# Supplementary material for: Genetically predicted plasma metabolites mediate the causal relationship between gut microbiota and primary immune thrombocytopenia (ITP)
Source: Front Microbiol. 2024 Oct 28;15:1447729. doi: 10.3389/fmicb.2024.1447729 (PMC11551717; doi:10.3389/fmicb.2024.1447729)
Supplement: Supplementary file 1 [file Table_1.XLSX]

## Sheet: df_s1
Supplementary Table S1: Characteristics of significant SNPs with genome-wide associations (P<1×10-5) for gut microbiota on ITP
Exposure.Level	Exposure.Taxa	Outcome	SNPs	CHR	POS	EA	OA	BETA	SE	P	N	R2	F-STATISTICS
phylum	Actinobacteria	ITP	rs10841473	12	20378911	G	C	-0.0596572	0.0117537	4.47e-07	17987	0.0014302	25.759
phylum	Actinobacteria	ITP	rs11766971	7	155002747	T	C	0.0476376	0.010646	9.4e-06	17987	0.00111194	20.0205
phylum	Actinobacteria	ITP	rs12528285	6	92775210	C	T	0.0809469	0.0180784	5.69e-06	17990	0.00111318	20.0462
phylum	Actinobacteria	ITP	rs13192624	6	113129609	T	C	-0.0522862	0.0117742	9.33e-06	17985	0.00109527	19.7179
phylum	Actinobacteria	ITP	rs34284163	16	89248299	A	T	-0.0603312	0.0136851	8.82e-06	17987	0.00107934	19.4329
phylum	Actinobacteria	ITP	rs4429415	2	213756191	C	T	0.0581908	0.0111343	2.05e-07	17990	0.00151597	27.3106
phylum	Actinobacteria	ITP	rs55888705	4	1517826	A	G	0.0534221	0.0109975	1.31e-06	17988	0.00131009	23.5941
phylum	Actinobacteria	ITP	rs62448869	7	24464799	T	A	-0.0524531	0.0108226	1.14e-06	17782	0.00131925	23.4872
phylum	Actinobacteria	ITP	rs6496870	15	92467422	T	C	0.0510777	0.0113809	4.62e-06	17990	0.00111839	20.1402
phylum	Actinobacteria	ITP	rs6743026	2	102249583	T	C	0.0589446	0.0134622	9.88e-06	17875	0.00107138	19.1692
phylum	Actinobacteria	ITP	rs74037001	14	23847194	G	A	-0.0819391	0.0165334	6.71e-07	17179	0.00142772	24.5589
phylum	Actinobacteria	ITP	rs75211493	19	5300465	G	A	0.0840786	0.0184739	9.27e-06	16605	0.00124588	20.7111
phylum	Actinobacteria	ITP	rs7570971	2	135837906	A	C	0.086653	0.0113623	1.41e-14	17782	0.00326015	58.155
phylum	Actinobacteria	ITP	rs80124826	2	239936384	T	C	-0.124191	0.0278566	8.75e-06	11999	0.00165372	19.8725
phylum	Actinobacteria	ITP	rs8047955	16	81776768	A	G	0.0521115	0.0111192	2.66e-06	17980	0.00122011	21.9619
phylum	Actinobacteria	ITP	rs857444	6	14617591	C	T	0.0507315	0.0109885	3.8e-06	17988	0.00118355	21.3125
phylum	Actinobacteria	ITP	rs9833771	3	32362998	T	C	0.0490077	0.0106564	4.07e-06	17990	0.00117426	21.1474
phylum	Bacteroidetes	ITP	rs111845179	14	59317502	T	C	0.104177	0.0213837	6.47e-07	16394	0.00144565	23.7314
phylum	Bacteroidetes	ITP	rs13291169	9	116888284	C	G	0.0700929	0.0148756	2.61e-06	17514	0.00126608	22.1998
phylum	Bacteroidetes	ITP	rs17343978	22	27433885	A	C	-0.0556041	0.0120272	7.22e-06	18335	0.00116438	21.3715
phylum	Bacteroidetes	ITP	rs2032750	2	53831026	T	C	-0.0510857	0.0106804	1.71e-06	17854	0.00127976	22.8756
phylum	Bacteroidetes	ITP	rs62531359	8	70916181	T	G	0.0657788	0.0149886	8.42e-06	18321	0.00105013	19.2576
phylum	Bacteroidetes	ITP	rs6586324	21	43942135	T	C	0.0477792	0.0105437	7.37e-06	18332	0.00111891	20.5327
phylum	Bacteroidetes	ITP	rs72706335	1	157495438	T	C	-0.223193	0.0493382	7.13e-06	3820	0.00532857	20.4535
phylum	Bacteroidetes	ITP	rs73512608	13	70522683	G	A	-0.123117	0.0236743	2.54e-07	11350	0.00237713	27.0399
phylum	Bacteroidetes	ITP	rs73846128	3	89340254	A	G	-0.0664262	0.0133481	4.78e-07	18335	0.00134887	24.7622
phylum	Bacteroidetes	ITP	rs73975615	17	6461200	G	A	-0.207163	0.0442629	1.2e-06	3350	0.00649634	21.892
phylum	Bacteroidetes	ITP	rs7546249	1	176792690	T	A	-0.0569173	0.0118382	1.42e-06	18334	0.00125925	23.1136
phylum	Bacteroidetes	ITP	rs7999780	13	24963729	G	A	0.0543635	0.0124067	9.47e-06	18325	0.00104666	19.198
phylum	Bacteroidetes	ITP	rs929878	16	74290641	C	T	-0.0540001	0.0121526	6.51e-06	18335	0.00107573	19.7426
phylum	Cyanobacteria	ITP	rs12555298	9	110489551	G	A	0.0974327	0.0219351	8.09e-06	7096	0.00277274	19.7245
phylum	Cyanobacteria	ITP	rs2314810	17	26104110	C	G	-0.218257	0.0464571	4.25e-06	3934	0.00557912	22.0602
phylum	Cyanobacteria	ITP	rs2553290	4	37842537	A	T	0.0962131	0.0202617	3.61e-06	7113	0.00316003	22.5422
phylum	Cyanobacteria	ITP	rs2585223	15	100880888	T	C	0.111364	0.0247743	8.86e-06	6911	0.00291528	20.2006
phylum	Cyanobacteria	ITP	rs584122	6	48288456	C	T	-0.151774	0.0326827	4.23e-06	6922	0.00310581	21.5592
phylum	Cyanobacteria	ITP	rs61972390	13	100566758	T	C	0.107346	0.0242469	9.11e-06	6486	0.0030128	19.594
phylum	Cyanobacteria	ITP	rs7148504	14	100168298	G	T	0.0800404	0.0176621	6.62e-06	7118	0.0028769	20.5311
phylum	Cyanobacteria	ITP	rs76531781	7	21647735	T	C	-0.231868	0.0493393	2.87e-06	3658	0.00600119	22.0728
phylum	Cyanobacteria	ITP	rs789068	18	1008239	G	A	-0.111385	0.0212922	1.57e-07	7110	0.0038342	27.3584
phylum	Cyanobacteria	ITP	rs9864379	3	14306949	T	C	-0.138933	0.0268045	2.03e-07	6922	0.0038662	26.8579
phylum	Euryarchaeota	ITP	rs10202904	2	125440268	T	G	-0.115986	0.0230271	6.19e-07	3861	0.0065281	25.3575
phylum	Euryarchaeota	ITP	rs11022995	11	13893667	G	A	-0.10373	0.0228889	7.73e-06	3864	0.00528711	20.5273
phylum	Euryarchaeota	ITP	rs34928225	6	146840876	T	C	0.19977	0.0425421	4.33e-06	3483	0.0062911	22.038
phylum	Euryarchaeota	ITP	rs45498998	21	27368994	G	A	-0.131882	0.029229	5.32e-06	3850	0.00526011	20.3479
phylum	Euryarchaeota	ITP	rs56131665	5	178160975	G	A	0.176759	0.0385787	5.3e-06	3736	0.00558764	20.9815
phylum	Euryarchaeota	ITP	rs6064552	20	56042866	T	C	-0.123612	0.0275749	9.34e-06	3775	0.00529503	20.0845
phylum	Euryarchaeota	ITP	rs6508769	19	28827760	T	C	0.150529	0.0337091	8.12e-06	3483	0.00569261	19.9294
phylum	Euryarchaeota	ITP	rs7015093	8	58018853	G	A	-0.118111	0.0264389	7.2e-06	3855	0.00515023	19.9466
phylum	Euryarchaeota	ITP	rs73031978	3	15019595	C	G	-0.197523	0.0414497	2.74e-06	3501	0.00644453	22.6957
phylum	Euryarchaeota	ITP	rs76029318	13	41963791	T	C	0.214866	0.0438442	1.05e-06	3660	0.00651915	24.0035
phylum	Euryarchaeota	ITP	rs7635189	3	15591607	G	A	0.119983	0.0259356	4.64e-06	3483	0.0061071	21.3895
phylum	Euryarchaeota	ITP	rs77658038	6	16284785	A	C	-0.160157	0.0340856	4.75e-06	3810	0.00576121	22.0658
phylum	Euryarchaeota	ITP	rs894996	4	104418307	C	A	0.203577	0.0440033	5.12e-06	3746	0.00568124	21.3921
phylum	Firmicutes	ITP	rs112334273	21	40703251	G	A	0.0627459	0.0127415	9.26e-07	18217	0.00132945	24.2482
phylum	Firmicutes	ITP	rs12554342	9	116840801	G	C	-0.0525703	0.0116908	6.81e-06	18332	0.0011018	20.2184
phylum	Firmicutes	ITP	rs13421739	2	116724915	C	G	0.0943944	0.0179641	1.95e-06	18340	0.00150324	27.6078
phylum	Firmicutes	ITP	rs2273429	14	52494072	A	G	-0.0702112	0.0153063	9.26e-06	18337	0.00114616	21.039
phylum	Firmicutes	ITP	rs2332027	4	171672038	G	A	-0.0482656	0.0104823	4.05e-06	18340	0.00115468	21.199
phylum	Firmicutes	ITP	rs2547978	5	98020298	A	G	0.0465802	0.0105075	8.57e-06	18338	0.00107051	19.6498
phylum	Firmicutes	ITP	rs36111799	10	39136170	C	T	-0.0480708	0.0105429	5.17e-06	18226	0.00113934	20.7869
phylum	Firmicutes	ITP	rs3792064	2	231678413	G	A	0.0897349	0.0182532	6.75e-07	17812	0.00135501	24.1655
phylum	Firmicutes	ITP	rs3852931	20	54087963	C	T	-0.0482086	0.0105	4.53e-06	18260	0.00115311	21.0778
phylum	Firmicutes	ITP	rs4750583	10	15054765	A	G	0.0616007	0.0137936	5.79e-06	16934	0.00117637	19.9418
phylum	Firmicutes	ITP	rs56199908	9	2801371	T	C	-0.186194	0.041051	8.67e-06	5618	0.00364851	20.565
phylum	Firmicutes	ITP	rs6814436	4	161507301	T	C	0.0680205	0.0150844	6.8e-06	18336	0.00110774	20.3319
phylum	Firmicutes	ITP	rs6815608	4	152131744	T	C	0.0935765	0.0210869	7.24e-06	16731	0.00117565	19.6905
phylum	Firmicutes	ITP	rs7247191	19	22899585	T	C	-0.0713033	0.0157424	4.73e-06	18340	0.00111736	20.513
phylum	Firmicutes	ITP	rs72738886	5	35770550	T	C	0.0864609	0.0190398	7.68e-06	16934	0.00121626	20.6189
phylum	Firmicutes	ITP	rs72771021	10	13841631	C	T	-0.141357	0.0308303	5.12e-06	9068	0.00231291	21.0175
phylum	Firmicutes	ITP	rs7573799	2	80141964	C	G	-0.0698446	0.0153935	8.05e-06	17859	0.00115142	20.5847
phylum	Firmicutes	ITP	rs7975768	12	97374875	C	G	0.0512732	0.0109226	2.82e-06	17859	0.00123235	22.0332
phylum	Firmicutes	ITP	rs8085381	18	29328305	G	A	0.0647291	0.0146219	8.67e-06	18339	0.00106745	19.5948
phylum	Lentisphaerae	ITP	rs1002941	15	101242690	G	A	0.107661	0.0233382	4.31e-06	4739	0.0044704	21.2714
phylum	Lentisphaerae	ITP	rs11770843	7	146795379	C	T	0.111896	0.0234776	1.14e-06	4709	0.00480064	22.7056
phylum	Lentisphaerae	ITP	rs17114848	15	25162535	G	A	0.148972	0.0324162	6.77e-06	4739	0.00443677	21.1107
phylum	Lentisphaerae	ITP	rs2731834	5	94720245	C	G	0.109935	0.0236848	3.8e-06	4738	0.0045265	21.535
phylum	Lentisphaerae	ITP	rs2825714	21	21023966	A	G	-0.138226	0.0289096	1.5e-06	4739	0.00480087	22.8514
phylum	Lentisphaerae	ITP	rs60995569	10	53930085	T	G	-0.16062	0.0336806	9.19e-06	4737	0.00477812	22.733
phylum	Lentisphaerae	ITP	rs62570196	9	111086170	C	T	-0.217203	0.0439621	9.64e-07	3716	0.00652613	24.3973
phylum	Lentisphaerae	ITP	rs72640280	1	11943792	A	G	0.220185	0.0485947	5.19e-06	3820	0.00534573	20.5197
phylum	Lentisphaerae	ITP	rs73113483	3	6223568	T	A	-0.131681	0.0288503	8.79e-06	4723	0.00439154	20.8239
phylum	Lentisphaerae	ITP	rs77599476	20	61394262	A	G	0.229981	0.0479918	1.9e-06	3726	0.00612548	22.9519
phylum	Proteobacteria	ITP	rs10750258	11	123997498	A	C	-0.0491248	0.010824	8.72e-06	18250	0.00112738	20.5957
phylum	Proteobacteria	ITP	rs11126162	2	68086034	T	C	-0.0770689	0.0187079	9.26e-06	18250	0.000929058	16.9692
phylum	Proteobacteria	ITP	rs11715072	3	53720793	G	A	-0.0519289	0.0115246	6.9e-06	18249	0.00111133	20.3009
phylum	Proteobacteria	ITP	rs12467198	2	124872681	C	T	0.0498267	0.011138	6.31e-06	18238	0.00109612	20.0108
phylum	Proteobacteria	ITP	rs2347697	7	134388240	G	T	0.0502281	0.0108968	4.27e-06	18248	0.00116299	21.2446
phylum	Proteobacteria	ITP	rs2532663	10	119247234	G	A	-0.125578	0.0258034	7.47e-07	13013	0.0018168	23.6814
phylum	Proteobacteria	ITP	rs312757	17	68347701	C	G	-0.0517269	0.0112854	4.84e-06	18250	0.00114984	21.0065
phylum	Proteobacteria	ITP	rs3890996	22	20301800	T	G	-0.0474614	0.0105645	6.95e-06	18120	0.00111262	20.1808
phylum	Proteobacteria	ITP	rs4340090	12	130331764	C	T	-0.0668162	0.0153387	9.99e-06	18250	0.00103865	18.973
phylum	Proteobacteria	ITP	rs6707783	2	52053891	C	T	0.0849593	0.0187782	8.09e-06	17324	0.00118019	20.4674
phylum	Proteobacteria	ITP	rs72771021	10	13841631	C	T	0.141726	0.0309242	7.18e-06	9009	0.00232602	20.9993
phylum	Proteobacteria	ITP	rs74757828	8	89541526	A	T	0.0951285	0.0216921	9.25e-06	16634	0.00115483	19.2294
phylum	Proteobacteria	ITP	rs922773	3	66318042	C	T	-0.0803778	0.0157851	3.68e-07	18132	0.00142794	25.9256
class	Alphaproteobacteria	ITP	rs10803434	1	14238305	A	T	-0.0692742	0.0148866	3.55e-06	9115	0.00237008	21.6499
class	Alphaproteobacteria	ITP	rs12977163	19	28641647	G	C	0.0690234	0.0153829	7.14e-06	9115	0.00220395	20.1289
class	Alphaproteobacteria	ITP	rs140912403	9	95517807	C	T	-0.160677	0.0317708	6.2e-07	8520	0.00299303	25.5712
class	Alphaproteobacteria	ITP	rs17061716	3	59982336	G	C	0.0927341	0.0207569	9.33e-06	9465	0.00210435	19.9555
class	Alphaproteobacteria	ITP	rs55876211	3	84471266	C	T	-0.080811	0.0184159	7.54e-06	9589	0.00200405	19.2514
class	Alphaproteobacteria	ITP	rs62285697	3	176407911	C	T	0.0805256	0.0180912	9.76e-06	9115	0.00216888	19.8079
class	Alphaproteobacteria	ITP	rs76784716	2	169033340	A	G	0.133271	0.0267738	5.09e-07	9593	0.0025762	24.7722
class	Alphaproteobacteria	ITP	rs7960664	12	89471235	G	A	0.0969489	0.0215149	8.84e-06	9596	0.00211155	20.301
class	Alphaproteobacteria	ITP	rs9813022	3	13726736	A	G	-0.0751277	0.0153867	1.05e-06	9593	0.00247902	23.8353
class	Bacilli	ITP	rs11110282	12	100585559	A	G	-0.101189	0.0217379	4.85e-06	16026	0.00135028	21.6661
class	Bacilli	ITP	rs111552159	4	184681021	C	G	0.128032	0.0286921	9.13e-06	11350	0.00175127	19.9083
class	Bacilli	ITP	rs11730038	4	98049499	G	A	-0.0630747	0.0128717	1.96e-06	17377	0.00137994	24.0097
class	Bacilli	ITP	rs12797734	11	8332350	T	C	0.0572158	0.0126793	7.21e-06	16902	0.00120332	20.3606
class	Bacilli	ITP	rs13068444	3	64398863	A	G	0.0601035	0.0136407	9.53e-06	17260	0.00112355	19.4121
class	Bacilli	ITP	rs1595463	2	231723657	C	A	0.0476864	0.0108547	7.97e-06	17358	0.00111063	19.2975
class	Bacilli	ITP	rs1962325	3	4800550	C	G	0.0554219	0.0114789	1.38e-06	17356	0.0013413	23.3083
class	Bacilli	ITP	rs28564647	9	101101172	T	G	-0.0613034	0.0137579	7.81e-06	17368	0.00114188	19.8525
class	Bacilli	ITP	rs2952251	8	10143164	A	G	-0.0598868	0.0123903	1.08e-06	17360	0.0013439	23.3588
class	Bacilli	ITP	rs34989881	19	51959855	A	G	0.111056	0.0246039	6.55e-06	12966	0.00156887	20.3708
class	Bacilli	ITP	rs35344081	16	991253	G	A	0.0619529	0.0127066	1.01e-06	17374	0.00136637	23.769
class	Bacilli	ITP	rs4028634	17	40835649	T	C	0.0520614	0.0109842	2.21e-06	17377	0.00129111	22.462
class	Bacilli	ITP	rs4459992	4	7431487	T	C	0.0535854	0.0116362	4.3e-06	17362	0.00121995	21.2042
class	Bacilli	ITP	rs57872228	1	200418805	C	T	-0.0714773	0.0146647	9.22e-07	17375	0.00136544	23.7542
class	Bacilli	ITP	rs694949	15	58738075	A	G	-0.081146	0.0180042	7.6e-06	16600	0.00122221	20.3111
class	Bacilli	ITP	rs74352383	6	67570929	T	A	-0.104496	0.0217083	1.53e-06	16519	0.00140072	23.1682
class	Bacilli	ITP	rs74663707	3	184371224	C	T	0.0979154	0.0224074	8.46e-06	15769	0.00120946	19.0926
class	Bacilli	ITP	rs7666190	4	151687420	C	A	-0.104044	0.0247934	8.47e-06	10436	0.0016846	17.6068
class	Bacilli	ITP	rs76717940	3	94153993	T	A	0.156331	0.0325945	1.07e-06	8017	0.00286119	22.9982
class	Bacilli	ITP	rs77558518	5	174173171	A	G	-0.107255	0.0222879	1.34e-06	15836	0.00146021	23.1548
class	Bacilli	ITP	rs78938557	7	36349586	T	C	0.108007	0.0232858	1.07e-06	15226	0.001411	21.5113
class	Bacilli	ITP	rs9581006	13	24973509	C	T	0.225309	0.0467697	1.79e-06	4253	0.00542712	23.1966
class	Bacteroidia	ITP	rs11146701	10	39062269	A	G	0.0473596	0.010541	7.08e-06	18220	0.00110668	20.1839
class	Bacteroidia	ITP	rs111845179	14	59317502	T	C	0.102648	0.0213843	9.24e-07	16393	0.00140359	23.0387
class	Bacteroidia	ITP	rs13291169	9	116888284	C	G	0.0689676	0.0148765	3.75e-06	17513	0.00122573	21.4901
class	Bacteroidia	ITP	rs17343978	22	27433885	A	C	-0.0552057	0.0120278	8.36e-06	18334	0.00114773	21.0645
class	Bacteroidia	ITP	rs2032750	2	53831026	T	C	-0.0508393	0.0106807	1.92e-06	17853	0.00126746	22.6542
class	Bacteroidia	ITP	rs4146051	2	213189994	A	G	-0.107377	0.0245661	8.76e-06	11372	0.00167719	19.1017
class	Bacteroidia	ITP	rs4916508	3	195936789	G	A	-0.0466729	0.0105312	8.47e-06	18324	0.00107074	19.6392
class	Bacteroidia	ITP	rs55993203	13	70523117	A	G	-0.121514	0.0236759	3.9e-07	11349	0.00231565	26.3366
class	Bacteroidia	ITP	rs62531359	8	70916181	T	G	0.0655728	0.0149891	9.09e-06	18320	0.00104357	19.136
class	Bacteroidia	ITP	rs72706335	1	157495438	T	C	-0.22241	0.0493458	7.66e-06	3819	0.00529119	20.3039
class	Bacteroidia	ITP	rs73975615	17	6461200	G	A	-0.207018	0.0442633	1.22e-06	3350	0.00648718	21.8609
class	Bacteroidia	ITP	rs7546249	1	176792690	T	A	-0.0567113	0.0118386	1.55e-06	18333	0.00125015	22.9452
class	Bacteroidia	ITP	rs7631304	3	89339527	G	A	-0.0645771	0.0132957	8.37e-07	18334	0.00128504	23.5876
class	Bacteroidia	ITP	rs79585701	8	13110185	A	C	0.0646823	0.0149628	9.99e-06	18334	0.00101823	18.6851
class	Bacteroidia	ITP	rs929878	16	74290641	C	T	-0.0548532	0.012153	4.73e-06	18334	0.00110994	20.3701
class	Betaproteobacteria	ITP	rs11128180	3	70592215	A	G	0.0592944	0.0128769	3.67e-06	17151	0.00123475	21.2008
class	Betaproteobacteria	ITP	rs12467854	2	239888758	G	C	0.0641363	0.0131766	1.1e-06	17038	0.0013886	23.6891
class	Betaproteobacteria	ITP	rs1511453	4	23588462	A	G	0.0923492	0.0199158	4.76e-06	17085	0.00125692	21.499
class	Betaproteobacteria	ITP	rs1928341	1	153240013	A	G	0.0525581	0.0110408	2.02e-06	17150	0.0013196	22.6584
class	Betaproteobacteria	ITP	rs2321387	13	58689340	G	A	-0.0494596	0.0109424	5.8e-06	17149	0.00118993	20.428
class	Betaproteobacteria	ITP	rs2613606	7	111285025	C	T	-0.0513106	0.0109091	2.2e-06	17146	0.00128859	22.12
class	Betaproteobacteria	ITP	rs320161	9	104899117	A	G	0.0572286	0.01262	7.33e-06	17035	0.00120571	20.5617
class	Betaproteobacteria	ITP	rs4033856	4	45642485	C	T	0.0832423	0.0167237	5.17e-07	15945	0.00155141	24.7725
class	Betaproteobacteria	ITP	rs56386628	8	112732674	C	T	-0.0622252	0.0135688	5.87e-06	17147	0.00122499	21.0281
class	Betaproteobacteria	ITP	rs6087811	20	30596130	T	G	-0.0978177	0.0198522	7.44e-07	16184	0.00149789	24.2753
class	Betaproteobacteria	ITP	rs62395635	5	173497796	T	C	0.109741	0.0236	2.94e-06	15108	0.00142917	21.62
class	Betaproteobacteria	ITP	rs72747231	9	84206018	C	G	-0.137281	0.0290338	2.06e-06	11344	0.00196694	22.353
class	Betaproteobacteria	ITP	rs75242906	15	56786407	C	T	-0.121083	0.028075	9.27e-06	10803	0.00171885	18.5972
class	Betaproteobacteria	ITP	rs9964679	18	26569901	A	G	0.052911	0.0114866	4.85e-06	17151	0.00123562	21.2158
class	Clostridia	ITP	rs10209007	2	231676041	G	C	0.0794173	0.0182427	9.89e-06	17812	0.00106286	18.9497
class	Clostridia	ITP	rs10774377	12	5942519	A	G	0.052659	0.0113858	3.24e-06	18330	0.00116559	21.3879
class	Clostridia	ITP	rs112334273	21	40703251	G	A	0.0641008	0.0127404	3.81e-07	18217	0.00138766	25.3114
class	Clostridia	ITP	rs13105690	4	7420184	T	C	-0.0529097	0.011818	8.78e-06	18340	0.00109172	20.0418
class	Clostridia	ITP	rs13179700	5	149077788	T	C	0.0511937	0.0109569	3.37e-06	18338	0.00118903	21.8279
class	Clostridia	ITP	rs13421739	2	116724915	C	G	0.0888472	0.0179655	9.54e-06	18340	0.00133178	24.4547
class	Clostridia	ITP	rs1842454	5	105060362	G	A	-0.0547202	0.0127338	8.72e-06	18340	0.00100587	18.4642
class	Clostridia	ITP	rs2273429	14	52494072	A	G	-0.0724037	0.0153105	4.52e-06	18337	0.00121811	22.3612
class	Clostridia	ITP	rs6797343	3	89268714	G	T	0.0592279	0.0134556	9.36e-06	18340	0.00105533	19.373
class	Clostridia	ITP	rs6814436	4	161507301	T	C	0.0739995	0.0150815	9.65e-07	18336	0.00131127	24.0724
class	Clostridia	ITP	rs6815608	4	152131744	T	C	0.103803	0.0210883	4.02e-07	16731	0.00144607	24.2263
class	Clostridia	ITP	rs6934062	6	163743050	G	C	0.0524406	0.0116115	6.53e-06	17859	0.00114078	20.3942
class	Clostridia	ITP	rs7269302	20	50803760	A	T	-0.0963981	0.0212007	9.04e-06	17405	0.00118645	20.6722
class	Clostridia	ITP	rs72738886	5	35770550	T	C	0.086617	0.0190393	8.24e-06	16934	0.00122072	20.6945
class	Clostridia	ITP	rs72915163	18	48792829	T	C	-0.0581025	0.0120557	1.34e-06	18317	0.00126648	23.2249
class	Clostridia	ITP	rs76767978	3	131371980	G	A	0.0698882	0.0156319	8.4e-06	18329	0.00108937	19.9866
class	Clostridia	ITP	rs76860606	6	12397187	C	G	0.0947036	0.0225117	7.53e-06	17579	0.00100574	17.6957
class	Coriobacteriia	ITP	rs11073596	15	86433579	T	G	0.0510212	0.0114339	8.14e-06	17527	0.00113478	19.9096
class	Coriobacteriia	ITP	rs11250875	10	1922731	T	C	0.06075	0.0130939	4.83e-06	17690	0.00121534	21.5232
class	Coriobacteriia	ITP	rs11656361	17	8121332	A	C	0.0773006	0.017553	8.02e-06	16665	0.0011624	19.3915
class	Coriobacteriia	ITP	rs12974142	19	52895166	G	A	0.0789796	0.0177205	8.51e-06	17413	0.00113949	19.8623
class	Coriobacteriia	ITP	rs13307134	7	105084680	C	T	0.0565686	0.0126265	7.8e-06	17527	0.00114388	20.0695
class	Coriobacteriia	ITP	rs1816223	12	11494021	A	G	-0.0586265	0.0129006	4.84e-06	17688	0.00116623	20.65
class	Coriobacteriia	ITP	rs240104	1	176571431	T	C	-0.0603429	0.0126849	1.52e-06	17577	0.0012858	22.6271
class	Coriobacteriia	ITP	rs2442778	3	11654412	G	A	-0.116408	0.0258545	9.03e-06	13472	0.00150249	20.2689
class	Coriobacteriia	ITP	rs3025411	9	136512906	A	G	0.0926543	0.0209468	8.27e-06	15671	0.00124698	19.5632
class	Coriobacteriia	ITP	rs34739816	17	37376685	G	T	0.0965017	0.0207666	3.88e-06	16593	0.00129972	21.5917
class	Coriobacteriia	ITP	rs62448869	7	24464799	T	A	-0.0486059	0.0108982	7.87e-06	17527	0.00113362	19.8892
class	Coriobacteriia	ITP	rs67561917	20	62072077	A	G	-0.0714367	0.0154113	5.39e-06	17333	0.00123808	21.4838
class	Coriobacteriia	ITP	rs719099	10	65799217	A	G	0.0778402	0.0155815	5.43e-07	17687	0.00140904	24.954
class	Coriobacteriia	ITP	rs76779974	5	125460084	C	G	0.0774888	0.0171877	5.63e-06	16419	0.0012364	20.3231
class	Coriobacteriia	ITP	rs80046645	5	459415	C	G	0.25584	0.0561995	4.66e-06	3204	0.00642656	20.7109
class	Coriobacteriia	ITP	rs8010111	14	39660509	G	A	-0.103377	0.0229286	6.9e-06	15996	0.00126919	20.3253
class	Deltaproteobacteria	ITP	rs1035691	11	10658735	A	G	-0.055176	0.0121602	9.65e-06	15168	0.00135551	20.5856
class	Deltaproteobacteria	ITP	rs112381107	9	15269705	C	T	0.206594	0.0456908	4.63e-06	4457	0.00456613	20.4354
class	Deltaproteobacteria	ITP	rs11599763	10	11855599	T	C	-0.0544219	0.0117397	3.94e-06	15168	0.00141479	21.4872
class	Deltaproteobacteria	ITP	rs16851319	1	203308383	G	C	-0.0705516	0.0150849	5.68e-06	15154	0.00144136	21.871
class	Deltaproteobacteria	ITP	rs17084793	18	69312914	G	A	-0.0710762	0.015953	5.69e-06	15164	0.00130732	19.8475
class	Deltaproteobacteria	ITP	rs17791387	9	81834426	A	G	-0.0735881	0.0154246	1.6e-06	15071	0.00150796	22.7577
class	Deltaproteobacteria	ITP	rs2692012	1	203991605	A	G	0.110335	0.0253336	3.14e-06	13104	0.00144544	18.9656
class	Deltaproteobacteria	ITP	rs2838334	21	45064961	G	A	0.0561722	0.0124124	5.45e-06	15168	0.00134839	20.4774
class	Deltaproteobacteria	ITP	rs3935584	2	233929283	C	T	-0.0523485	0.011566	7.5e-06	15166	0.0013489	20.4824
class	Deltaproteobacteria	ITP	rs4506934	17	2856662	C	T	-0.0936514	0.02012	3.59e-06	15061	0.00143646	21.6627
class	Deltaproteobacteria	ITP	rs55744759	8	57867671	A	G	-0.0779693	0.0170738	7.31e-06	15168	0.00137297	20.851
class	Deltaproteobacteria	ITP	rs6058181	20	33694801	C	T	0.0825716	0.0165958	3.4e-07	15100	0.00163672	24.7518
class	Deltaproteobacteria	ITP	rs62020470	15	96161065	A	G	-0.0585411	0.0129358	4.85e-06	15168	0.0013484	20.4774
class	Deltaproteobacteria	ITP	rs9928243	16	71541641	C	A	-0.0538457	0.0117718	5.02e-06	15167	0.00137759	20.9199
class	Erysipelotrichia	ITP	rs10781552	10	133897233	C	T	-0.0552212	0.0116074	2.33e-06	17789	0.00127068	22.6304
class	Erysipelotrichia	ITP	rs17530232	13	40385457	A	G	0.10305	0.0224648	2.79e-06	16622	0.00126433	21.0397
class	Erysipelotrichia	ITP	rs1884466	1	64139196	C	T	-0.0475363	0.0106939	9.53e-06	18205	0.00108423	19.7576
class	Erysipelotrichia	ITP	rs2300774	3	195793712	G	A	0.0524152	0.0106784	8.95e-07	18216	0.00132092	24.0911
class	Erysipelotrichia	ITP	rs290833	1	97457427	T	G	-0.0497374	0.0111376	8.03e-06	17789	0.0011198	19.9402
class	Erysipelotrichia	ITP	rs35161940	17	70327224	T	C	-0.0806041	0.0167641	1.85e-06	18213	0.00126771	23.1157
class	Erysipelotrichia	ITP	rs4078432	14	48997206	C	T	-0.0608929	0.0133764	4.23e-06	17789	0.00116359	20.7209
class	Erysipelotrichia	ITP	rs56970041	14	80357610	T	G	0.0724144	0.0164471	5.4e-06	18217	0.001063	19.3832
class	Erysipelotrichia	ITP	rs62504403	8	38803551	C	T	0.0681159	0.0127883	1.12e-07	16981	0.00166794	28.3673
class	Erysipelotrichia	ITP	rs7234058	18	5830507	T	C	-0.0945759	0.0194091	9.12e-07	16874	0.00140515	23.741
class	Erysipelotrichia	ITP	rs7826267	8	2954952	T	G	-0.0839071	0.0199131	9.28e-06	17586	0.00100859	17.753
class	Erysipelotrichia	ITP	rs8003149	14	56156504	C	T	0.0538798	0.0116888	4.08e-06	18213	0.00116526	21.2454
class	Gammaproteobacteria	ITP	rs11181912	12	43572952	G	A	-0.0579153	0.0118796	9.95e-07	16017	0.00148168	23.7643
class	Gammaproteobacteria	ITP	rs12404135	1	186502694	A	G	-0.0788843	0.0172415	8.89e-06	15231	0.00137248	20.9302
class	Gammaproteobacteria	ITP	rs2234691	10	48385682	T	C	0.0762905	0.0171962	8.39e-06	16011	0.00122779	19.6799
class	Gammaproteobacteria	ITP	rs6469506	8	115123937	T	A	0.0541424	0.0116333	3.29e-06	16023	0.00135001	21.6578
class	Gammaproteobacteria	ITP	rs6706173	2	167986992	A	C	0.074251	0.0146392	1.99e-07	16020	0.00160328	25.7225
class	Gammaproteobacteria	ITP	rs75101789	3	18615903	C	T	0.0729012	0.0163003	8.79e-06	16024	0.00124672	19.9998
class	Gammaproteobacteria	ITP	rs79795896	18	48185248	A	G	-0.15921	0.0351373	7.92e-06	7577	0.00270228	20.5253
class	Gammaproteobacteria	ITP	rs9494710	6	137612554	C	T	-0.0549673	0.0120924	4.55e-06	15650	0.00131855	20.6599
class	Gammaproteobacteria	ITP	rs9973122	18	75633634	T	A	0.0740614	0.0162596	6.77e-06	15650	0.00132395	20.7447
class	Lentisphaeria	ITP	rs1002941	15	101242690	G	A	0.105025	0.0233484	8.15e-06	4734	0.00425588	20.2249
class	Lentisphaeria	ITP	rs11770843	7	146795379	C	T	0.109431	0.0234879	1.91e-06	4705	0.00459233	21.6974
class	Lentisphaeria	ITP	rs17114848	15	25162535	G	A	0.152377	0.0324332	4.06e-06	4734	0.004641	22.0636
class	Lentisphaeria	ITP	rs2731834	5	94720245	C	G	0.109438	0.023693	4.24e-06	4733	0.00448751	21.3261
class	Lentisphaeria	ITP	rs2825714	21	21023966	A	G	-0.13741	0.0289246	1.72e-06	4734	0.00474471	22.559
class	Lentisphaeria	ITP	rs62570196	9	111086170	C	T	-0.21635	0.0439866	1.08e-06	3712	0.00647509	24.1792
class	Lentisphaeria	ITP	rs72640280	1	11943792	A	G	0.220207	0.0486196	5.18e-06	3816	0.0053469	20.5027
class	Lentisphaeria	ITP	rs73113483	3	6223568	T	A	-0.131217	0.0288713	8.66e-06	4718	0.00435905	20.6473
class	Lentisphaeria	ITP	rs77599476	20	61394262	A	G	0.230292	0.0480168	1.86e-06	3722	0.00614212	22.9899
class	Melainabacteria	ITP	rs10148250	14	107061448	G	A	0.0861928	0.0193381	8.67e-06	5453	0.00362995	19.859
class	Melainabacteria	ITP	rs10738747	9	26184578	G	A	0.0814624	0.0184409	9.96e-06	5884	0.00330551	19.5075
class	Melainabacteria	ITP	rs11150282	16	80493705	T	C	0.0989488	0.0196972	6.03e-07	5873	0.0042785	25.227
class	Melainabacteria	ITP	rs113884518	9	24648997	T	C	-0.205352	0.0454982	8.06e-06	4442	0.00456503	20.3617
class	Melainabacteria	ITP	rs1221147	9	122046549	T	A	0.123968	0.0278958	7.11e-06	5768	0.00341217	19.742
class	Melainabacteria	ITP	rs16851659	1	230523039	G	C	-0.0896103	0.0186432	1.27e-06	5884	0.0039111	23.0954
class	Melainabacteria	ITP	rs28678345	17	53906328	T	C	0.214848	0.0470878	6.69e-06	4323	0.00479265	20.8088
class	Melainabacteria	ITP	rs367480	11	2937631	G	A	-0.083758	0.0185796	8.2e-06	5887	0.00344025	20.3157
class	Melainabacteria	ITP	rs4129395	9	115975389	G	A	0.0896187	0.0185106	1.48e-06	5887	0.00396586	23.432
class	Melainabacteria	ITP	rs73074665	7	20010624	A	T	0.166216	0.0355728	2.87e-06	5758	0.00377741	21.8252
class	Melainabacteria	ITP	rs789069	18	1008278	A	C	-0.103539	0.0234287	6.85e-06	5879	0.00331109	19.5239
class	Melainabacteria	ITP	rs79790072	15	100747683	T	C	0.226722	0.0487841	3.29e-06	4107	0.00523152	21.5883
class	Melainabacteria	ITP	rs9864379	3	14306949	T	C	-0.159735	0.0292553	5.36e-08	5777	0.00513394	29.8015
class	Methanobacteria	ITP	rs73457410	13	41956181	A	G	0.21534	0.0436695	1.41e-06	3498	0.0069034	24.3021
class	Mollicutes	ITP	rs10108398	8	59440824	G	A	0.0769142	0.0153953	1.09e-06	10932	0.00227797	24.9551
class	Mollicutes	ITP	rs11890098	2	157532549	A	G	0.074438	0.0153389	9.57e-07	11392	0.00206304	23.5466
class	Mollicutes	ITP	rs12566890	1	61850864	T	G	-0.101147	0.0230978	3.65e-06	11371	0.00168358	19.1729
class	Mollicutes	ITP	rs17214486	14	97159674	C	A	0.06099	0.0135623	6.61e-06	11387	0.00177285	20.2198
class	Mollicutes	ITP	rs2464826	7	79490250	A	C	0.0944239	0.0211806	8.4e-06	10998	0.0018038	19.8705
class	Mollicutes	ITP	rs28537087	15	95309676	G	A	0.0820873	0.0188312	8.07e-06	11382	0.00166669	18.9986
class	Mollicutes	ITP	rs3768491	1	109965986	A	G	-0.0681052	0.0149061	4.23e-06	11002	0.00189381	20.8715
class	Mollicutes	ITP	rs4885016	13	73170489	T	C	-0.0819606	0.0181628	7.27e-06	11388	0.00178493	20.3596
class	Mollicutes	ITP	rs6043847	20	16259524	T	C	-0.114937	0.0248606	4.55e-06	11130	0.00191677	21.3707
class	Mollicutes	ITP	rs72901605	11	47103877	T	C	-0.0841852	0.0178119	3.26e-06	10526	0.00211771	22.3341
class	Mollicutes	ITP	rs74603314	14	46519718	T	C	0.221639	0.0462918	1.56e-06	4499	0.00506947	22.9136
class	Mollicutes	ITP	rs78169027	11	108439087	A	G	-0.108283	0.0237289	5.88e-06	10542	0.00197144	20.8201
class	Negativicutes	ITP	rs1135612	7	75609677	G	A	0.0529785	0.0119177	9.26e-06	18164	0.00108676	19.7592
class	Negativicutes	ITP	rs13086907	3	142135117	G	A	0.0625312	0.0131735	1.95e-06	18163	0.00123898	22.5291
class	Negativicutes	ITP	rs1447205	8	41231597	G	C	-0.0502053	0.0108382	2.93e-06	18165	0.00117988	21.4554
class	Negativicutes	ITP	rs1643968	5	165266628	T	C	-0.0565284	0.0112298	4.15e-07	18170	0.00139261	25.3362
class	Negativicutes	ITP	rs1649999	10	80086072	A	G	0.0748989	0.0166458	7.58e-06	18036	0.00112128	20.2439
class	Negativicutes	ITP	rs4463806	10	115597993	T	C	-0.0543966	0.0129365	7.81e-06	18160	0.000972681	17.6791
class	Negativicutes	ITP	rs4722181	7	22817571	T	G	0.0501306	0.0105798	2e-06	18163	0.0012346	22.4493
class	Negativicutes	ITP	rs60274479	16	21249925	T	C	-0.0659623	0.0134137	1.16e-06	17610	0.00137132	24.1794
class	Negativicutes	ITP	rs61249479	9	124912908	A	C	0.0777075	0.0168628	2.95e-06	18165	0.00116768	21.2333
class	Negativicutes	ITP	rs71405394	15	101245088	G	A	-0.114178	0.02405	2.17e-06	13861	0.00162343	22.5358
class	Negativicutes	ITP	rs73232831	4	17413426	G	A	-0.151829	0.0314932	1.87e-06	9382	0.00247119	23.2372
class	Negativicutes	ITP	rs9423647	10	5579818	G	A	0.047817	0.0105282	6.06e-06	18164	0.00113436	20.6257
class	Verrucomicrobiae	ITP	rs11184341	1	105422565	G	C	0.0655342	0.0142231	4.13e-06	11864	0.00178625	21.2264
class	Verrucomicrobiae	ITP	rs111862613	12	130309670	T	C	0.090699	0.0196746	3.74e-06	11621	0.00182539	21.248
class	Verrucomicrobiae	ITP	rs117107102	18	49473635	A	G	0.204683	0.0431573	2.92e-06	4975	0.00450094	22.4844
class	Verrucomicrobiae	ITP	rs11729256	4	95027272	T	C	0.0749798	0.0150177	6.73e-07	11861	0.00209725	24.9235
class	Verrucomicrobiae	ITP	rs12908520	15	97570657	G	A	0.0618926	0.0130946	2.17e-06	11863	0.00187966	22.3366
class	Verrucomicrobiae	ITP	rs2602429	16	81063149	C	T	0.0746844	0.0156194	2.58e-06	11690	0.00195194	22.8589
class	Verrucomicrobiae	ITP	rs4242783	10	5064327	G	A	0.0689292	0.0147693	2.64e-06	11690	0.00185979	21.7777
class	Verrucomicrobiae	ITP	rs4936098	11	130280667	A	G	0.0648843	0.0135928	1.12e-06	11858	0.00191785	22.7817
class	Verrucomicrobiae	ITP	rs61779207	1	41074472	G	A	-0.0758309	0.0167762	6.72e-06	11591	0.00175963	20.4283
class	Verrucomicrobiae	ITP	rs74542928	4	100544188	T	C	0.112164	0.0236422	1.63e-06	11216	0.00200272	22.5036
class	Verrucomicrobiae	ITP	rs9349825	6	56341481	A	G	-0.0704036	0.0147128	2.54e-06	11858	0.0019273	22.8942
class	Verrucomicrobiae	ITP	rs941682	20	31867840	G	A	-0.0631436	0.0143767	9.61e-06	11809	0.00163086	19.287
family	Acidaminococcaceae	ITP	rs262812	6	158647999	T	C	-0.065675	0.0142257	3.25e-06	12099	0.0017585	21.31
family	Acidaminococcaceae	ITP	rs2933324	9	107117653	A	G	-0.0662557	0.0140257	2.24e-06	12525	0.00177848	22.3116
family	Acidaminococcaceae	ITP	rs45497800	20	61991833	T	C	-0.117863	0.0257351	5.86e-06	11316	0.00185014	20.9713
family	Acidaminococcaceae	ITP	rs6427992	1	203102563	G	C	-0.0595857	0.01296	4.24e-06	12527	0.00168458	21.135
family	Acidaminococcaceae	ITP	rs6589457	11	114701288	A	G	0.165911	0.0349516	2.32e-06	7386	0.00304147	22.5267
family	Acidaminococcaceae	ITP	rs6923842	6	5723181	T	C	-0.0796106	0.0169192	2.21e-06	11904	0.00185644	22.1364
family	Acidaminococcaceae	ITP	rs74540770	3	186553389	G	A	-0.108969	0.0243533	7.09e-06	10606	0.00188418	20.0175
family	Acidaminococcaceae	ITP	rs78702810	3	18462531	T	C	-0.143755	0.0323244	9.16e-06	7992	0.00246864	19.7733
family	Actinomycetaceae	ITP	rs2889192	9	76394568	G	T	0.0887537	0.0195009	3.64e-06	7710	0.00267945	20.7087
family	Actinomycetaceae	ITP	rs34583783	6	67207371	G	T	0.123756	0.026427	5.48e-06	7710	0.00283627	21.9242
family	Actinomycetaceae	ITP	rs35011108	6	133007480	A	G	0.241826	0.0503796	1.83e-06	3630	0.00630729	23.0281
family	Actinomycetaceae	ITP	rs4073240	6	169224781	G	A	0.0747546	0.0164684	6.05e-06	7710	0.0026654	20.5998
family	Actinomycetaceae	ITP	rs58484246	15	29850991	T	C	0.0761407	0.0169007	6.12e-06	7710	0.00262561	20.2915
family	Alcaligenaceae	ITP	rs112135816	9	82485327	T	G	-0.0775052	0.0171554	5.28e-06	15545	0.0013113	20.4083
family	Alcaligenaceae	ITP	rs112159068	6	138305038	A	T	0.131484	0.0281089	3.56e-06	11656	0.00187368	21.8768
family	Alcaligenaceae	ITP	rs1153990	5	104233461	A	G	-0.058727	0.0128306	5.97e-06	16808	0.00124488	20.9475
family	Alcaligenaceae	ITP	rs147968	16	85945839	C	T	0.0489475	0.0110321	9.13e-06	16810	0.00116969	19.6831
family	Alcaligenaceae	ITP	rs17000015	4	75867283	A	T	-0.0609257	0.0125363	1.13e-06	16377	0.00144013	23.6161
family	Alcaligenaceae	ITP	rs28480294	15	71522509	T	C	-0.0516967	0.0115503	6.61e-06	16377	0.00122172	20.0301
family	Alcaligenaceae	ITP	rs4033856	4	45642485	C	T	0.081834	0.0168931	1.03e-06	15623	0.0014998	23.4635
family	Alcaligenaceae	ITP	rs62191117	2	239900775	A	G	0.0684302	0.0133636	2.76e-07	16688	0.00156878	26.2178
family	Alcaligenaceae	ITP	rs62395635	5	173497796	T	C	0.110583	0.0238514	3.35e-06	14802	0.00145009	21.4926
family	Alcaligenaceae	ITP	rs67737557	20	29836081	C	G	0.0738409	0.0151678	1.04e-06	15876	0.0014906	23.6971
family	Alcaligenaceae	ITP	rs6969323	7	104214487	A	C	-0.0593564	0.0129137	3.89e-06	16810	0.00125523	21.1244
family	Alcaligenaceae	ITP	rs7302582	12	1396151	G	C	-0.106817	0.023298	3.34e-06	15113	0.00138894	21.0175
family	Alcaligenaceae	ITP	rs74776516	11	20763367	T	G	-0.0944052	0.0213287	6.85e-06	14502	0.00134912	19.5887
family	Alcaligenaceae	ITP	rs7638039	3	70588939	T	C	0.0603335	0.0127779	2.7e-06	16791	0.00132601	22.2919
family	Alcaligenaceae	ITP	rs9537886	13	58545246	A	C	-0.0570888	0.0110683	2.35e-07	16807	0.0015804	26.6007
family	Alcaligenaceae	ITP	rs9964679	18	26569901	A	G	0.0537051	0.0116008	4.47e-06	16810	0.00127331	21.429
family	Bacteroidaceae	ITP	rs11585893	1	10644351	A	G	-0.0740746	0.0147633	1.8e-06	17821	0.00141067	25.1722
family	Bacteroidaceae	ITP	rs1340391	1	102960989	T	C	-0.0592004	0.0132244	6.73e-06	18302	0.00109376	20.0377
family	Bacteroidaceae	ITP	rs17619981	19	24342250	T	G	0.0880978	0.0187002	2.69e-06	15801	0.00140263	22.1913
family	Bacteroidaceae	ITP	rs2023437	14	22045949	T	C	-0.0782324	0.0167634	5.02e-06	17484	0.00124414	21.7771
family	Bacteroidaceae	ITP	rs2366421	3	62019400	T	A	-0.0528153	0.0117124	7.65e-06	18299	0.00110998	20.3319
family	Bacteroidaceae	ITP	rs495004	9	112855426	C	G	-0.0607475	0.0129865	3.42e-06	17707	0.00123421	21.8787
family	Bacteroidaceae	ITP	rs66474973	20	58605432	G	T	0.0812515	0.0164479	6.81e-07	17405	0.0014001	24.4001
family	Bacteroidaceae	ITP	rs66710942	3	77215327	C	T	0.0488038	0.0107412	5.86e-06	17821	0.00115709	20.642
family	Bacteroidaceae	ITP	rs6795673	3	10593224	C	T	0.0538565	0.0105251	3.38e-07	18301	0.00142865	26.1803
family	Bacteroidaceae	ITP	rs9507307	13	24910476	C	T	0.0604456	0.0129128	2.13e-06	18184	0.00120359	21.91
family	BacteroidalesS24	ITP	rs10872669	6	151515172	A	G	-0.123071	0.0275665	9.49e-06	7368	0.00269787	19.9263
family	BacteroidalesS24	ITP	rs11135366	5	164763068	C	G	0.0842142	0.0183739	8.78e-06	7953	0.00263446	21.0019
family	BacteroidalesS24	ITP	rs12748533	1	242767252	G	T	-0.0821108	0.0172701	2.59e-06	7948	0.0028361	22.5998
family	BacteroidalesS24	ITP	rs17043785	2	53139362	T	C	-0.176187	0.0347133	5.12e-07	5208	0.004922	25.7507
family	BacteroidalesS24	ITP	rs61508842	3	158653545	T	C	0.122574	0.0272389	7.83e-06	7576	0.00266577	20.2445
family	BacteroidalesS24	ITP	rs6831034	4	149300138	T	A	-0.0956546	0.0205228	6.1e-06	7576	0.00285927	21.7182
family	BacteroidalesS24	ITP	rs689695	15	47352866	C	A	0.0814578	0.0167057	1.28e-06	7954	0.00298027	23.7699
family	BacteroidalesS24	ITP	rs738193	22	25943322	T	C	0.0847328	0.0165856	3.82e-07	7778	0.0033444	26.0933
family	BacteroidalesS24	ITP	rs78609301	6	63236747	A	G	-0.0867065	0.0195709	7.09e-06	7953	0.00246197	19.6234
family	BacteroidalesS24	ITP	rs941000	7	90714667	C	T	0.0850266	0.0163382	3.16e-07	7778	0.00346994	27.0762
family	Bifidobacteriaceae	ITP	rs10496759	2	137603404	G	C	0.0637133	0.0144305	8.8e-06	14914	0.00130537	19.4912
family	Bifidobacteriaceae	ITP	rs10831953	11	13098051	G	A	0.0537537	0.0123746	9.95e-06	14915	0.00126352	18.8668
family	Bifidobacteriaceae	ITP	rs10841473	12	20378911	G	C	-0.0613031	0.0128844	2.28e-06	14914	0.00151559	22.6347
family	Bifidobacteriaceae	ITP	rs10857328	4	161211924	T	A	0.0562	0.0126395	7.24e-06	14915	0.00132377	19.7676
family	Bifidobacteriaceae	ITP	rs13020688	2	192878532	G	A	0.0584045	0.0122081	1.57e-06	14795	0.00154457	22.8841
family	Bifidobacteriaceae	ITP	rs182549	2	136616754	C	T	0.11707	0.0126703	5.94e-20	14915	0.0056913	85.3602
family	Bifidobacteriaceae	ITP	rs4567981	2	49906864	T	A	0.0577763	0.0117388	8.88e-07	14795	0.00163465	24.2209
family	Bifidobacteriaceae	ITP	rs4957061	5	521096	T	C	0.0569873	0.0116907	1.15e-06	14795	0.00160347	23.7582
family	Bifidobacteriaceae	ITP	rs540489	17	72897722	T	G	-0.0632518	0.013817	5.37e-06	14688	0.00142475	20.9538
family	Bifidobacteriaceae	ITP	rs55888705	4	1517826	A	G	0.053673	0.0120586	8.66e-06	14914	0.00132662	19.8088
family	Bifidobacteriaceae	ITP	rs677208	18	4304187	G	C	0.0728589	0.0164821	6e-06	14915	0.00130843	19.5382
family	Bifidobacteriaceae	ITP	rs6899771	6	97406220	A	G	-0.0914312	0.0202604	7.28e-06	14150	0.00143719	20.3626
family	Bifidobacteriaceae	ITP	rs7174549	15	92463303	C	T	0.0551726	0.0124655	6.87e-06	14915	0.00131171	19.5872
family	Bifidobacteriaceae	ITP	rs73797465	5	142793467	T	G	-0.0942612	0.0208421	4.85e-06	14795	0.0013806	20.4514
family	Bifidobacteriaceae	ITP	rs76671854	5	169748189	C	G	-0.0892981	0.0183177	1.04e-06	13923	0.001704	23.7619
family	Bifidobacteriaceae	ITP	rs857444	6	14617591	C	T	0.0553965	0.0120669	3.82e-06	14914	0.00141112	21.0723
family	Christensenellaceae	ITP	rs117186816	11	123936128	G	A	-0.206476	0.0436362	6.52e-06	4310	0.00516792	22.379
family	Christensenellaceae	ITP	rs12380890	9	38002256	A	G	-0.0503972	0.0111047	5.78e-06	16846	0.00122115	20.5942
family	Christensenellaceae	ITP	rs12657403	5	3174785	A	G	0.078108	0.0171887	5.59e-06	16245	0.00126951	20.6468
family	Christensenellaceae	ITP	rs4076564	6	169640257	G	A	-0.188623	0.039209	8.06e-06	3730	0.00616627	23.1305
family	Christensenellaceae	ITP	rs4805124	19	35884202	C	G	0.0486508	0.0109067	8.36e-06	16847	0.00117966	19.8949
family	Christensenellaceae	ITP	rs62573205	9	137786999	G	A	-0.0654804	0.0133503	1.49e-06	16838	0.00142669	24.0541
family	Christensenellaceae	ITP	rs7211194	17	13541941	C	T	0.0492094	0.0110916	9.94e-06	16436	0.00119616	19.6812
family	Christensenellaceae	ITP	rs72706624	9	15518852	G	T	0.0882626	0.0197575	6.38e-06	14869	0.00134037	19.9541
family	Christensenellaceae	ITP	rs77867022	7	120333701	G	T	-0.160443	0.0379589	8.82e-06	4033	0.00441031	17.8567
family	Christensenellaceae	ITP	rs870002	8	62220151	C	T	0.0488951	0.0109817	6.54e-06	16847	0.00117533	19.8217
family	Christensenellaceae	ITP	rs892686	9	83043376	A	G	0.0506107	0.0109651	4.12e-06	16847	0.00126296	21.3015
family	Christensenellaceae	ITP	rs9608766	22	29828040	T	C	-0.0682134	0.01496	3.33e-06	16185	0.00128295	20.7886
family	Clostridiaceae1	ITP	rs10875374	1	101804809	C	T	-0.0536759	0.0119436	8.1e-06	14253	0.00141504	20.1943
family	Clostridiaceae1	ITP	rs12186080	3	132596627	G	A	0.0748236	0.016246	5.34e-06	14244	0.00148699	21.2092
family	Clostridiaceae1	ITP	rs12341505	9	136710881	G	A	0.0814503	0.0179338	4.54e-06	14250	0.00144543	20.6243
family	Clostridiaceae1	ITP	rs12490337	3	111482845	C	G	-0.0616944	0.013693	6.91e-06	14253	0.00142223	20.297
family	Clostridiaceae1	ITP	rs2795528	10	43270264	G	A	-0.180969	0.0390911	3.81e-06	6411	0.00333179	21.4248
family	Clostridiaceae1	ITP	rs2817172	1	3041519	C	T	0.0563367	0.012392	5.27e-06	13789	0.00149663	20.665
family	Clostridiaceae1	ITP	rs4723021	7	30934659	T	C	-0.106376	0.0241944	7.42e-06	13682	0.0014109	19.3284
family	Clostridiaceae1	ITP	rs550843	6	165722832	T	C	-0.0734787	0.0168383	7.09e-06	14234	0.00133603	19.0399
family	Clostridiaceae1	ITP	rs56188186	16	87710690	A	G	0.0967774	0.0217471	8.24e-06	13218	0.00149598	19.8006
family	Clostridiaceae1	ITP	rs62397761	6	48093014	A	G	0.0615805	0.0136198	9.08e-06	14248	0.00143274	20.4402
family	Clostridiaceae1	ITP	rs881532	22	47806774	A	G	-0.0533035	0.0119011	7.9e-06	14250	0.00140577	20.0576
family	ClostridialesvadinBB60group	ITP	rs10517600	4	155632958	T	G	0.0626993	0.0139364	6.83e-06	10512	0.00192177	20.2367
family	ClostridialesvadinBB60group	ITP	rs10904722	10	6714424	C	T	-0.0672314	0.0147123	5.05e-06	10512	0.0019826	20.8785
family	ClostridialesvadinBB60group	ITP	rs118104867	8	123977538	C	T	0.214464	0.0455098	3.44e-06	4095	0.00539382	22.1966
family	ClostridialesvadinBB60group	ITP	rs13409132	2	205616346	A	G	-0.165419	0.0352154	4.37e-06	5913	0.00371773	22.0575
family	ClostridialesvadinBB60group	ITP	rs17121075	14	85856796	G	A	0.0769254	0.0172234	7.91e-06	10512	0.00189407	19.9444
family	ClostridialesvadinBB60group	ITP	rs2191834	2	229942951	G	T	0.0746375	0.0159136	2.5e-06	10511	0.00208845	21.9935
family	ClostridialesvadinBB60group	ITP	rs28691777	17	58149405	C	T	0.137134	0.0266996	6.96e-07	10199	0.00257988	26.375
family	ClostridialesvadinBB60group	ITP	rs34088226	5	4308946	A	G	-0.117807	0.026924	7.66e-06	9716	0.00196662	19.1414
family	ClostridialesvadinBB60group	ITP	rs55682560	15	87392290	C	T	-0.131519	0.0261319	4.97e-07	9183	0.00275079	25.3247
family	ClostridialesvadinBB60group	ITP	rs6588624	1	56849539	G	A	-0.0662317	0.0138147	1.79e-06	10512	0.00218181	22.981
family	ClostridialesvadinBB60group	ITP	rs66714985	8	3305122	A	C	0.116908	0.0252447	4.85e-06	10512	0.00203599	21.442
family	ClostridialesvadinBB60group	ITP	rs6755871	2	202450739	C	G	-0.0613825	0.0138976	9.33e-06	10500	0.00185445	19.5042
family	ClostridialesvadinBB60group	ITP	rs7226487	18	74373125	A	G	-0.0643682	0.0138701	3.58e-06	10505	0.00204595	21.5327
family	ClostridialesvadinBB60group	ITP	rs7538034	1	71391694	T	G	-0.078598	0.0165982	2.37e-06	10420	0.00214733	22.419
family	ClostridialesvadinBB60group	ITP	rs7725895	5	142244898	A	G	-0.116224	0.0240367	3.94e-06	10512	0.00221916	23.3753
family	ClostridialesvadinBB60group	ITP	rs989682	3	15564453	A	G	0.070194	0.0155364	6.85e-06	10129	0.00201121	20.4086
family	ClostridialesvadinBB60group	ITP	rs9979874	21	38612024	G	C	-0.0738925	0.0150911	1.05e-06	10506	0.00227682	23.9703
family	Coriobacteriaceae	ITP	rs11073596	15	86433579	T	G	0.0510212	0.0114339	8.14e-06	17527	0.00113478	19.9096
family	Coriobacteriaceae	ITP	rs11250875	10	1922731	T	C	0.06075	0.0130939	4.83e-06	17690	0.00121534	21.5232
family	Coriobacteriaceae	ITP	rs11656361	17	8121332	A	C	0.0773006	0.017553	8.02e-06	16665	0.0011624	19.3915
family	Coriobacteriaceae	ITP	rs12974142	19	52895166	G	A	0.0789796	0.0177205	8.51e-06	17413	0.00113949	19.8623
family	Coriobacteriaceae	ITP	rs13307134	7	105084680	C	T	0.0565686	0.0126265	7.8e-06	17527	0.00114388	20.0695
family	Coriobacteriaceae	ITP	rs1816223	12	11494021	A	G	-0.0586265	0.0129006	4.84e-06	17688	0.00116623	20.65
family	Coriobacteriaceae	ITP	rs240104	1	176571431	T	C	-0.0603429	0.0126849	1.52e-06	17577	0.0012858	22.6271
family	Coriobacteriaceae	ITP	rs2442778	3	11654412	G	A	-0.116408	0.0258545	9.03e-06	13472	0.00150249	20.2689
family	Coriobacteriaceae	ITP	rs3025411	9	136512906	A	G	0.0926543	0.0209468	8.27e-06	15671	0.00124698	19.5632
family	Coriobacteriaceae	ITP	rs34739816	17	37376685	G	T	0.0965017	0.0207666	3.88e-06	16593	0.00129972	21.5917
family	Coriobacteriaceae	ITP	rs62448869	7	24464799	T	A	-0.0486059	0.0108982	7.87e-06	17527	0.00113362	19.8892
family	Coriobacteriaceae	ITP	rs67561917	20	62072077	A	G	-0.0714367	0.0154113	5.39e-06	17333	0.00123808	21.4838
family	Coriobacteriaceae	ITP	rs719099	10	65799217	A	G	0.0778402	0.0155815	5.43e-07	17687	0.00140904	24.954
family	Coriobacteriaceae	ITP	rs76779974	5	125460084	C	G	0.0774888	0.0171877	5.63e-06	16419	0.0012364	20.3231
family	Coriobacteriaceae	ITP	rs80046645	5	459415	C	G	0.25584	0.0561995	4.66e-06	3204	0.00642656	20.7109
family	Coriobacteriaceae	ITP	rs8010111	14	39660509	G	A	-0.103377	0.0229286	6.9e-06	15996	0.00126919	20.3253
family	Defluviitaleaceae	ITP	rs112893842	9	8786663	T	C	0.110761	0.0232545	2.75e-06	8203	0.00275798	22.6807
family	Defluviitaleaceae	ITP	rs1582238	1	118723685	T	C	0.0801923	0.0167061	1.69e-06	8002	0.00287123	23.036
family	Defluviitaleaceae	ITP	rs17051335	4	122202910	C	T	-0.134314	0.0292201	4.58e-06	8031	0.002624	21.1235
family	Defluviitaleaceae	ITP	rs1908593	18	59026148	T	C	0.070223	0.0156601	7.86e-06	8203	0.00244532	20.1032
family	Defluviitaleaceae	ITP	rs28696126	7	79734541	A	T	-0.107106	0.0238173	5.56e-06	7830	0.00257611	20.2179
family	Defluviitaleaceae	ITP	rs4344384	10	66407366	G	T	0.0708803	0.0156121	5.86e-06	8200	0.00250741	20.6074
family	Defluviitaleaceae	ITP	rs4677103	3	72207794	A	G	0.0977203	0.0197033	9.42e-07	8002	0.00306452	24.5915
family	Defluviitaleaceae	ITP	rs540220	9	93331308	T	C	-0.123954	0.0289814	9.48e-06	7887	0.00231399	18.2881
family	Defluviitaleaceae	ITP	rs55658617	21	41811003	T	C	0.177314	0.0361844	1.41e-06	6676	0.003584	24.0056
family	Defluviitaleaceae	ITP	rs72731813	4	147414743	C	T	-0.149751	0.0293415	2.76e-07	7786	0.00333434	26.0414
family	Defluviitaleaceae	ITP	rs9608282	22	24804081	T	G	0.139014	0.0299429	4.61e-06	7736	0.00277846	21.5484
family	Defluviitaleaceae	ITP	rs9725395	1	85205632	A	G	-0.138357	0.0295185	3.41e-06	8031	0.00272807	21.9636
family	Desulfovibrionaceae	ITP	rs112381107	9	15269705	C	T	0.211435	0.0456962	2.82e-06	4455	0.00478262	21.3994
family	Desulfovibrionaceae	ITP	rs11599763	10	11855599	T	C	-0.0555931	0.0117493	2.5e-06	15142	0.00147635	22.385
family	Desulfovibrionaceae	ITP	rs16851319	1	203308383	G	C	-0.0732697	0.0150964	2.4e-06	15128	0.0015547	23.553
family	Desulfovibrionaceae	ITP	rs17791387	9	81834426	A	G	-0.0729251	0.0154381	2.1e-06	15045	0.00148092	22.3106
family	Desulfovibrionaceae	ITP	rs2692012	1	203991605	A	G	0.114231	0.0253568	1.56e-06	13080	0.00154915	20.2913
family	Desulfovibrionaceae	ITP	rs2838334	21	45064961	G	A	0.0571419	0.012423	3.82e-06	15142	0.0013953	21.1544
family	Desulfovibrionaceae	ITP	rs3935584	2	233929283	C	T	-0.0525838	0.0115757	6.78e-06	15140	0.0013611	20.6324
family	Desulfovibrionaceae	ITP	rs4506934	17	2856662	C	T	-0.0943381	0.020138	3.16e-06	15035	0.00145749	21.9424
family	Desulfovibrionaceae	ITP	rs6058181	20	33694801	C	T	0.0834742	0.0166111	2.7e-07	15074	0.00167245	25.2494
family	Desulfovibrionaceae	ITP	rs7164160	15	96159374	A	T	-0.0574455	0.0129468	7.34e-06	15142	0.00129848	19.6846
family	Desulfovibrionaceae	ITP	rs72647048	8	57865378	T	C	-0.0770089	0.017089	9.61e-06	15142	0.00133931	20.3043
family	Desulfovibrionaceae	ITP	rs9928243	16	71541641	C	A	-0.0541732	0.0117819	4.48e-06	15141	0.00139437	21.1389
family	Enterobacteriaceae	ITP	rs11026530	11	22379097	T	C	0.0822408	0.0186379	9.43e-06	13485	0.00144179	19.4678
family	Enterobacteriaceae	ITP	rs111229068	11	2563450	A	T	0.110561	0.0241719	3.65e-06	12350	0.00169114	20.9176
family	Enterobacteriaceae	ITP	rs2374342	2	42133542	C	A	0.0582927	0.0126195	4.52e-06	13577	0.00156913	21.3345
family	Enterobacteriaceae	ITP	rs35673018	16	54327745	G	A	0.0899642	0.0202934	7.63e-06	13326	0.00147261	19.65
family	Enterobacteriaceae	ITP	rs4792380	17	13521040	A	T	0.115598	0.0257683	9.49e-06	12763	0.00157431	20.1215
family	Enterobacteriaceae	ITP	rs504442	18	55145547	T	G	0.084159	0.0189479	5.17e-06	13578	0.00145082	19.7249
family	Enterobacteriaceae	ITP	rs61973590	14	27718039	C	G	-0.0605392	0.0133696	8.54e-06	13570	0.00150869	20.5008
family	Enterobacteriaceae	ITP	rs62210023	20	55340092	A	G	0.0606754	0.0130125	3.13e-06	13515	0.00160616	21.739
family	Enterobacteriaceae	ITP	rs78143293	18	57672335	A	G	-0.0848521	0.0170415	1.2e-06	13572	0.00182336	24.7882
family	Enterobacteriaceae	ITP	rs79757635	13	110840418	C	A	0.0758597	0.0171286	9.32e-06	13419	0.00145957	19.6117
family	Erysipelotrichaceae	ITP	rs10781552	10	133897233	C	T	-0.0552212	0.0116074	2.33e-06	17789	0.00127068	22.6304
family	Erysipelotrichaceae	ITP	rs17530232	13	40385457	A	G	0.10305	0.0224648	2.79e-06	16622	0.00126433	21.0397
family	Erysipelotrichaceae	ITP	rs1884466	1	64139196	C	T	-0.0475363	0.0106939	9.53e-06	18205	0.00108423	19.7576
family	Erysipelotrichaceae	ITP	rs2300774	3	195793712	G	A	0.0524152	0.0106784	8.95e-07	18216	0.00132092	24.0911
family	Erysipelotrichaceae	ITP	rs290833	1	97457427	T	G	-0.0497374	0.0111376	8.03e-06	17789	0.0011198	19.9402
family	Erysipelotrichaceae	ITP	rs35161940	17	70327224	T	C	-0.0806041	0.0167641	1.85e-06	18213	0.00126771	23.1157
family	Erysipelotrichaceae	ITP	rs4078432	14	48997206	C	T	-0.0608929	0.0133764	4.23e-06	17789	0.00116359	20.7209
family	Erysipelotrichaceae	ITP	rs56970041	14	80357610	T	G	0.0724144	0.0164471	5.4e-06	18217	0.001063	19.3832
family	Erysipelotrichaceae	ITP	rs62504403	8	38803551	C	T	0.0681159	0.0127883	1.12e-07	16981	0.00166794	28.3673
family	Erysipelotrichaceae	ITP	rs7234058	18	5830507	T	C	-0.0945759	0.0194091	9.12e-07	16874	0.00140515	23.741
family	Erysipelotrichaceae	ITP	rs7826267	8	2954952	T	G	-0.0839071	0.0199131	9.28e-06	17586	0.00100859	17.753
family	Erysipelotrichaceae	ITP	rs8003149	14	56156504	C	T	0.0538798	0.0116888	4.08e-06	18213	0.00116526	21.2454
family	FamilyXI	ITP	rs10759623	9	115821485	C	T	-0.162115	0.032151	5.78e-07	3156	0.00799161	25.4086
family	FamilyXI	ITP	rs11547158	7	148921732	A	G	-0.177599	0.0372795	2.7e-06	3133	0.00719197	22.6812
family	FamilyXI	ITP	rs17379710	11	35334668	T	C	-0.116383	0.0252125	3.97e-06	3156	0.00670644	21.2949
family	FamilyXI	ITP	rs2155352	11	95357209	A	G	-0.150538	0.0302319	6.63e-07	3150	0.00780986	24.7789
family	FamilyXI	ITP	rs2156611	18	43345864	T	C	-0.112486	0.0251099	9.43e-06	3155	0.00632058	20.0555
family	FamilyXI	ITP	rs3733511	4	119955787	A	G	0.128253	0.0274718	3.39e-06	3156	0.00685865	21.7816
family	FamilyXI	ITP	rs488164	1	239995451	T	G	0.117998	0.025516	4.8e-06	3149	0.00674544	21.3721
family	FamilyXI	ITP	rs6025153	20	55348292	G	C	0.118619	0.0261969	7.07e-06	3130	0.00650767	20.4893
family	FamilyXI	ITP	rs697771	16	54115200	A	G	-0.117677	0.0251491	3.19e-06	3152	0.00689836	21.8808
family	FamilyXI	ITP	rs78222136	16	64956642	G	C	0.224835	0.0511672	8.41e-06	3136	0.00611929	19.2959
family	FamilyXIII	ITP	rs118170811	10	102366896	A	G	0.151619	0.0317112	1.8e-06	9645	0.00236457	22.8556
family	FamilyXIII	ITP	rs12643275	4	162211872	A	T	-0.0550907	0.0116474	2.42e-06	16269	0.00137322	22.369
family	FamilyXIII	ITP	rs12904405	15	94105415	A	G	-0.0851896	0.0192688	7.67e-06	16643	0.00117306	19.5438
family	FamilyXIII	ITP	rs1887048	1	65170838	G	A	0.0579979	0.0129602	9.65e-06	16717	0.00119652	20.0239
family	FamilyXIII	ITP	rs3098182	15	50802980	G	T	0.0508511	0.011014	4.04e-06	16731	0.00127243	21.3136
family	FamilyXIII	ITP	rs482905	1	166557202	G	T	0.0596528	0.012717	3.72e-06	16737	0.00131293	22.0008
family	FamilyXIII	ITP	rs6501525	17	70218627	A	G	0.0561559	0.0115587	1.24e-06	16269	0.00144871	23.6003
family	FamilyXIII	ITP	rs66753613	1	39212021	G	A	0.0651136	0.0144251	8.08e-06	16269	0.00125083	20.3728
family	FamilyXIII	ITP	rs6797051	3	88995218	C	T	-0.0805984	0.0171364	4.89e-06	16737	0.00131996	22.1188
family	FamilyXIII	ITP	rs7076829	10	7906746	T	A	-0.0516394	0.0112313	4.76e-06	16269	0.00129771	21.1373
family	FamilyXIII	ITP	rs7514702	1	186914023	T	C	-0.0663236	0.0141626	3.92e-06	16737	0.0013086	21.9281
family	Lachnospiraceae	ITP	rs10402491	19	13425799	C	T	0.0661701	0.014851	7.58e-06	18334	0.00108165	19.8503
family	Lachnospiraceae	ITP	rs11139361	9	72179847	T	C	0.0494463	0.0110503	4.26e-06	18333	0.00109096	20.0202
family	Lachnospiraceae	ITP	rs11755180	6	161957425	C	G	-0.049227	0.0104894	2.69e-06	18333	0.00119991	22.0221
family	Lachnospiraceae	ITP	rs11841382	13	38004672	G	T	-0.0718128	0.017462	9.58e-06	18340	0.000921335	16.911
family	Lachnospiraceae	ITP	rs11979110	7	130436459	T	C	-0.0500924	0.0105069	1.82e-06	18339	0.00123789	22.7274
family	Lachnospiraceae	ITP	rs1205443	20	36876868	A	G	0.0501415	0.0112157	7.29e-06	17779	0.00112291	19.9844
family	Lachnospiraceae	ITP	rs12760724	1	214031969	A	C	-0.0484566	0.0107934	7.27e-06	18340	0.00109777	20.1531
family	Lachnospiraceae	ITP	rs13005175	2	232469722	A	G	0.0993483	0.0218395	8.37e-06	16893	0.00122348	20.6911
family	Lachnospiraceae	ITP	rs146660815	6	46664437	T	C	-0.215114	0.0476778	6.53e-06	4112	0.00492614	20.3467
family	Lachnospiraceae	ITP	rs2159863	4	10245354	A	G	-0.0585831	0.0128742	3.7e-06	18340	0.00112775	20.7041
family	Lachnospiraceae	ITP	rs2910921	5	32348593	T	C	0.160302	0.035832	8.42e-06	6549	0.00304674	20.008
family	Lachnospiraceae	ITP	rs3127230	10	103392503	C	T	-0.0503537	0.0112201	6.2e-06	18340	0.00109697	20.1384
family	Lachnospiraceae	ITP	rs35524804	9	100113683	T	C	-0.0607481	0.0125216	2.45e-06	17859	0.00131619	23.5342
family	Lachnospiraceae	ITP	rs7359994	19	29408858	T	C	-0.0503142	0.0112482	5.36e-06	18340	0.0010898	20.0065
family	Lachnospiraceae	ITP	rs79086868	9	133791605	T	C	0.0776723	0.0164472	3.01e-06	17522	0.00127119	22.2996
family	Lachnospiraceae	ITP	rs959845	4	186906801	C	T	-0.0493666	0.0107801	5.17e-06	17859	0.00117287	20.9686
family	Lachnospiraceae	ITP	rs9929145	16	76559184	G	A	-0.125721	0.0245233	2.84e-07	15866	0.00165376	26.2786
family	Lactobacillaceae	ITP	rs11674854	2	28903275	C	T	-0.0830224	0.0175267	2.6e-06	6750	0.00331316	22.4315
family	Lactobacillaceae	ITP	rs1530559	2	135755629	G	A	0.0772453	0.0176921	9.65e-06	6750	0.00281615	19.057
family	Lactobacillaceae	ITP	rs1590596	13	23836941	C	G	-0.10381	0.0220135	3.9e-06	6750	0.00328374	22.2317
family	Lactobacillaceae	ITP	rs16861661	1	18501459	G	A	-0.193287	0.0379293	2.7e-07	5385	0.00479934	25.9595
family	Lactobacillaceae	ITP	rs328312	16	73890910	T	A	0.082529	0.0168225	8.69e-07	7051	0.00340175	24.0608
family	Lactobacillaceae	ITP	rs6092149	20	54192992	A	T	-0.0825646	0.0170282	1.38e-06	7006	0.00334444	23.5031
family	Lactobacillaceae	ITP	rs62314653	4	109896462	C	A	0.177082	0.0392269	6.59e-06	6016	0.00337601	20.3721
family	Lactobacillaceae	ITP	rs74599091	1	179720669	A	G	0.191613	0.0425039	7.7e-06	4951	0.00408808	20.315
family	Lactobacillaceae	ITP	rs768253	8	69010103	T	G	-0.0792344	0.0170604	3.61e-06	7059	0.00304635	21.5638
family	Lactobacillaceae	ITP	rs77478751	3	173151665	A	G	-0.219178	0.0473566	5.96e-06	3704	0.00574984	21.409
family	Lactobacillaceae	ITP	rs921925	19	6928017	A	C	0.0999419	0.0201687	5.77e-07	7053	0.00346941	24.5479
family	Lactobacillaceae	ITP	rs9345899	6	67559323	A	G	-0.124042	0.0278946	9.45e-06	6602	0.00298621	19.768
family	Methanobacteriaceae	ITP	rs10202904	2	125440268	T	G	-0.121754	0.0235357	3.01e-07	3695	0.00719054	26.747
family	Methanobacteriaceae	ITP	rs10424197	19	46439321	G	A	-0.111274	0.0247517	9.28e-06	3698	0.00543557	20.1997
family	Methanobacteriaceae	ITP	rs11018665	11	89349287	A	T	0.111465	0.0250516	6.52e-06	3698	0.00532506	19.7868
family	Methanobacteriaceae	ITP	rs12825290	12	43701132	C	G	-0.216781	0.0493496	6.08e-06	3144	0.00610007	19.2841
family	Methanobacteriaceae	ITP	rs4257531	3	2086167	G	A	0.164498	0.0364959	7.44e-06	3162	0.00638397	20.303
family	Methanobacteriaceae	ITP	rs56131665	5	178160975	G	A	0.178661	0.039298	6.18e-06	3572	0.00575311	20.6574
family	Methanobacteriaceae	ITP	rs62241835	3	15013348	G	T	-0.203385	0.0417931	1.63e-06	3383	0.00695183	23.6687
family	Methanobacteriaceae	ITP	rs6508769	19	28827760	T	C	0.153519	0.0344519	8.23e-06	3319	0.00594705	19.8444
family	Methanobacteriaceae	ITP	rs73068003	7	10773932	G	T	-0.15814	0.0351803	8.45e-06	3692	0.0054432	20.1953
family	Methanobacteriaceae	ITP	rs73457410	13	41956181	A	G	0.21534	0.0436695	1.41e-06	3498	0.0069034	24.3021
family	Methanobacteriaceae	ITP	rs75208022	12	21338861	C	T	-0.227245	0.048763	5.92e-06	3203	0.00673465	21.7038
family	Methanobacteriaceae	ITP	rs894996	4	104418307	C	A	0.216999	0.0449076	1.88e-06	3582	0.00647634	23.3364
family	Oxalobacteraceae	ITP	rs111966731	15	93941937	T	C	0.204031	0.0445746	4.56e-06	4387	0.00475314	20.9421
family	Oxalobacteraceae	ITP	rs11246212	11	610277	T	C	0.13607	0.0291797	4.51e-06	5130	0.00422097	21.7369
family	Oxalobacteraceae	ITP	rs12004269	9	19682560	G	T	0.196145	0.044523	5.53e-06	4726	0.0040899	19.4
family	Oxalobacteraceae	ITP	rs12509763	4	84254259	C	G	-0.16332	0.0360823	8.05e-06	5129	0.00397855	20.4795
family	Oxalobacteraceae	ITP	rs1569853	6	38550301	T	C	-0.140043	0.0281704	7.45e-07	4997	0.00492134	24.7037
family	Oxalobacteraceae	ITP	rs17138946	16	5984558	G	T	-0.189444	0.0430248	8.09e-06	4776	0.00404296	19.3794
family	Oxalobacteraceae	ITP	rs36057338	4	189935314	G	T	0.181604	0.0398742	6.26e-06	4738	0.00435887	20.734
family	Oxalobacteraceae	ITP	rs4428215	3	171947435	G	A	0.12561	0.0230053	4.88e-08	5167	0.0057366	29.8005
family	Oxalobacteraceae	ITP	rs561239	12	18793583	A	G	0.105525	0.0236769	7.19e-06	4989	0.00396573	19.8558
family	Oxalobacteraceae	ITP	rs6000536	22	37421469	C	T	-0.118383	0.0241355	7.39e-07	5166	0.00463546	24.049
family	Oxalobacteraceae	ITP	rs62435498	7	1794263	C	A	0.181521	0.0400608	7.46e-06	4780	0.00427687	20.5227
family	Oxalobacteraceae	ITP	rs736744	9	87514407	C	T	0.105642	0.0200648	1.49e-07	5167	0.00533632	27.7099
family	Oxalobacteraceae	ITP	rs7993559	13	23443627	C	A	0.0921059	0.0201114	5.04e-06	4989	0.00418655	20.9661
family	Oxalobacteraceae	ITP	rs80330081	4	67427392	A	C	-0.18756	0.0423688	6.64e-06	4672	0.00417702	19.5885
family	Oxalobacteraceae	ITP	rs934049	2	16056779	G	A	0.109751	0.0238636	4.21e-06	4951	0.00425406	21.1433
family	Pasteurellaceae	ITP	rs10840326	11	9951672	C	G	-0.0717634	0.0149229	1.44e-06	9154	0.00251995	23.1208
family	Pasteurellaceae	ITP	rs10965428	9	22718481	C	A	-0.119902	0.0258219	4.29e-06	8873	0.00242411	21.5565
family	Pasteurellaceae	ITP	rs111582866	16	48742489	G	A	-0.113957	0.0256403	7.07e-06	8616	0.00228738	19.7486
family	Pasteurellaceae	ITP	rs12050685	15	73477482	A	G	-0.0670948	0.015239	9.19e-06	9411	0.00205559	19.3809
family	Pasteurellaceae	ITP	rs12191680	6	129224488	C	G	0.102214	0.0197189	3.05e-07	9408	0.00284783	26.8632
family	Pasteurellaceae	ITP	rs16970009	17	32862601	A	G	0.187381	0.0429572	7.32e-06	4703	0.00402952	19.0194
family	Pasteurellaceae	ITP	rs35510	12	115491973	A	G	0.122729	0.0264958	4.02e-06	8671	0.00246831	21.4507
family	Pasteurellaceae	ITP	rs4822728	22	26891808	T	C	0.0685479	0.0149032	4.72e-06	9412	0.00224269	21.1512
family	Pasteurellaceae	ITP	rs6092684	20	57274077	A	T	0.0684647	0.014674	3.44e-06	9366	0.00231886	21.7643
family	Pasteurellaceae	ITP	rs62568866	9	6818307	T	A	-0.118018	0.0259206	7.23e-06	8020	0.00257817	20.7252
family	Pasteurellaceae	ITP	rs72756943	5	26531908	G	A	0.13988	0.0303029	3.35e-06	8020	0.00264982	21.3027
family	Pasteurellaceae	ITP	rs73139353	3	97972214	A	C	-0.222573	0.0484634	8.71e-06	4047	0.00518471	21.0815
family	Pasteurellaceae	ITP	rs731534	20	5412480	C	G	-0.0986502	0.0216316	9.46e-06	9115	0.00227652	20.7932
family	Pasteurellaceae	ITP	rs76022354	10	94306385	C	T	0.24289	0.0500406	1.83e-06	3692	0.00634087	23.5471
family	Pasteurellaceae	ITP	rs78909003	9	105650242	T	C	-0.241159	0.0498372	2.05e-06	3638	0.00639517	23.4025
family	Pasteurellaceae	ITP	rs9382510	6	55448491	C	T	-0.0881865	0.0169965	2.48e-07	9410	0.0028527	26.915
family	Pasteurellaceae	ITP	rs9895850	17	64535013	T	C	-0.176406	0.041017	9.08e-06	4737	0.00388961	18.4892
family	Pasteurellaceae	ITP	rs9938097	16	84977389	T	C	-0.0710386	0.0158024	8.23e-06	9402	0.00214481	20.2045
family	Peptococcaceae	ITP	rs117452796	9	9423378	A	G	-0.257982	0.0549569	3.15e-06	3161	0.00692299	22.0222
family	Peptococcaceae	ITP	rs12144792	1	27418225	C	T	0.064399	0.0141246	5.82e-06	10718	0.00193577	20.7839
family	Peptococcaceae	ITP	rs12634826	3	182984048	T	G	-0.0739885	0.0150931	1.01e-06	10381	0.00230955	24.0263
family	Peptococcaceae	ITP	rs12992764	2	188895743	T	G	0.0684213	0.0141137	1.46e-06	10444	0.00224521	23.4973
family	Peptococcaceae	ITP	rs150600492	10	129175962	A	C	0.135774	0.0289757	2.31e-06	9761	0.00224438	21.9521
family	Peptococcaceae	ITP	rs35703006	8	28614217	G	T	0.0812655	0.0164355	4.95e-07	10715	0.00227647	24.4435
family	Peptococcaceae	ITP	rs4990837	8	3580757	A	G	0.0910387	0.0185869	1.74e-06	10718	0.00223332	23.9858
family	Peptococcaceae	ITP	rs75430375	5	89252884	C	T	-0.147941	0.0317498	3.41e-06	8375	0.00258574	21.7065
family	Peptococcaceae	ITP	rs75898026	13	113561082	A	G	-0.0821779	0.0173541	2.02e-06	10444	0.00214242	22.4192
family	Peptostreptococcaceae	ITP	rs117020988	7	46710977	C	T	0.182411	0.0372126	1.03e-06	6831	0.0035052	24.0212
family	Peptostreptococcaceae	ITP	rs12377846	9	16786784	C	A	-0.252	0.0511627	7.26e-07	3736	0.00645175	24.2473
family	Peptostreptococcaceae	ITP	rs12986312	19	17414138	T	G	0.0571818	0.0125947	5.77e-06	15970	0.00128906	20.6103
family	Peptostreptococcaceae	ITP	rs1467258	17	38216487	G	A	0.072584	0.0162321	7.9e-06	15584	0.00128143	19.9929
family	Peptostreptococcaceae	ITP	rs1520207	3	151781175	C	T	0.0525658	0.0112476	3.17e-06	16057	0.00135841	21.839
family	Peptostreptococcaceae	ITP	rs2644627	8	26726641	C	G	-0.0558506	0.011224	6.33e-07	16059	0.00153947	24.7574
family	Peptostreptococcaceae	ITP	rs4692811	4	171180190	C	T	0.0642075	0.0126913	4.21e-07	16061	0.0015911	25.5922
family	Peptostreptococcaceae	ITP	rs59865771	16	89246670	C	T	-0.0573764	0.0127192	7.69e-06	16040	0.00126704	20.3466
family	Peptostreptococcaceae	ITP	rs61841503	10	17019559	G	A	0.0919658	0.0161331	9.8e-09	15333	0.00211481	32.4908
family	Peptostreptococcaceae	ITP	rs6721459	2	67852836	A	G	0.0509823	0.0111975	5.08e-06	16061	0.00128903	20.7273
family	Peptostreptococcaceae	ITP	rs76982728	7	44312824	T	C	0.124203	0.0266923	3.24e-06	11185	0.00193203	21.6477
family	Peptostreptococcaceae	ITP	rs77540684	10	14650535	T	G	0.106725	0.0245638	8.14e-06	13495	0.00139689	18.8747
family	Peptostreptococcaceae	ITP	rs9573937	13	77351196	A	G	-0.0693637	0.0142907	1.71e-06	16061	0.00146469	23.556
family	Porphyromonadaceae	ITP	rs10119172	9	2233969	C	G	-0.0737324	0.014259	1.32e-07	18022	0.00148147	26.7357
family	Porphyromonadaceae	ITP	rs10762312	10	71571863	G	A	-0.052368	0.0118814	8.7e-06	18028	0.00107641	19.4243
family	Porphyromonadaceae	ITP	rs17065783	3	62035586	A	G	-0.059133	0.0122235	1.79e-06	18028	0.00129645	23.4002
family	Porphyromonadaceae	ITP	rs1980561	14	63386516	A	G	-0.0485289	0.0109284	8.95e-06	18028	0.00109262	19.717
family	Porphyromonadaceae	ITP	rs3111851	3	189854046	C	G	0.0581896	0.0121147	2.19e-06	18024	0.00127837	23.0683
family	Porphyromonadaceae	ITP	rs35233670	17	63750903	T	C	-0.0473576	0.010602	7.91e-06	18024	0.0011058	19.9507
family	Porphyromonadaceae	ITP	rs35961441	1	240929774	A	C	0.0915257	0.0207306	8.37e-06	16374	0.00118903	19.4899
family	Porphyromonadaceae	ITP	rs6953849	7	69251692	A	G	0.0718149	0.0150724	2.44e-06	18028	0.00125768	22.6994
family	Porphyromonadaceae	ITP	rs7330827	13	23531802	T	C	-0.103842	0.0237355	8.05e-06	13754	0.00138968	19.1375
family	Porphyromonadaceae	ITP	rs864093	4	149825977	A	C	-0.0527939	0.0117499	9.6e-06	18027	0.00111863	20.1859
family	Prevotellaceae	ITP	rs10131942	14	78643095	C	G	0.0701212	0.0158326	8.61e-06	14871	0.00131729	19.6126
family	Prevotellaceae	ITP	rs12057990	1	99470269	C	T	0.0589878	0.0132268	8.97e-06	14867	0.00133601	19.8863
family	Prevotellaceae	ITP	rs12118202	1	210681370	T	C	-0.0751986	0.0147265	5.54e-07	14869	0.00175056	26.0712
family	Prevotellaceae	ITP	rs13069367	3	71801830	A	C	-0.0539768	0.0119687	7.39e-06	14860	0.0013668	20.3357
family	Prevotellaceae	ITP	rs148376875	3	170126707	T	G	0.084515	0.0179163	2.08e-06	14289	0.00155486	22.2489
family	Prevotellaceae	ITP	rs2206482	20	9771109	T	G	-0.0569105	0.0117486	1.3e-06	14808	0.00158207	23.4612
family	Prevotellaceae	ITP	rs2278540	3	32408916	G	A	0.0554249	0.0123265	8.44e-06	14847	0.00135989	20.215
family	Prevotellaceae	ITP	rs34071565	11	119712522	T	A	-0.1567	0.0347882	5.6e-06	8136	0.0024876	20.2846
family	Prevotellaceae	ITP	rs3758087	8	23714609	T	C	0.0564199	0.0124655	8.61e-06	14871	0.00137565	20.4827
family	Prevotellaceae	ITP	rs3860225	1	111161677	A	G	0.083936	0.0167936	5.5e-07	14871	0.00167703	24.9776
family	Prevotellaceae	ITP	rs4493272	2	118910912	T	C	-0.0604992	0.0118027	3.02e-07	14867	0.00176419	26.271
family	Prevotellaceae	ITP	rs4685827	3	4864877	T	C	-0.0679529	0.0145407	2.77e-06	14867	0.00146684	21.8366
family	Prevotellaceae	ITP	rs7252711	19	17460999	A	G	-0.0740876	0.0161926	5.57e-06	14540	0.0014377	20.9314
family	Prevotellaceae	ITP	rs7975087	12	21404832	C	A	-0.0601448	0.0135454	7.59e-06	14871	0.00132403	19.713
family	Prevotellaceae	ITP	rs912860	14	33706908	G	A	-0.229046	0.0483124	9.3e-07	3479	0.00641915	22.4636
family	Prevotellaceae	ITP	rs9586501	13	105075823	G	A	0.0592681	0.0127329	2.59e-06	14868	0.00145513	21.6634
family	Prevotellaceae	ITP	rs9958960	18	63018983	G	A	-0.0914807	0.0173611	1.06e-07	14061	0.00197074	27.7614
family	Rhodospirillaceae	ITP	rs1035406	5	119372737	G	A	-0.11354	0.0250863	5.84e-06	8483	0.00240896	20.4797
family	Rhodospirillaceae	ITP	rs11591293	10	113419797	G	T	0.0743184	0.0158724	2.67e-06	8500	0.00257258	21.9182
family	Rhodospirillaceae	ITP	rs12977163	19	28641647	G	C	0.0730951	0.0163491	7.63e-06	8044	0.0024788	19.984
family	Rhodospirillaceae	ITP	rs1549633	5	27945645	A	C	0.0999312	0.0218634	4.7e-06	8010	0.00260138	20.8862
family	Rhodospirillaceae	ITP	rs1923415	6	89268715	A	G	-0.0999238	0.0227326	9.64e-06	8501	0.00226769	19.3169
family	Rhodospirillaceae	ITP	rs3754624	2	225633812	C	T	0.0971389	0.0200064	1.71e-06	8496	0.00276714	23.5693
family	Rhodospirillaceae	ITP	rs4278423	10	2670553	T	C	0.107529	0.0235725	3.12e-06	8501	0.0024418	20.8037
family	Rhodospirillaceae	ITP	rs4822789	22	27173098	G	C	0.0734321	0.0160521	7.01e-06	8492	0.00245826	20.9221
family	Rhodospirillaceae	ITP	rs55876211	3	84471266	C	T	-0.0911851	0.0196395	2.87e-06	8494	0.00253147	21.5518
family	Rhodospirillaceae	ITP	rs61933850	12	73139398	G	A	0.164808	0.0360647	7.23e-06	6830	0.00304823	20.877
family	Rhodospirillaceae	ITP	rs6679026	1	78619512	T	C	0.111984	0.0251088	9.95e-06	8497	0.00233549	19.8864
family	Rhodospirillaceae	ITP	rs7001029	8	131958403	C	T	0.117366	0.0261324	5.35e-06	8044	0.00250129	20.1658
family	Rhodospirillaceae	ITP	rs72714493	1	92206218	A	G	0.0816858	0.0180791	7.35e-06	8497	0.00239679	20.4097
family	Rhodospirillaceae	ITP	rs74354280	4	134192918	C	T	-0.0911896	0.0204907	6.67e-06	8501	0.00232432	19.8004
family	Rhodospirillaceae	ITP	rs76784716	2	169033340	A	G	0.136049	0.0285767	1.49e-06	8498	0.00266008	22.6603
family	Rhodospirillaceae	ITP	rs9813022	3	13726736	A	G	-0.0842444	0.0163583	2.53e-07	8498	0.00311125	26.5156
family	Rikenellaceae	ITP	rs10217435	9	86052655	C	T	-0.0883756	0.0197506	6.51e-06	17679	0.00113124	20.0195
family	Rikenellaceae	ITP	rs10832801	11	17589129	A	C	-0.0534763	0.0122666	7.5e-06	17199	0.0011038	19.003
family	Rikenellaceae	ITP	rs1107244	13	38057357	G	A	0.0874428	0.0170522	1.92e-07	17680	0.00148511	26.2929
family	Rikenellaceae	ITP	rs1939881	11	95304834	G	A	-0.105589	0.0206213	5.64e-07	17434	0.00150162	26.2157
family	Rikenellaceae	ITP	rs2447496	8	99188924	G	A	-0.0549203	0.0121904	6.09e-06	17199	0.00117872	20.2944
family	Rikenellaceae	ITP	rs2833282	21	32496710	G	A	0.0711137	0.0156966	4.31e-06	17680	0.0011596	20.5232
family	Rikenellaceae	ITP	rs35909684	8	144441740	A	C	-0.0850181	0.0191539	7.1e-06	17565	0.0011204	19.6997
family	Rikenellaceae	ITP	rs36021379	21	28515912	A	G	-0.0656005	0.0144903	7.2e-06	17199	0.00119026	20.4932
family	Rikenellaceae	ITP	rs4264350	15	71658642	T	C	-0.0526393	0.0108555	1.35e-06	17668	0.0013291	23.5111
family	Rikenellaceae	ITP	rs4783173	16	85396629	C	G	0.0481514	0.0110006	7.06e-06	17086	0.00112011	19.1574
family	Rikenellaceae	ITP	rs59663348	18	4069710	G	A	0.0570915	0.0125048	6.12e-06	17678	0.00117774	20.8422
family	Rikenellaceae	ITP	rs62532512	9	14158854	C	A	-0.0504257	0.0107399	2.76e-06	17672	0.00124587	22.042
family	Rikenellaceae	ITP	rs67281112	7	135778919	G	C	0.0635814	0.0137451	3.63e-06	17199	0.00124256	21.395
family	Rikenellaceae	ITP	rs6744030	2	174257127	C	T	0.0696747	0.0157103	9.32e-06	17564	0.00111859	19.6667
family	Rikenellaceae	ITP	rs67705352	1	19790706	T	G	-0.0549688	0.0110534	6.58e-07	17676	0.00139718	24.7282
family	Rikenellaceae	ITP	rs6837275	4	187842232	A	G	0.0570355	0.011887	1.45e-06	17199	0.00133679	23.0195
family	Rikenellaceae	ITP	rs7242694	18	10338470	C	T	-0.0618674	0.0134882	5.81e-06	17199	0.00122174	21.036
family	Rikenellaceae	ITP	rs74474130	14	90270821	T	G	0.137747	0.0295688	3.61e-06	11055	0.00195925	21.6981
family	Rikenellaceae	ITP	rs77885767	14	21548634	C	T	-0.156209	0.0336482	2.85e-06	8478	0.00253568	21.5471
family	Rikenellaceae	ITP	rs9389714	6	100244667	C	T	-0.0636841	0.0143416	8.79e-06	17680	0.00111405	19.7161
family	Rikenellaceae	ITP	rs9578457	13	22867356	G	A	-0.141478	0.0315848	3.99e-06	9400	0.00212996	20.0601
family	Ruminococcaceae	ITP	rs10093275	8	69732887	C	T	0.0534595	0.011677	5.35e-06	18335	0.00114186	20.9576
family	Ruminococcaceae	ITP	rs10166469	2	29829167	T	C	-0.053336	0.0120209	8.52e-06	18314	0.00107378	19.6843
family	Ruminococcaceae	ITP	rs1158100	8	4555684	A	G	-0.0490539	0.0109865	8.61e-06	18333	0.00108624	19.9335
family	Ruminococcaceae	ITP	rs1612733	1	107661606	T	C	0.108708	0.0238006	4.22e-06	15016	0.00138737	20.8589
family	Ruminococcaceae	ITP	rs17376049	1	61425267	T	C	0.0848534	0.0172114	7.3e-07	18333	0.00132403	24.303
family	Ruminococcaceae	ITP	rs2113833	2	218216801	T	C	0.169146	0.0355009	1.14e-06	4140	0.00545343	22.69
family	Ruminococcaceae	ITP	rs2426816	20	58278102	T	A	-0.0480152	0.0106011	6.04e-06	17774	0.00115284	20.5118
family	Ruminococcaceae	ITP	rs3009418	1	147744468	C	A	0.0927607	0.0210123	8.69e-06	16407	0.00118641	19.4862
family	Ruminococcaceae	ITP	rs499272	11	116485496	G	C	0.0706431	0.016046	9.29e-06	17854	0.00108443	19.3802
family	Ruminococcaceae	ITP	rs55793120	12	47384118	T	C	0.13822	0.0266152	1.44e-07	12405	0.00216942	26.9658
family	Ruminococcaceae	ITP	rs56199908	9	2801371	T	C	-0.199327	0.0410444	1.66e-06	5618	0.00418044	23.5759
family	Ruminococcaceae	ITP	rs76724913	1	24473669	T	G	0.0901053	0.0203104	9.6e-06	17516	0.00112238	19.6794
family	Streptococcaceae	ITP	rs10028567	4	53657577	C	T	-0.0934027	0.0190343	3.72e-06	16549	0.00145291	24.0763
family	Streptococcaceae	ITP	rs11110281	12	100584014	T	C	-0.130554	0.0225943	1.4e-08	15316	0.00217516	33.3831
family	Streptococcaceae	ITP	rs16950051	12	120729505	A	G	0.107008	0.0236973	5.34e-06	14431	0.00141098	20.3878
family	Streptococcaceae	ITP	rs2370083	14	97526750	G	T	-0.0842751	0.0184509	4.26e-06	16516	0.00126156	20.8597
family	Streptococcaceae	ITP	rs2952251	8	10143164	A	G	-0.0639298	0.0126525	3.72e-07	16612	0.0015345	25.5272
family	Streptococcaceae	ITP	rs35344081	16	991253	G	A	0.0609349	0.0129703	2.64e-06	16624	0.00132592	22.0688
family	Streptococcaceae	ITP	rs395407	5	169689604	G	C	-0.0826855	0.0172536	1.33e-06	16088	0.00142553	22.9639
family	Streptococcaceae	ITP	rs4968759	17	61298020	A	G	-0.0544035	0.0111271	8.92e-07	16624	0.00143591	23.9021
family	Streptococcaceae	ITP	rs57646748	4	37452858	G	A	-0.088021	0.019876	7.88e-06	16160	0.00121213	19.6093
family	Streptococcaceae	ITP	rs6563952	16	73391982	G	C	0.0801931	0.0178576	8.71e-06	16627	0.0012114	20.164
family	Streptococcaceae	ITP	rs6806351	3	132058723	T	C	-0.0619209	0.0135744	6.94e-06	16198	0.00128297	20.8056
family	Streptococcaceae	ITP	rs72739637	15	41663393	A	G	0.0927983	0.0192021	1.82e-06	15111	0.00154319	23.3521
family	Streptococcaceae	ITP	rs76717940	3	94153993	T	A	0.150606	0.0334079	3.09e-06	7720	0.00262558	20.3175
family	Streptococcaceae	ITP	rs77968078	1	240441766	G	A	-0.0993013	0.0224788	7.93e-06	15519	0.0012559	19.5123
family	Streptococcaceae	ITP	rs7916711	10	28588269	A	G	0.0959639	0.021545	6.33e-06	15515	0.00127707	19.8365
family	Streptococcaceae	ITP	rs957755	7	46778653	T	G	-0.0642449	0.0142702	7.42e-06	16627	0.00121751	20.2658
family	Streptococcaceae	ITP	rs9903102	17	80576624	C	A	-0.0693015	0.0154096	4.92e-06	16623	0.00121524	20.2232
family	Veillonellaceae	ITP	rs111810795	14	102897930	C	T	-0.0867108	0.0180573	1.73e-06	15605	0.00147548	23.056
family	Veillonellaceae	ITP	rs114889439	13	61597625	A	G	-0.253809	0.0539169	6.19e-06	3268	0.00673516	22.1462
family	Veillonellaceae	ITP	rs11700976	21	35576123	C	A	0.0503337	0.0113763	9.25e-06	15971	0.00122419	19.5731
family	Veillonellaceae	ITP	rs12186441	5	132646303	G	A	0.208096	0.0453999	4.53e-06	5236	0.00399649	21.0015
family	Veillonellaceae	ITP	rs12668619	7	21637810	A	G	0.055301	0.0117654	2.57e-06	15971	0.00138141	22.0902
family	Veillonellaceae	ITP	rs12741784	1	50088819	C	T	-0.0621452	0.0119266	1.28e-07	15867	0.00170822	27.1473
family	Veillonellaceae	ITP	rs1442060	4	46366067	G	A	-0.0514024	0.0112125	4.51e-06	15976	0.00131379	21.0141
family	Veillonellaceae	ITP	rs1447205	8	41231597	G	C	-0.0520689	0.0115656	7.35e-06	15971	0.00126748	20.266
family	Veillonellaceae	ITP	rs1693340	18	30208691	T	C	0.0818934	0.018245	9.25e-06	15058	0.00133617	20.1443
family	Veillonellaceae	ITP	rs2175069	4	23317124	A	G	-0.0526752	0.0114886	4.64e-06	15976	0.00131412	21.0194
family	Veillonellaceae	ITP	rs2561116	5	38348199	T	G	-0.083617	0.0187159	7.89e-06	15976	0.00124783	19.9578
family	Veillonellaceae	ITP	rs2585520	13	78785141	G	T	-0.0904972	0.0200428	5.27e-06	15501	0.00131348	20.3844
family	Veillonellaceae	ITP	rs4263802	8	138319508	G	A	0.050942	0.0114921	7.45e-06	15976	0.00122843	19.647
family	Veillonellaceae	ITP	rs4461038	15	78546996	A	G	-0.0554965	0.0119467	3.73e-06	15973	0.00134915	21.5764
family	Veillonellaceae	ITP	rs4797169	18	462180	T	C	0.0587799	0.0128297	4.49e-06	15974	0.00131233	20.9881
family	Veillonellaceae	ITP	rs61264131	6	139188534	A	C	0.202367	0.0464388	6.75e-06	3075	0.0061376	18.9773
family	Veillonellaceae	ITP	rs6692542	1	244391618	A	G	0.0534397	0.0118254	8.68e-06	15976	0.00127666	20.4195
family	Veillonellaceae	ITP	rs6909981	6	75534152	C	T	-0.0638697	0.0141765	5.48e-06	15976	0.00126891	20.2953
family	Veillonellaceae	ITP	rs75768969	13	101617913	C	G	-0.0703773	0.0156855	7.19e-06	15975	0.00125858	20.1287
family	Veillonellaceae	ITP	rs79535861	13	38326692	A	C	0.100666	0.0207016	1.58e-06	15061	0.00156757	23.643
family	Veillonellaceae	ITP	rs9345168	6	92380922	C	A	0.0509102	0.0113253	8.49e-06	15976	0.00126326	20.2049
family	Verrucomicrobiaceae	ITP	rs11184341	1	105422565	G	C	0.0655301	0.014223	4.14e-06	11864	0.00178603	21.2238
family	Verrucomicrobiaceae	ITP	rs111862613	12	130309670	T	C	0.0907065	0.0196746	3.73e-06	11621	0.00182569	21.2515
family	Verrucomicrobiaceae	ITP	rs117107102	18	49473635	A	G	0.204683	0.0431573	2.92e-06	4975	0.00450094	22.4844
family	Verrucomicrobiaceae	ITP	rs11729256	4	95027272	T	C	0.0749798	0.0150177	6.73e-07	11861	0.00209725	24.9235
family	Verrucomicrobiaceae	ITP	rs12908520	15	97570657	G	A	0.0619104	0.0130946	2.15e-06	11863	0.00188075	22.3496
family	Verrucomicrobiaceae	ITP	rs2602429	16	81063149	C	T	0.0745516	0.0156195	2.7e-06	11690	0.001945	22.7775
family	Verrucomicrobiaceae	ITP	rs4242783	10	5064327	G	A	0.0687992	0.0147694	2.75e-06	11690	0.00185278	21.6955
family	Verrucomicrobiaceae	ITP	rs4936098	11	130280667	A	G	0.0648691	0.0135928	1.13e-06	11858	0.00191696	22.7711
family	Verrucomicrobiaceae	ITP	rs61779207	1	41074472	G	A	-0.0758811	0.0167762	6.63e-06	11591	0.00176195	20.4553
family	Verrucomicrobiaceae	ITP	rs74542928	4	100544188	T	C	0.112124	0.0236422	1.65e-06	11216	0.00200131	22.4877
family	Verrucomicrobiaceae	ITP	rs9349825	6	56341481	A	G	-0.0704354	0.0147128	2.51e-06	11858	0.00192904	22.9149
family	Verrucomicrobiaceae	ITP	rs941682	20	31867840	G	A	-0.0631526	0.0143767	9.58e-06	11809	0.00163132	19.2925
family	Victivallaceae	ITP	rs11671100	19	711637	A	C	-0.160034	0.0349472	4.08e-06	3331	0.00625606	20.9575
family	Victivallaceae	ITP	rs11764871	7	146808977	G	T	0.127099	0.025656	7.49e-07	3909	0.00623912	24.5293
family	Victivallaceae	ITP	rs2546105	5	94692439	A	T	0.126643	0.0257111	1.03e-06	3917	0.00615589	24.2496
family	Victivallaceae	ITP	rs2944282	7	57589803	T	C	-0.124197	0.0257026	1.57e-06	3555	0.00652505	23.3358
family	Victivallaceae	ITP	rs34962571	12	131103256	A	C	-0.186945	0.0418412	6.25e-06	3237	0.00612928	19.9505
family	Victivallaceae	ITP	rs4396289	11	9316730	C	T	-0.152918	0.0288525	1.54e-07	3913	0.00712739	28.0753
family	Victivallaceae	ITP	rs61702987	2	31211657	T	C	0.145501	0.0300007	3.08e-06	3906	0.00598591	23.5097
family	Victivallaceae	ITP	rs62570196	9	111086170	C	T	-0.246101	0.0483077	2.7e-07	3091	0.00832655	25.9367
family	Victivallaceae	ITP	rs6545794	2	60484909	A	G	-0.197786	0.0410495	5.97e-07	3916	0.00589336	23.2034
family	Victivallaceae	ITP	rs7077363	10	95286954	G	A	0.148942	0.0318366	2.83e-06	3912	0.00556365	21.8756
family	Victivallaceae	ITP	rs7314815	12	102525047	G	A	0.101088	0.0225594	6.4e-06	3912	0.00510649	20.0688
family	Victivallaceae	ITP	rs7627405	3	9968555	C	T	-0.134158	0.0301427	8.19e-06	3555	0.00554134	19.7981
family	Victivallaceae	ITP	rs7860510	9	94128796	G	C	0.164855	0.0375128	9.6e-06	3912	0.00491258	19.303
genus	Actinomyces	ITP	rs10787984	10	121356829	G	C	0.094316	0.0213513	9.62e-06	7468	0.00260606	19.5077
genus	Actinomyces	ITP	rs2715439	15	99492313	C	T	0.0746684	0.0164822	6.27e-06	7468	0.00274061	20.5177
genus	Actinomyces	ITP	rs34583783	6	67207371	G	T	0.126596	0.0268461	4.49e-06	7468	0.00296881	22.2311
genus	Actinomyces	ITP	rs35011108	6	133007480	A	G	0.232634	0.0512044	6.34e-06	3515	0.00583798	20.6293
genus	Actinomyces	ITP	rs4073240	6	169224781	G	A	0.0749687	0.0167368	7.94e-06	7468	0.00267944	20.0585
genus	Actinomyces	ITP	rs4146653	10	4782841	G	A	0.0985224	0.0214182	4.5e-06	7468	0.00282533	21.1537
genus	Actinomyces	ITP	rs71315246	3	101352439	A	G	-0.0969809	0.021925	9.83e-06	7468	0.00261307	19.5603
genus	Actinomyces	ITP	rs7915461	10	127532121	T	C	0.18776	0.0401636	5.92e-06	5282	0.00412048	21.8462
genus	Adlercreutzia	ITP	rs1046175	10	135204950	C	G	0.112758	0.0255994	6.36e-06	8051	0.00240403	19.3966
genus	Adlercreutzia	ITP	rs11604400	11	98386085	C	T	-0.102524	0.0234834	9.74e-06	8107	0.00234559	19.0557
genus	Adlercreutzia	ITP	rs12522517	5	31991834	A	T	-0.104884	0.0234695	4.41e-06	8187	0.0024335	19.9668
genus	Adlercreutzia	ITP	rs13231526	7	48844151	C	A	0.143237	0.0311654	4.81e-06	8051	0.00261684	21.1182
genus	Adlercreutzia	ITP	rs2147798	1	201061818	C	G	0.0922959	0.0192121	1.4e-06	8243	0.00279199	23.0732
genus	Adlercreutzia	ITP	rs2717140	18	75009770	C	T	-0.119225	0.0251081	2.05e-06	8243	0.00272795	22.5425
genus	Adlercreutzia	ITP	rs55719207	3	105355971	G	A	-0.0699243	0.0158036	9.61e-06	8243	0.00236934	19.5721
genus	Adlercreutzia	ITP	rs6664405	1	69444163	T	C	-0.0953084	0.0210752	5.23e-06	8051	0.00253378	20.4462
genus	Adlercreutzia	ITP	rs7680684	4	171281359	C	T	-0.083381	0.0168901	9.77e-07	8243	0.00294783	24.3649
genus	Adlercreutzia	ITP	rs80078995	5	94059857	A	T	-0.11324	0.0232586	1.57e-06	8243	0.00286746	23.6987
genus	Adlercreutzia	ITP	rs9490822	6	123909083	C	T	-0.0734512	0.0155789	2.54e-06	8243	0.00268949	22.2238
genus	Adlercreutzia	ITP	rs9915817	17	48864179	T	C	0.0749219	0.016833	8.22e-06	8243	0.00239754	19.8056
genus	Akkermansia	ITP	rs11184341	1	105422565	G	C	0.0655855	0.0142236	4.06e-06	11863	0.00178905	21.2579
genus	Akkermansia	ITP	rs111862613	12	130309670	T	C	0.0911199	0.0196748	3.39e-06	11620	0.00184246	21.4452
genus	Akkermansia	ITP	rs117107102	18	49473635	A	G	0.204406	0.0431629	3.01e-06	4974	0.00448856	22.4178
genus	Akkermansia	ITP	rs11729256	4	95027272	T	C	0.0750473	0.0150184	6.58e-07	11860	0.00210099	24.966
genus	Akkermansia	ITP	rs12908520	15	97570657	G	A	0.061772	0.0130954	2.26e-06	11862	0.0018723	22.2471
genus	Akkermansia	ITP	rs2602429	16	81063149	C	T	0.0745352	0.0156201	2.72e-06	11689	0.00194416	22.7656
genus	Akkermansia	ITP	rs4242783	10	5064327	G	A	0.0685454	0.0147701	3e-06	11689	0.00183914	21.5336
genus	Akkermansia	ITP	rs4936098	11	130280667	A	G	0.0649225	0.0135934	1.1e-06	11857	0.00192011	22.8067
genus	Akkermansia	ITP	rs61779207	1	41074472	G	A	-0.0760539	0.0167769	6.32e-06	11590	0.00176997	20.5468
genus	Akkermansia	ITP	rs74542928	4	100544188	T	C	0.112623	0.0236434	1.48e-06	11215	0.00201908	22.6858
genus	Akkermansia	ITP	rs9349825	6	56341481	A	G	-0.0703407	0.0147133	2.6e-06	11857	0.0019239	22.8518
genus	Akkermansia	ITP	rs941682	20	31867840	G	A	-0.0632957	0.0143777	9.17e-06	11808	0.00163864	19.3775
genus	Alistipes	ITP	rs1107244	13	38057357	G	A	0.0758558	0.0171182	3.59e-06	17571	0.00111629	19.6341
genus	Alistipes	ITP	rs11769002	7	62443498	G	A	-0.0528793	0.0109389	1.45e-06	17571	0.00132817	23.3657
genus	Alistipes	ITP	rs11958296	5	177755179	A	G	-0.0981222	0.0218272	9.3e-06	16214	0.00124482	20.2062
genus	Alistipes	ITP	rs12990744	2	178000949	C	T	-0.0776618	0.0172986	8.21e-06	16694	0.0012059	20.1531
genus	Alistipes	ITP	rs1689282	9	14080129	A	C	-0.0520061	0.0113942	5.28e-06	17090	0.00121751	20.8301
genus	Alistipes	ITP	rs2290844	10	127787142	C	T	0.0813969	0.0191632	9.1e-06	17571	0.00102574	18.0398
genus	Alistipes	ITP	rs2450745	8	144428720	A	C	-0.080524	0.0184702	7.12e-06	17571	0.00108054	19.0046
genus	Alistipes	ITP	rs2875322	11	130887552	T	C	-0.0580945	0.0131432	8.78e-06	17459	0.00111779	19.5351
genus	Alistipes	ITP	rs34417064	17	52776479	A	G	-0.048202	0.0106868	7.01e-06	17570	0.00115653	20.3414
genus	Alistipes	ITP	rs4810359	20	41191335	A	G	-0.0652428	0.0146155	7.5e-06	17380	0.00114522	19.9244
genus	Alistipes	ITP	rs62576416	9	112120264	T	C	0.0492647	0.0109733	7.5e-06	17564	0.00114624	20.1534
genus	Alistipes	ITP	rs67281112	7	135778919	G	C	0.0634575	0.0137846	3.92e-06	17090	0.00123851	21.1898
genus	Alistipes	ITP	rs67705352	1	19790706	T	G	-0.0532404	0.0110864	1.65e-06	17567	0.00131109	23.0596
genus	Alistipes	ITP	rs7129639	11	17511427	C	A	-0.0524955	0.0109584	1.78e-06	17571	0.00130433	22.9458
genus	Alistipes	ITP	rs8130320	21	40580258	A	G	-0.049002	0.010717	4.84e-06	17571	0.00118841	20.904
genus	Allisonella	ITP	rs1901739	5	114286707	T	G	0.115769	0.0248626	3.59e-06	3212	0.00670486	21.6679
genus	Allisonella	ITP	rs35110698	12	28018998	T	C	-0.146322	0.0320852	5.72e-06	3212	0.00643326	20.7845
genus	Allisonella	ITP	rs35778461	9	100150556	C	T	0.146679	0.0297186	1.21e-06	3212	0.007527	24.3449
genus	Allisonella	ITP	rs594561	11	88632972	C	T	0.112231	0.0251681	9.41e-06	3212	0.00615272	19.8725
genus	Allisonella	ITP	rs602075	9	79110160	A	G	0.168974	0.0296976	3.57e-08	3212	0.00997858	32.3541
genus	Allisonella	ITP	rs6742198	2	33607071	G	A	0.149152	0.0316484	3.35e-06	3182	0.00693158	22.1963
genus	Allisonella	ITP	rs685403	18	75370866	G	C	-0.175203	0.0404474	4.88e-06	3212	0.00580761	18.7513
genus	Allisonella	ITP	rs76904847	7	137968010	G	A	0.148523	0.0334857	6.09e-06	3182	0.00614462	19.6607
genus	Allisonella	ITP	rs7898615	10	122413451	T	G	0.167966	0.0373586	8.87e-06	3212	0.00625407	20.2019
genus	Alloprevotella	ITP	rs12675596	8	69994816	G	T	0.145669	0.0290678	9.64e-07	3008	0.00827981	25.0969
genus	Alloprevotella	ITP	rs17380632	3	79794395	A	T	0.125564	0.0280409	9.27e-06	3009	0.00661972	20.0381
genus	Alloprevotella	ITP	rs2154444	21	36053643	T	G	0.138234	0.0308961	8.37e-06	3009	0.00660881	20.0049
genus	Alloprevotella	ITP	rs34619204	21	40993008	G	A	-0.156037	0.0344392	8.84e-06	3003	0.00678943	20.5144
genus	Alloprevotella	ITP	rs4364940	1	234126516	A	G	0.126418	0.0282207	8.58e-06	3008	0.00662695	20.0535
genus	Alloprevotella	ITP	rs4680035	3	152805600	A	G	-0.119599	0.0259446	4.99e-06	3007	0.00701735	21.2361
genus	Alloprevotella	ITP	rs58212166	4	189076705	A	G	-0.161506	0.0359102	7.94e-06	3005	0.00668624	20.2139
genus	Anaerofilum	ITP	rs10794359	11	1051715	T	C	-0.0953524	0.02006	2.23e-06	4994	0.00450395	22.5854
genus	Anaerofilum	ITP	rs1563175	2	3838940	A	C	0.0923834	0.0202157	5.54e-06	5051	0.00411757	20.8755
genus	Anaerofilum	ITP	rs17012738	2	76698142	T	G	0.0903417	0.0200239	7.24e-06	5051	0.00401378	20.3472
genus	Anaerofilum	ITP	rs17096874	14	30991358	C	T	-0.126337	0.0268919	2.86e-06	5051	0.00435058	22.062
genus	Anaerofilum	ITP	rs17105491	10	125294406	G	C	-0.193107	0.0411187	1.57e-06	4856	0.0045214	22.0466
genus	Anaerofilum	ITP	rs4244069	12	67167461	G	A	-0.146775	0.0326594	9.81e-06	5030	0.00399923	20.1888
genus	Anaerofilum	ITP	rs4506496	1	247145690	G	A	0.10309	0.0212861	1.49e-06	4935	0.00473034	23.4457
genus	Anaerofilum	ITP	rs712981	3	129686434	A	C	0.10076	0.0202902	6.83e-07	5051	0.00485854	24.6505
genus	Anaerofilum	ITP	rs79598899	2	191139151	C	T	0.182586	0.0357284	3.75e-07	4709	0.00551538	26.1049
genus	Anaerofilum	ITP	rs816292	12	117811409	T	C	-0.113003	0.02204	2.64e-07	5017	0.00521241	26.2772
genus	Anaerofilum	ITP	rs9299345	9	104339812	T	C	-0.1364	0.0302372	8.04e-06	5051	0.00401255	20.341
genus	Anaerostipes	ITP	rs10502061	11	105615253	A	G	0.0835752	0.0192017	7.94e-06	16825	0.00112469	18.942
genus	Anaerostipes	ITP	rs13376554	1	67595108	A	T	0.197389	0.0458642	7.72e-06	3101	0.00593758	18.5105
genus	Anaerostipes	ITP	rs2396460	2	228018671	T	C	-0.0512653	0.0109555	2.91e-06	16912	0.00129307	21.8941
genus	Anaerostipes	ITP	rs2804244	10	117383184	A	G	-0.053089	0.0110983	2.04e-06	16926	0.00135007	22.8795
genus	Anaerostipes	ITP	rs3900776	9	13525082	G	A	-0.110013	0.0236302	2.75e-06	14694	0.00147291	21.6719
genus	Anaerostipes	ITP	rs62157625	2	142774333	T	C	0.088573	0.0185548	1.45e-06	15215	0.00149544	22.7842
genus	Anaerostipes	ITP	rs62215703	21	25873624	G	A	0.0644965	0.0136702	1.98e-06	15550	0.00142946	22.2571
genus	Anaerostipes	ITP	rs6474958	9	1582701	A	G	-0.0500065	0.0112001	6.74e-06	16918	0.00117693	19.9324
genus	Anaerostipes	ITP	rs6726833	2	39351569	C	A	-0.0877497	0.0189408	3.32e-06	16924	0.0012666	21.4606
genus	Anaerostipes	ITP	rs6854026	4	169690814	T	C	-0.0508482	0.0109075	3.2e-06	16921	0.00128267	21.7294
genus	Anaerostipes	ITP	rs7193624	16	77574020	C	T	0.0750642	0.0150723	5.35e-07	16926	0.00146324	24.8001
genus	Anaerostipes	ITP	rs7823228	8	128397494	G	C	-0.0621085	0.0136614	5.84e-06	16445	0.00125525	20.6661
genus	Anaerostipes	ITP	rs78735375	19	1497547	A	C	-0.137429	0.0305304	5.33e-06	10360	0.001952	20.2584
genus	Anaerotruncus	ITP	rs10150232	14	30418008	A	G	0.0567088	0.0124877	6.68e-06	16117	0.0012779	20.6197
genus	Anaerotruncus	ITP	rs11018566	11	89040226	A	G	-0.156465	0.0366032	6.14e-06	6278	0.00290211	18.2666
genus	Anaerotruncus	ITP	rs115414803	4	88163243	A	C	-0.144356	0.0317524	6.83e-06	9273	0.00222397	20.6644
genus	Anaerotruncus	ITP	rs12056802	8	74713100	C	G	0.0774194	0.0177178	6.13e-06	16010	0.00119116	19.0909
genus	Anaerotruncus	ITP	rs1272208	9	78630894	G	T	-0.0611743	0.0129831	4.28e-06	16117	0.00137563	22.1988
genus	Anaerotruncus	ITP	rs1431492	3	150855371	C	T	-0.0654996	0.0146188	7.36e-06	16560	0.00121079	20.0725
genus	Anaerotruncus	ITP	rs17734739	2	211663702	T	C	0.0660052	0.014908	7.43e-06	15927	0.00122927	19.6002
genus	Anaerotruncus	ITP	rs4669806	2	12200752	G	T	0.0576389	0.0122994	2.42e-06	16566	0.00132395	21.9589
genus	Anaerotruncus	ITP	rs6494922	15	33459867	A	G	0.0903106	0.0202257	6.62e-06	16067	0.00123937	19.9351
genus	Anaerotruncus	ITP	rs6563550	13	38058413	T	C	0.0877135	0.0176745	2.35e-07	16566	0.00148449	24.6256
genus	Anaerotruncus	ITP	rs7155595	14	77502546	C	A	0.0539336	0.0118903	7.55e-06	16553	0.00124142	20.5722
genus	Anaerotruncus	ITP	rs7675045	4	172808992	A	T	-0.0497815	0.0110573	6.92e-06	16566	0.00122204	20.2667
genus	Anaerotruncus	ITP	rs8005030	14	30607199	C	T	0.0554447	0.0117854	2.28e-06	16548	0.00133568	22.1297
genus	Anaerotruncus	ITP	rs9347879	6	165015261	T	C	0.050618	0.011049	4.22e-06	16566	0.00126531	20.9851
genus	Bacteroides	ITP	rs11585893	1	10644351	A	G	-0.0740746	0.0147633	1.8e-06	17821	0.00141067	25.1722
genus	Bacteroides	ITP	rs1340391	1	102960989	T	C	-0.0592004	0.0132244	6.73e-06	18302	0.00109376	20.0377
genus	Bacteroides	ITP	rs17619981	19	24342250	T	G	0.0880978	0.0187002	2.69e-06	15801	0.00140263	22.1913
genus	Bacteroides	ITP	rs2023437	14	22045949	T	C	-0.0782324	0.0167634	5.02e-06	17484	0.00124414	21.7771
genus	Bacteroides	ITP	rs2366421	3	62019400	T	A	-0.0528153	0.0117124	7.65e-06	18299	0.00110998	20.3319
genus	Bacteroides	ITP	rs495004	9	112855426	C	G	-0.0607475	0.0129865	3.42e-06	17707	0.00123421	21.8787
genus	Bacteroides	ITP	rs66474973	20	58605432	G	T	0.0812515	0.0164479	6.81e-07	17405	0.0014001	24.4001
genus	Bacteroides	ITP	rs66710942	3	77215327	C	T	0.0488038	0.0107412	5.86e-06	17821	0.00115709	20.642
genus	Bacteroides	ITP	rs6795673	3	10593224	C	T	0.0538565	0.0105251	3.38e-07	18301	0.00142865	26.1803
genus	Bacteroides	ITP	rs9507307	13	24910476	C	T	0.0604456	0.0129128	2.13e-06	18184	0.00120359	21.91
genus	Barnesiella	ITP	rs11155559	6	148601905	T	C	0.0956023	0.0212961	8.92e-06	13383	0.00150359	20.1499
genus	Barnesiella	ITP	rs113258194	2	180020849	A	G	0.098992	0.0214121	7.31e-06	13945	0.00153038	21.3708
genus	Barnesiella	ITP	rs12909713	15	87145913	C	T	-0.0550716	0.0120039	4.95e-06	14205	0.00147954	21.045
genus	Barnesiella	ITP	rs199035	6	23435415	G	A	0.0559495	0.0119716	3e-06	13945	0.00156384	21.8388
genus	Barnesiella	ITP	rs2057922	7	10076378	G	C	0.0915241	0.0194623	3.83e-06	14208	0.00155409	22.1117
genus	Barnesiella	ITP	rs2276875	4	5730954	A	G	-0.0697176	0.0139537	4.65e-07	13893	0.00179362	24.9599
genus	Barnesiella	ITP	rs2428166	6	110831148	G	A	-0.165859	0.0337309	8.51e-07	8091	0.00297936	24.172
genus	Barnesiella	ITP	rs28418786	8	25834694	C	G	-0.0791324	0.0174957	6.48e-06	13698	0.00149122	20.4542
genus	Barnesiella	ITP	rs28479800	1	206216607	A	T	-0.09152	0.0210002	7.93e-06	12399	0.00152944	18.9895
genus	Barnesiella	ITP	rs60316894	12	54872438	C	T	-0.121478	0.025184	1.19e-06	12717	0.00182629	23.2637
genus	Barnesiella	ITP	rs62251337	3	44327429	A	G	-0.0690763	0.0149374	4.24e-06	13945	0.00153117	21.3818
genus	Barnesiella	ITP	rs72684847	4	102616869	T	C	-0.114369	0.0253873	6.76e-06	12984	0.00156062	20.2917
genus	Barnesiella	ITP	rs76181748	8	105458416	C	T	-0.0778559	0.017164	6.78e-06	14201	0.00144677	20.5724
genus	Barnesiella	ITP	rs77455852	5	54107036	T	G	-0.0891491	0.0195601	3.16e-06	13394	0.0015485	20.7696
genus	Barnesiella	ITP	rs79795328	4	114546595	A	G	-0.0818645	0.0176441	4.23e-06	13657	0.00157382	21.5243
genus	Bifidobacterium	ITP	rs10841473	12	20378911	G	C	-0.0624207	0.0129438	1.65e-06	14777	0.00157131	23.2526
genus	Bifidobacterium	ITP	rs12022129	1	207003374	G	A	0.0619356	0.0138937	8e-06	14776	0.00134308	19.8693
genus	Bifidobacterium	ITP	rs182549	2	136616754	C	T	0.119703	0.0127294	1.28e-20	14778	0.0059483	88.418
genus	Bifidobacterium	ITP	rs2491158	10	126089703	G	A	0.0712624	0.015983	8.05e-06	14021	0.00141583	19.8766
genus	Bifidobacterium	ITP	rs2686790	7	48090746	T	C	0.070741	0.0157926	7.5e-06	14778	0.00135591	20.0621
genus	Bifidobacterium	ITP	rs4567981	2	49906864	T	A	0.0562084	0.0117923	1.93e-06	14666	0.00154675	22.7167
genus	Bifidobacterium	ITP	rs540489	17	72897722	T	G	-0.0637641	0.0138746	5.19e-06	14561	0.00144841	21.118
genus	Bifidobacterium	ITP	rs55888705	4	1517826	A	G	0.0546319	0.0121139	6.67e-06	14777	0.0013745	20.3362
genus	Bifidobacterium	ITP	rs56108664	5	537890	T	C	0.0729971	0.0157926	2.44e-06	13916	0.00153294	21.362
genus	Bifidobacterium	ITP	rs5746486	22	18354272	T	C	-0.0536216	0.0120801	9e-06	14778	0.00133152	19.7008
genus	Bifidobacterium	ITP	rs62181700	2	189805784	G	A	-0.0624643	0.0131205	2.17e-06	14774	0.00153179	22.6622
genus	Bifidobacterium	ITP	rs73797465	5	142793467	T	G	-0.0953566	0.0209236	4.38e-06	14666	0.00141417	20.7667
genus	Bifidobacterium	ITP	rs75344046	21	31861790	C	T	0.232354	0.0505979	4.86e-06	3856	0.00543914	21.0771
genus	Bifidobacterium	ITP	rs76671854	5	169748189	C	G	-0.0846055	0.0184003	3.96e-06	13806	0.00152902	21.1389
genus	Bifidobacterium	ITP	rs857444	6	14617591	C	T	0.0558234	0.0121219	3.57e-06	14777	0.00143311	21.2047
genus	Bilophila	ITP	rs11069458	13	102402685	T	C	-0.0680947	0.015503	7.72e-06	12856	0.00149843	19.2898
genus	Bilophila	ITP	rs116261629	6	20505628	G	C	0.128112	0.0261358	8.62e-07	11276	0.00212632	24.0233
genus	Bilophila	ITP	rs1241171	1	103299921	G	A	-0.0692654	0.0150148	4.24e-06	12856	0.0016526	21.2777
genus	Bilophila	ITP	rs1571225	9	4940871	C	T	0.0826826	0.0170621	1.12e-06	12854	0.0018236	23.4797
genus	Bilophila	ITP	rs1917709	7	123174986	A	T	0.118509	0.026742	7.37e-06	10886	0.00180081	19.6354
genus	Bilophila	ITP	rs1969927	12	100786847	G	A	0.0564589	0.0126935	9.07e-06	12777	0.00154597	19.7804
genus	Bilophila	ITP	rs2713349	7	9510367	A	T	0.0617228	0.0140174	8.63e-06	12853	0.00150624	19.3859
genus	Bilophila	ITP	rs3827020	20	61980991	C	T	0.0766479	0.0160642	1.79e-06	12628	0.00179955	22.7621
genus	Bilophila	ITP	rs4798126	18	3765773	G	A	0.073288	0.016799	7.15e-06	12777	0.00148739	19.0297
genus	Bilophila	ITP	rs542415	15	50011554	T	C	-0.0613623	0.0133436	4.71e-06	12777	0.00165238	21.1441
genus	Bilophila	ITP	rs60178956	8	90878338	G	A	-0.0624818	0.0141485	8.06e-06	12777	0.00152403	19.4993
genus	Bilophila	ITP	rs6793291	3	194419531	C	A	0.112729	0.0241633	3.11e-06	11051	0.00196564	21.7611
genus	Bilophila	ITP	rs72676854	8	109990939	T	C	0.123209	0.026882	5.62e-06	11616	0.00180517	21.0031
genus	Bilophila	ITP	rs7802841	7	138583840	C	A	0.0670097	0.0137701	1.77e-06	12856	0.00183865	23.6775
genus	Bilophila	ITP	rs8013541	14	67640571	A	T	-0.0571991	0.0125673	5.48e-06	12856	0.00160876	20.7123
genus	Bilophila	ITP	rs9899990	17	9121579	A	G	-0.102702	0.0233878	9.07e-06	12088	0.0015927	19.2801
genus	Blautia	ITP	rs11149971	16	77238810	C	T	0.117605	0.02339	1.04e-06	16255	0.00155285	25.2777
genus	Blautia	ITP	rs113271346	14	78062644	C	T	0.0782682	0.0172116	6.85e-06	17465	0.00118262	20.6765
genus	Blautia	ITP	rs117001700	7	68396262	T	C	0.196414	0.0441122	8.84e-06	4965	0.00397721	19.8177
genus	Blautia	ITP	rs12453000	17	16895873	C	T	0.0625335	0.0129987	1.26e-06	17815	0.0012974	23.1406
genus	Blautia	ITP	rs16892041	6	9298640	T	C	-0.0622605	0.0141804	8.82e-06	18276	0.00105368	19.2753
genus	Blautia	ITP	rs2788271	1	219117743	T	G	-0.0575596	0.0133492	7.16e-06	18276	0.00101626	18.59
genus	Blautia	ITP	rs3005511	6	74605806	A	G	0.0501085	0.0110768	6.19e-06	18276	0.00111848	20.4621
genus	Blautia	ITP	rs4926264	19	13420917	T	C	0.0826207	0.0178239	5.1e-06	18276	0.0011743	21.4844
genus	Blautia	ITP	rs67794373	7	124210039	C	T	0.0601709	0.0123443	1e-06	18158	0.00130679	23.7571
genus	Blautia	ITP	rs682885	11	87805911	A	G	-0.0493376	0.0107359	4.49e-06	18274	0.00115437	21.117
genus	Blautia	ITP	rs72973581	19	1043103	A	G	0.125169	0.0265408	1.74e-06	12764	0.0017395	22.2381
genus	Butyricicoccus	ITP	rs10084203	2	191304149	A	G	0.0549699	0.0123563	8.59e-06	17135	0.00115369	19.789
genus	Butyricicoccus	ITP	rs12034718	1	67379595	A	G	0.0701199	0.0158214	9.58e-06	16237	0.00120827	19.64
genus	Butyricicoccus	ITP	rs12585793	13	27018240	T	C	-0.262206	0.0564729	5.79e-06	3135	0.00682955	21.5441
genus	Butyricicoccus	ITP	rs2017189	4	7460153	G	T	-0.0506956	0.011024	3.87e-06	17133	0.0012328	21.1451
genus	Butyricicoccus	ITP	rs4962426	10	126908208	G	T	0.0614216	0.0135979	7.38e-06	16889	0.00120662	20.4007
genus	Butyricicoccus	ITP	rs56221232	2	153453410	T	C	0.0828027	0.0167401	7.62e-07	17133	0.00142601	24.4638
genus	Butyricicoccus	ITP	rs62478070	7	157688150	T	G	0.224039	0.0494959	5.94e-06	4007	0.00508716	20.4782
genus	Butyricicoccus	ITP	rs7322368	13	100213990	T	C	0.0815733	0.0183167	5.52e-06	17134	0.00115623	19.8314
genus	Butyricicoccus	ITP	rs75238760	18	22899113	T	A	0.0619423	0.0139942	6.8e-06	17022	0.00114966	19.5897
genus	Butyricimonas	ITP	rs11228830	11	56664962	A	G	0.135265	0.0298411	6.55e-06	8974	0.00228434	20.542
genus	Butyricimonas	ITP	rs113054641	21	16550389	G	A	-0.144881	0.0274574	1.74e-07	9949	0.00279069	27.8367
genus	Butyricimonas	ITP	rs12304031	12	129438771	G	A	-0.086278	0.0196846	6.7e-06	10658	0.00179924	19.2072
genus	Butyricimonas	ITP	rs12458763	18	34091618	A	C	0.122037	0.0269587	6.37e-06	10383	0.00196972	20.488
genus	Butyricimonas	ITP	rs1862649	16	22172866	G	A	0.113124	0.0248176	4.76e-06	10123	0.00204828	20.7732
genus	Butyricimonas	ITP	rs2114713	15	80528373	G	T	0.062721	0.0138998	6.88e-06	10734	0.00189333	20.3577
genus	Butyricimonas	ITP	rs2642760	5	62119947	G	C	0.0713357	0.0145396	8.58e-07	10634	0.00225856	24.0674
genus	Butyricimonas	ITP	rs270727	1	45082825	G	C	-0.0694173	0.0150795	5.38e-06	10634	0.00198883	21.1874
genus	Butyricimonas	ITP	rs326049	5	997217	C	G	0.0759694	0.0167617	8.19e-06	10557	0.00194202	20.5379
genus	Butyricimonas	ITP	rs62130338	19	49162501	G	A	-0.0732608	0.0158324	3.9e-06	10557	0.00202409	21.4076
genus	Butyricimonas	ITP	rs62390301	5	159867647	T	C	-0.0872983	0.0174893	7.42e-07	10634	0.00233752	24.9107
genus	Butyricimonas	ITP	rs7083431	10	72711156	A	C	0.0703539	0.0144439	8.85e-07	10737	0.0022048	23.7208
genus	Butyricimonas	ITP	rs71428626	2	83093264	G	T	-0.133188	0.0289905	4.8e-06	9776	0.00215438	21.1024
genus	Butyricimonas	ITP	rs72814525	10	72443070	A	G	0.0664154	0.0149766	8.25e-06	10736	0.0018284	19.662
genus	Butyricimonas	ITP	rs782080	3	127468661	T	A	0.0653488	0.0137973	2.23e-06	10733	0.00208572	22.4286
genus	Butyricimonas	ITP	rs78453362	3	78740009	A	G	-0.14948	0.0327073	4.06e-06	8207	0.00253858	20.882
genus	Butyricimonas	ITP	rs9657374	8	4834406	C	T	0.0680719	0.0148172	4.5e-06	10737	0.00196185	21.1018
genus	Butyrivibrio	ITP	rs1007475	6	148403405	G	T	0.118065	0.0261271	7.92e-06	3482	0.00583036	20.4086
genus	Butyrivibrio	ITP	rs11761679	7	150596929	T	C	0.154775	0.0321539	2.2e-06	3482	0.00661038	23.1572
genus	Butyrivibrio	ITP	rs142855850	10	22587900	A	G	0.205013	0.0457138	6.86e-06	3234	0.00618069	20.1002
genus	Butyrivibrio	ITP	rs16934069	9	119693164	T	C	-0.133784	0.0299444	8.86e-06	3482	0.00569991	19.9494
genus	Butyrivibrio	ITP	rs16941336	17	20575697	C	T	0.127488	0.0267936	1.53e-06	3482	0.00645996	22.6268
genus	Butyrivibrio	ITP	rs17163238	5	128976021	G	A	0.140987	0.0309117	5.51e-06	3482	0.00593876	20.7904
genus	Butyrivibrio	ITP	rs4537857	13	27292666	T	C	-0.12459	0.0260992	1.8e-06	3482	0.00650203	22.7752
genus	Butyrivibrio	ITP	rs486484	20	811507	A	G	-0.108349	0.0240008	6.61e-06	3456	0.00586231	20.3678
genus	Butyrivibrio	ITP	rs4928024	3	54288503	A	G	-0.17471	0.0389333	8.19e-06	3481	0.00575155	20.1254
genus	Butyrivibrio	ITP	rs72723662	14	76065563	C	T	0.224078	0.0449336	7.86e-07	3073	0.00802773	24.8527
genus	Butyrivibrio	ITP	rs7412979	1	235580646	C	G	0.186779	0.0389112	1.71e-06	3480	0.00657748	23.0279
genus	Butyrivibrio	ITP	rs74622183	14	34150977	A	G	-0.201027	0.0428204	2.46e-06	3478	0.00629702	22.0272
genus	Butyrivibrio	ITP	rs77356209	18	10267733	T	C	0.216874	0.0483299	6.66e-06	3379	0.00592401	20.1246
genus	Butyrivibrio	ITP	rs7752361	6	111780705	A	G	-0.11923	0.0239975	7.69e-07	3481	0.00704156	24.6713
genus	Butyrivibrio	ITP	rs7763512	6	21960091	G	A	0.119846	0.0253367	3.11e-06	3259	0.0068185	22.3603
genus	Butyrivibrio	ITP	rs9349693	6	53939724	A	G	0.117973	0.0259861	5.55e-06	3482	0.00588424	20.5984
genus	CandidatusSoleaferrea	ITP	rs10090365	8	138638199	A	G	-0.0834413	0.0180989	4.17e-06	6145	0.00344697	21.248
genus	CandidatusSoleaferrea	ITP	rs10108780	8	123882833	A	G	-0.092834	0.0199807	3.64e-06	5999	0.00358555	21.5799
genus	CandidatusSoleaferrea	ITP	rs10809135	9	10611282	T	C	0.0834858	0.0182426	5.47e-06	5999	0.00347903	20.9366
genus	CandidatusSoleaferrea	ITP	rs11153159	6	109376647	G	C	-0.12805	0.0285446	4.42e-06	6101	0.00328761	20.1172
genus	CandidatusSoleaferrea	ITP	rs12500231	4	52935445	A	T	0.0813853	0.0182696	7.68e-06	6145	0.00321895	19.8379
genus	CandidatusSoleaferrea	ITP	rs2193878	3	190349049	T	A	0.228255	0.0509241	9.46e-06	3088	0.00646398	20.0776
genus	CandidatusSoleaferrea	ITP	rs4678258	3	137945192	T	C	0.0986136	0.0215646	5.53e-06	6101	0.00341588	20.9049
genus	CandidatusSoleaferrea	ITP	rs61825792	1	224687852	T	C	0.112199	0.0231856	1.37e-06	6145	0.00379638	23.41
genus	CandidatusSoleaferrea	ITP	rs6489992	12	115352769	A	G	-0.0840437	0.0187031	7.89e-06	6142	0.0032768	20.1857
genus	CandidatusSoleaferrea	ITP	rs6494306	15	62394540	A	G	-0.0969304	0.0214221	5.8e-06	6145	0.0033207	20.467
genus	CandidatusSoleaferrea	ITP	rs6881988	5	172758774	G	C	-0.0819131	0.018185	9.23e-06	6140	0.00329365	20.2832
genus	CandidatusSoleaferrea	ITP	rs7400877	14	76403542	T	C	-0.0951085	0.0212799	9.29e-06	6145	0.00324017	19.9691
genus	CandidatusSoleaferrea	ITP	rs830149	19	47991441	C	G	0.184647	0.0397237	9.58e-06	5065	0.0042477	21.5979
genus	CandidatusSoleaferrea	ITP	rs9973954	2	19885907	A	G	0.0892075	0.0195401	5.95e-06	6145	0.0033803	20.8356
genus	Catenibacterium	ITP	rs12404911	1	240118443	C	T	0.140717	0.0304142	2.8e-06	3239	0.00656552	21.3931
genus	Catenibacterium	ITP	rs212393	6	159485742	G	A	-0.135254	0.0286209	3.62e-06	3239	0.0068476	22.3185
genus	Catenibacterium	ITP	rs73128290	7	57364320	A	G	0.129726	0.0284563	4.29e-06	3239	0.00637546	20.7698
genus	Catenibacterium	ITP	rs77285108	4	122282768	G	A	-0.161826	0.0353447	3.63e-06	3210	0.0064881	20.9497
genus	Catenibacterium	ITP	rs7742829	6	105089665	C	T	0.11411	0.0251099	5.61e-06	3239	0.0063356	20.6391
genus	ChristensenellaceaeR	ITP	rs17081797	18	67555560	A	G	-0.0904325	0.0204253	3.34e-06	16324	0.0011994	19.6001
genus	ChristensenellaceaeR	ITP	rs60954665	19	35883736	T	G	0.049815	0.0110787	7.13e-06	16324	0.00123702	20.2156
genus	ChristensenellaceaeR	ITP	rs62132810	19	49279227	A	G	-0.0828853	0.0179623	5.67e-06	15066	0.00141131	21.29
genus	ChristensenellaceaeR	ITP	rs62190261	2	230943099	A	C	0.0958394	0.0214723	8.74e-06	15274	0.00130261	19.9193
genus	ChristensenellaceaeR	ITP	rs62467127	7	118096925	C	T	0.114108	0.0251983	3.25e-06	12719	0.00160968	20.5033
genus	ChristensenellaceaeR	ITP	rs73952017	18	1779609	C	T	-0.0862164	0.0194354	8.46e-06	15274	0.00128671	19.676
genus	ChristensenellaceaeR	ITP	rs78521377	10	126448374	C	T	0.124992	0.0274797	5.61e-06	12605	0.00163864	20.6857
genus	ChristensenellaceaeR	ITP	rs79150079	5	29352420	C	A	0.121547	0.0270977	9.42e-06	11994	0.00167466	20.1163
genus	ChristensenellaceaeR	ITP	rs892686	9	83043376	A	G	0.0514099	0.011136	3.97e-06	16325	0.00130382	21.31
genus	ChristensenellaceaeR	ITP	rs999354	19	34076956	T	A	0.0580248	0.0117185	7.01e-07	16324	0.0014997	24.5148
genus	Clostridiuminnocuumgroup	ITP	rs10074000	5	113126539	T	C	-0.102648	0.0227508	7e-06	4048	0.00500366	20.3466
genus	Clostridiuminnocuumgroup	ITP	rs10506058	12	30268485	A	G	0.0997048	0.0221926	8.92e-06	4163	0.00482514	20.1748
genus	Clostridiuminnocuumgroup	ITP	rs1942371	18	69274308	G	A	-0.157938	0.034187	4.06e-06	3971	0.00534594	21.3321
genus	Clostridiuminnocuumgroup	ITP	rs1948423	3	103025517	T	A	-0.108859	0.023425	3.49e-06	4165	0.00515834	21.5855
genus	Clostridiuminnocuumgroup	ITP	rs40656	5	9368158	C	T	0.142664	0.0311021	8.62e-06	4048	0.00517082	21.0299
genus	Clostridiuminnocuumgroup	ITP	rs4869133	5	95717619	G	A	-0.180591	0.0409505	7.24e-06	3735	0.00517994	19.4374
genus	Clostridiuminnocuumgroup	ITP	rs61267978	18	6348227	T	C	0.14708	0.0320875	5.59e-06	4165	0.00501918	21.0002
genus	Clostridiuminnocuumgroup	ITP	rs6577484	1	8419420	G	A	0.160425	0.0360857	8.41e-06	3858	0.00509671	19.7536
genus	Clostridiuminnocuumgroup	ITP	rs6890185	5	71186626	T	C	0.113424	0.0233137	1.12e-06	4166	0.00564942	23.6579
genus	Clostridiuminnocuumgroup	ITP	rs71564433	6	143718234	T	A	-0.126746	0.0274657	7.8e-06	4164	0.00508817	21.2853
genus	Clostridiuminnocuumgroup	ITP	rs77845139	15	59704208	A	G	-0.114993	0.0257186	8.41e-06	4048	0.00491436	19.9817
genus	Clostridiumsensustricto1	ITP	rs11264403	1	155676492	G	A	-0.139062	0.0334454	7.76e-06	7285	0.00236745	17.2831
genus	Clostridiumsensustricto1	ITP	rs115807074	5	84997131	A	G	-0.22736	0.0492575	4.32e-06	4229	0.00501259	21.295
genus	Clostridiumsensustricto1	ITP	rs11586026	1	83252771	A	T	0.110967	0.0250498	8.85e-06	13095	0.00149631	19.6206
genus	Clostridiumsensustricto1	ITP	rs116847295	12	43485015	C	T	0.110021	0.0246032	4.58e-06	12910	0.00154659	19.9943
genus	Clostridiumsensustricto1	ITP	rs12341505	9	136710881	G	A	0.0810718	0.0180121	4.82e-06	14118	0.00143289	20.2558
genus	Clostridiumsensustricto1	ITP	rs12490337	3	111482845	C	G	-0.0616879	0.0137581	7.49e-06	14121	0.00142167	20.1012
genus	Clostridiumsensustricto1	ITP	rs2795528	10	43270264	G	A	-0.184315	0.0392204	2.72e-06	6366	0.0034572	22.078
genus	Clostridiumsensustricto1	ITP	rs2817172	1	3041519	C	T	0.058139	0.0124492	2.77e-06	13658	0.0015943	21.8065
genus	Clostridiumsensustricto1	ITP	rs550843	6	165722832	T	C	-0.0783246	0.0169209	2.05e-06	14102	0.00151708	21.4233
genus	Collinsella	ITP	rs10890671	11	107123199	T	C	-0.0537401	0.0118848	6.52e-06	14334	0.00142438	20.4433
genus	Collinsella	ITP	rs11597285	10	8589813	G	T	-0.0537947	0.0120548	9.38e-06	14334	0.00138734	19.911
genus	Collinsella	ITP	rs12921100	16	77283458	A	T	0.0563759	0.0127019	8.23e-06	14334	0.00137242	19.6965
genus	Collinsella	ITP	rs1496626	19	31760841	T	C	-0.0722307	0.01616	6.78e-06	14334	0.00139183	19.9755
genus	Collinsella	ITP	rs149807560	19	56526640	C	A	-0.104264	0.0235841	7.1e-06	13473	0.00144857	19.5419
genus	Collinsella	ITP	rs2103510	21	29355467	G	A	0.0786551	0.0168217	2.42e-06	14334	0.00152295	21.8602
genus	Collinsella	ITP	rs2671662	17	47529492	C	G	-0.0567751	0.011945	2.22e-06	14334	0.00157359	22.5883
genus	Collinsella	ITP	rs59414781	15	50026113	C	G	0.0668866	0.0149773	9.15e-06	14334	0.00138944	19.9412
genus	Collinsella	ITP	rs62448871	7	24465024	C	A	-0.0540309	0.0120324	6.78e-06	14334	0.00140476	20.1613
genus	Collinsella	ITP	rs73052258	2	195739311	G	A	0.0930178	0.0202658	1.72e-06	14334	0.00146757	21.0641
genus	Collinsella	ITP	rs75672793	4	149818294	A	G	-0.108908	0.0240522	6.14e-06	12601	0.00162443	20.4995
genus	Collinsella	ITP	rs9541268	13	68610061	C	A	0.09597	0.0197312	8.79e-07	12914	0.00182855	23.6535
genus	Coprobacter	ITP	rs11532348	12	98289796	C	T	-0.103931	0.0226826	5.71e-06	6364	0.00328806	20.9876
genus	Coprobacter	ITP	rs12684609	9	137784868	T	C	0.100827	0.0220366	6.1e-06	6364	0.00327873	20.9279
genus	Coprobacter	ITP	rs143662916	11	103549974	C	T	0.253264	0.0540141	3.07e-06	3083	0.00708064	21.971
genus	Coprobacter	ITP	rs189356	20	57574851	G	A	0.0781125	0.0171916	6.26e-06	6763	0.00304329	20.6385
genus	Coprobacter	ITP	rs213863	6	97234939	C	T	-0.0887412	0.0188377	2.35e-06	6798	0.00325385	22.1853
genus	Coprobacter	ITP	rs28402691	4	96389240	T	C	0.110695	0.0251199	9.56e-06	6387	0.00303115	19.4127
genus	Coprobacter	ITP	rs305411	1	88233128	A	G	0.129218	0.0264518	1.01e-06	6777	0.00350893	23.8567
genus	Coprobacter	ITP	rs3828477	3	46483717	G	T	-0.091218	0.019569	2.89e-06	6798	0.00318606	21.7217
genus	Coprobacter	ITP	rs5011652	15	91166608	G	C	0.0899597	0.020001	5.51e-06	6783	0.00297358	20.224
genus	Coprobacter	ITP	rs55672356	4	34852443	T	A	-0.193354	0.0413815	2.74e-06	4903	0.00443306	21.8232
genus	Coprobacter	ITP	rs72821405	6	4714797	T	C	-0.147365	0.0319978	4.76e-06	6177	0.00342203	21.2036
genus	Coprobacter	ITP	rs74919520	2	32242452	G	A	0.125703	0.0276296	5.76e-06	6387	0.00323028	20.6922
genus	Coprobacter	ITP	rs76001613	4	3852385	C	G	0.21591	0.0493019	9.13e-06	3385	0.00563389	19.1674
genus	Coprococcus1	ITP	rs1010560	1	30400301	C	A	0.0580232	0.0122722	1.96e-06	16723	0.00133496	22.3517
genus	Coprococcus1	ITP	rs12794898	11	124554061	G	T	0.0903299	0.0197212	4.92e-06	15186	0.0013796	20.9767
genus	Coprococcus1	ITP	rs12886051	14	29898456	G	C	-0.0521782	0.0118051	8.01e-06	16633	0.00117317	19.5339
genus	Coprococcus1	ITP	rs1519491	2	22079770	T	C	0.0499197	0.0113558	8.95e-06	16733	0.00115355	19.3223
genus	Coprococcus1	ITP	rs1576241	6	72529277	A	G	-0.0510343	0.0109535	3.33e-06	16729	0.00129595	21.7056
genus	Coprococcus1	ITP	rs1762123	6	150288094	C	T	-0.0891532	0.0198554	8.01e-06	16724	0.00120407	20.1588
genus	Coprococcus1	ITP	rs2907920	19	2600717	A	G	0.0561173	0.0126824	7.65e-06	16040	0.00121915	19.5766
genus	Coprococcus1	ITP	rs4277593	20	4319420	G	A	-0.0585649	0.0109914	1.14e-07	16651	0.00170213	28.387
genus	Coprococcus1	ITP	rs56405618	4	174468316	A	G	-0.08963	0.0186508	1.57e-06	16379	0.00140803	23.0918
genus	Coprococcus1	ITP	rs73031725	11	134622282	T	C	0.167591	0.0355224	1.98e-06	7206	0.00307938	22.2524
genus	Coprococcus1	ITP	rs73167075	3	165693143	T	C	0.0573137	0.0127573	8.57e-06	16733	0.00120476	20.1812
genus	Coprococcus1	ITP	rs74101919	1	95424321	T	C	-0.0718989	0.0144651	1.03e-06	16732	0.00147439	24.7029
genus	Coprococcus1	ITP	rs7784490	7	132556835	C	G	-0.0518543	0.0113136	4.55e-06	16733	0.00125386	21.0047
genus	Coprococcus1	ITP	rs946513	10	15913820	C	T	0.205899	0.0460018	8.62e-06	4310	0.00462666	20.0243
genus	Coprococcus2	ITP	rs10070053	5	34794789	A	G	0.0594312	0.0135375	7.65e-06	11473	0.00167704	19.2697
genus	Coprococcus2	ITP	rs12634070	3	180544880	T	C	0.0736486	0.0164921	9.95e-06	11457	0.0017376	19.9388
genus	Coprococcus2	ITP	rs1958519	14	86833255	T	A	0.0665288	0.0138558	1.58e-06	11009	0.00208978	23.0503
genus	Coprococcus2	ITP	rs2482516	9	25554068	C	T	0.0754415	0.0164619	4.72e-06	11483	0.00182563	20.9984
genus	Coprococcus2	ITP	rs35890118	10	129715759	A	G	-0.066536	0.0147661	8.26e-06	11478	0.00176583	20.3005
genus	Coprococcus2	ITP	rs59936925	20	49266770	A	T	0.117085	0.0233995	9.38e-07	10931	0.00228528	25.033
genus	Coprococcus2	ITP	rs61823518	1	223688236	A	C	-0.0955381	0.0215724	6.68e-06	10980	0.00178311	19.6099
genus	Coprococcus2	ITP	rs6677933	1	112139008	C	T	-0.0804405	0.0164216	1.19e-06	11483	0.00208524	23.9906
genus	Coprococcus2	ITP	rs72680320	4	131125786	T	C	-0.0649382	0.013919	2.27e-06	11009	0.00197324	21.7623
genus	Coprococcus2	ITP	rs9426473	1	4210455	A	G	0.0727361	0.0161662	6.31e-06	11486	0.00175935	20.24
genus	Coprococcus3	ITP	rs10810043	9	13799809	A	G	0.0515518	0.0115923	9.27e-06	15833	0.00124751	19.7739
genus	Coprococcus3	ITP	rs11077359	17	76343961	T	C	-0.0645443	0.0148833	9.64e-06	15378	0.00122148	18.8044
genus	Coprococcus3	ITP	rs11080344	17	26104511	C	T	0.0516921	0.0113054	4.79e-06	15835	0.00131851	20.9036
genus	Coprococcus3	ITP	rs13247359	7	76357726	G	A	0.051211	0.0113031	7.33e-06	15833	0.00129481	20.5247
genus	Coprococcus3	ITP	rs13394391	2	240727657	C	T	-0.0709302	0.0150918	2.2e-06	15834	0.00139311	22.0864
genus	Coprococcus3	ITP	rs178271	22	21331556	T	C	0.145257	0.0294239	7.81e-07	10794	0.00225275	24.3665
genus	Coprococcus3	ITP	rs4575475	14	99141751	G	A	0.0619514	0.0137787	7.04e-06	15154	0.00133223	20.2128
genus	Coprococcus3	ITP	rs62481985	8	4128340	G	C	-0.0582385	0.0115052	4.18e-07	15472	0.00165335	25.6197
genus	Coprococcus3	ITP	rs7521171	1	149998497	G	A	-0.0596434	0.0129279	4.32e-06	15472	0.00137382	21.2822
genus	Coprococcus3	ITP	rs8100692	19	40032132	T	C	0.0577411	0.0113476	4.16e-07	15829	0.00163305	25.8885
genus	DefluviitaleaceaeUCG011	ITP	rs112893842	9	8786663	T	C	0.11381	0.0232806	1.45e-06	8183	0.00291203	23.8929
genus	DefluviitaleaceaeUCG011	ITP	rs1582238	1	118723685	T	C	0.0805036	0.0167257	1.57e-06	7983	0.0028936	23.1609
genus	DefluviitaleaceaeUCG011	ITP	rs28696126	7	79734541	A	T	-0.106503	0.0238473	6.63e-06	7811	0.00254701	19.9404
genus	DefluviitaleaceaeUCG011	ITP	rs2892880	4	120741726	G	A	0.0817755	0.0181686	6.83e-06	8182	0.00246984	20.2533
genus	DefluviitaleaceaeUCG011	ITP	rs4344384	10	66407366	G	T	0.0715978	0.0156309	4.83e-06	8180	0.00255838	20.9761
genus	DefluviitaleaceaeUCG011	ITP	rs4677103	3	72207794	A	G	0.0977912	0.0197263	9.6e-07	7983	0.00306906	24.5696
genus	DefluviitaleaceaeUCG011	ITP	rs55658617	21	41811003	T	C	0.174369	0.0362226	2.15e-06	6663	0.00346579	23.1659
genus	DefluviitaleaceaeUCG011	ITP	rs72731813	4	147414743	C	T	-0.147383	0.0293796	4.33e-07	7767	0.00322957	25.1588
genus	DefluviitaleaceaeUCG011	ITP	rs9608282	22	24804081	T	G	0.142939	0.0299793	2.52e-06	7716	0.00293758	22.7273
genus	DefluviitaleaceaeUCG011	ITP	rs9725395	1	85205632	A	G	-0.13834	0.029554	3.52e-06	8011	0.00272765	21.9055
genus	Desulfovibrio	ITP	rs11160353	14	97116904	T	A	-0.0691756	0.0147285	2.7e-06	9234	0.00238321	22.0543
genus	Desulfovibrio	ITP	rs12031543	1	68664315	T	C	-0.127185	0.0281887	6.55e-06	8855	0.00229369	20.3527
genus	Desulfovibrio	ITP	rs13066142	3	67478973	G	A	0.119141	0.0250891	3.79e-06	9241	0.0024343	22.5453
genus	Desulfovibrio	ITP	rs16863365	2	198089911	A	G	0.109402	0.0226964	1.79e-06	8776	0.00264056	23.2296
genus	Desulfovibrio	ITP	rs2032031	10	130170270	A	G	-0.0654931	0.0148681	9.14e-06	9241	0.00209532	19.3993
genus	Desulfovibrio	ITP	rs2590913	13	64264446	G	A	0.154496	0.0339396	6.65e-06	7225	0.0028598	20.7156
genus	Desulfovibrio	ITP	rs2853179	8	105462047	C	T	0.0811971	0.0174234	2.42e-06	8949	0.00242095	21.7128
genus	Desulfovibrio	ITP	rs4797774	18	13447995	G	A	0.212582	0.0470044	5.64e-06	3476	0.00584988	20.4421
genus	Desulfovibrio	ITP	rs72647089	8	57972916	T	G	-0.106594	0.0239337	8.3e-06	8985	0.0022028	19.8314
genus	Desulfovibrio	ITP	rs7729080	5	52653978	C	A	-0.070287	0.0157691	9.96e-06	9241	0.00214528	19.8628
genus	Dialister	ITP	rs10138457	14	102458052	T	C	-0.113054	0.0261933	7.88e-06	10968	0.00169561	18.6257
genus	Dialister	ITP	rs10938938	4	23294359	G	A	-0.0773514	0.0170915	7.37e-06	11401	0.00179331	20.4786
genus	Dialister	ITP	rs11071887	15	32955095	T	C	0.0662403	0.0146315	5.91e-06	11989	0.00170664	20.4925
genus	Dialister	ITP	rs11166701	8	138295725	G	A	-0.0655301	0.013186	5.51e-07	11720	0.00210288	24.6934
genus	Dialister	ITP	rs2314294	16	9336862	T	C	0.0865932	0.0193719	8.08e-06	11339	0.00175907	19.9778
genus	Dialister	ITP	rs2435610	7	150890034	A	C	0.0647131	0.0143314	5.93e-06	11984	0.0016985	20.3861
genus	Dialister	ITP	rs4747450	10	23199653	C	A	0.0668509	0.0147685	5.84e-06	11987	0.00170642	20.4864
genus	Dialister	ITP	rs4753063	11	92267129	G	A	-0.0596297	0.0130052	4.86e-06	11989	0.00175044	21.0194
genus	Dialister	ITP	rs517089	11	10967286	T	A	0.076227	0.0170411	5.14e-06	11988	0.00166629	20.0055
genus	Dialister	ITP	rs75416973	1	172809633	A	G	0.0727223	0.016451	9.46e-06	11402	0.00171091	19.5378
genus	Dialister	ITP	rs764177	3	45809449	C	A	-0.0601454	0.0135366	9.61e-06	11988	0.00164409	19.7385
genus	Dialister	ITP	rs76680460	9	25447080	G	A	-0.161296	0.0364332	8.19e-06	7176	0.00272387	19.5944
genus	Dorea	ITP	rs11150408	16	81803497	T	G	0.0488254	0.0109063	7.06e-06	17215	0.00116284	20.0393
genus	Dorea	ITP	rs12216169	6	116078810	T	A	0.0881722	0.0193683	5.33e-06	16086	0.00128669	20.7217
genus	Dorea	ITP	rs12537781	7	154978183	T	C	-0.055544	0.0125223	9.15e-06	17608	0.00111612	19.6724
genus	Dorea	ITP	rs13279148	8	127905865	G	A	0.0715309	0.0150878	2.25e-06	17605	0.00127511	22.4744
genus	Dorea	ITP	rs1899291	4	60992340	C	T	0.0697217	0.0150285	4.57e-06	17609	0.00122079	21.5208
genus	Dorea	ITP	rs3005511	6	74605806	A	G	0.0516127	0.0112852	5.29e-06	17610	0.00118636	20.9143
genus	Dorea	ITP	rs345219	3	6826520	T	G	-0.0497368	0.0112621	8.8e-06	17215	0.00113167	19.5015
genus	Dorea	ITP	rs3752849	11	8729057	G	A	0.163846	0.036608	7.68e-06	5322	0.00374984	20.0242
genus	Dorea	ITP	rs4793307	17	70733523	C	T	0.0574165	0.0122472	4.01e-06	17600	0.00124723	21.9762
genus	Dorea	ITP	rs62503162	8	15768657	A	G	-0.0974091	0.0194379	7.47e-07	16210	0.00154684	25.11
genus	Dorea	ITP	rs62583469	9	106815466	T	A	-0.0634136	0.0142227	5.78e-06	16819	0.00118056	19.8769
genus	Dorea	ITP	rs73729431	6	25078050	C	T	-0.13745	0.0299983	3.17e-06	9596	0.00218302	20.9897
genus	Eggerthella	ITP	rs112205261	1	9136139	T	C	-0.188618	0.0403613	3.35e-06	5036	0.00431788	21.8305
genus	Eggerthella	ITP	rs13070736	3	20807454	A	C	-0.121331	0.0272024	7.62e-06	5147	0.00385035	19.8866
genus	Eggerthella	ITP	rs1784446	11	102461599	G	A	0.0907728	0.0198096	5.23e-06	5147	0.00406292	20.989
genus	Eggerthella	ITP	rs2223081	21	29778032	G	A	0.102572	0.0221108	3.89e-06	5147	0.00416372	21.5119
genus	Eggerthella	ITP	rs2240838	7	38335954	A	G	0.0980582	0.0197653	7.36e-07	5147	0.00475922	24.6033
genus	Eggerthella	ITP	rs2877457	4	70483957	G	A	-0.093486	0.0210208	9.03e-06	5083	0.00387606	19.7709
genus	Eggerthella	ITP	rs3851328	2	45453805	T	G	-0.107774	0.0236527	4.18e-06	5147	0.0040176	20.754
genus	Eggerthella	ITP	rs4985746	17	17098213	G	A	0.110522	0.0247653	5.71e-06	4906	0.00404322	19.9084
genus	Eggerthella	ITP	rs6430926	2	141337454	C	T	0.0879736	0.0197127	8.37e-06	5147	0.0038546	19.9087
genus	Eggerthella	ITP	rs67490567	15	65691324	T	C	0.108495	0.0245457	8.94e-06	5083	0.00382895	19.5297
genus	Eggerthella	ITP	rs76663501	20	55647869	C	T	0.175349	0.0378576	4.83e-06	4814	0.00443674	21.4448
genus	Eisenbergiella	ITP	rs11027642	11	24001840	C	T	0.129006	0.0284844	4.92e-06	5583	0.00366052	20.5044
genus	Eisenbergiella	ITP	rs11079158	17	53367641	T	C	0.100627	0.022546	7.35e-06	5582	0.0035559	19.9128
genus	Eisenbergiella	ITP	rs11938607	4	189060431	T	C	0.0978125	0.0216636	8.22e-06	5583	0.00363813	20.3786
genus	Eisenbergiella	ITP	rs12257723	10	109417101	A	C	-0.0952742	0.0211569	8.85e-06	5582	0.00361978	20.2717
genus	Eisenbergiella	ITP	rs12278566	11	124764527	T	A	-0.121065	0.0251658	1.65e-06	5582	0.00412883	23.1344
genus	Eisenbergiella	ITP	rs12710729	2	19973210	C	A	0.0893384	0.0199069	9.84e-06	5583	0.00359448	20.1332
genus	Eisenbergiella	ITP	rs13258851	8	55330814	A	G	0.137001	0.0302124	7.75e-06	5583	0.00366957	20.5553
genus	Eisenbergiella	ITP	rs1508033	15	53375201	A	C	0.091546	0.0195787	3.23e-06	5580	0.00390284	21.8553
genus	Eisenbergiella	ITP	rs1553971	3	111419486	T	G	0.120965	0.0263054	5.27e-06	5583	0.00377325	21.1383
genus	Eisenbergiella	ITP	rs2683098	15	36178565	C	T	0.107319	0.022515	2.24e-06	5582	0.00405372	22.7118
genus	Eisenbergiella	ITP	rs3812426	8	50822676	G	A	0.106447	0.0224159	2.72e-06	5583	0.0040229	22.5425
genus	Eisenbergiella	ITP	rs4462860	21	21610254	G	A	0.0939071	0.0201104	4.16e-06	5460	0.00397769	21.7969
genus	Enterorhabdus	ITP	rs10098492	8	113109756	T	C	0.132323	0.0293688	6.41e-06	7361	0.00275021	20.2946
genus	Enterorhabdus	ITP	rs11098863	4	127336602	T	A	-0.0966008	0.0162677	3.06e-09	7524	0.00466477	35.2528
genus	Enterorhabdus	ITP	rs114731706	2	19611953	T	G	0.182308	0.0382298	2.17e-06	5956	0.00380363	22.7333
genus	Enterorhabdus	ITP	rs2051957	7	89709883	C	T	0.0843291	0.0189864	8.9e-06	7524	0.00261507	19.7221
genus	Enterorhabdus	ITP	rs3017103	11	62174193	A	G	0.0980897	0.0208995	2.94e-06	7524	0.00291916	22.0222
genus	Enterorhabdus	ITP	rs73331712	12	69515102	T	C	0.26199	0.055123	4.85e-06	3109	0.00721335	22.5747
genus	Enterorhabdus	ITP	rs77655283	2	236439879	G	A	0.132988	0.0298306	5.88e-06	7494	0.00264506	19.8694
genus	Enterorhabdus	ITP	rs7923280	10	20280612	A	T	0.0860019	0.0169148	5.24e-07	7524	0.00342407	25.8443
genus	Enterorhabdus	ITP	rs9470637	6	37567189	A	T	-0.0755513	0.0166263	5.7e-06	7524	0.00273687	20.6432
genus	Erysipelatoclostridium	ITP	rs1434153	2	34595533	G	A	-0.0684526	0.0152443	6.85e-06	9662	0.00208253	20.1593
genus	Erysipelatoclostridium	ITP	rs16936671	10	36394609	C	T	-0.0968026	0.0217883	6.04e-06	9488	0.00207611	19.735
genus	Erysipelatoclostridium	ITP	rs17804233	5	77815056	T	C	-0.0662914	0.0144203	4.59e-06	9783	0.00215554	21.1289
genus	Erysipelatoclostridium	ITP	rs2901723	11	36871523	C	A	0.0641339	0.0144295	8.79e-06	9662	0.00204043	19.7508
genus	Erysipelatoclostridium	ITP	rs340991	5	34892042	A	G	-0.0740482	0.0158891	3.75e-06	9781	0.00221555	21.714
genus	Erysipelatoclostridium	ITP	rs34528142	17	71411325	C	G	-0.0875551	0.0195556	6.13e-06	9604	0.00208287	20.0414
genus	Erysipelatoclostridium	ITP	rs3804326	6	24292185	A	G	0.14147	0.0336352	9.85e-06	7028	0.00251083	17.6855
genus	Erysipelatoclostridium	ITP	rs45480394	19	55857777	T	G	-0.0687134	0.0151835	7.66e-06	9604	0.00212794	20.4761
genus	Erysipelatoclostridium	ITP	rs4697572	4	25446787	A	G	-0.0810636	0.0163308	7.59e-07	9779	0.00251333	24.6347
genus	Erysipelatoclostridium	ITP	rs58236560	11	121876913	G	T	-0.111157	0.0234426	2.16e-06	9368	0.00239428	22.4786
genus	Erysipelatoclostridium	ITP	rs61806970	1	167818597	C	T	0.142548	0.0320688	9.09e-06	8644	0.00228061	19.754
genus	Erysipelatoclostridium	ITP	rs622418	9	90586043	A	G	-0.0668051	0.0143224	3.68e-06	9783	0.00221895	21.7518
genus	Erysipelatoclostridium	ITP	rs6474512	8	38780606	A	C	0.067015	0.0143201	3.02e-06	9783	0.0022336	21.8958
genus	Erysipelatoclostridium	ITP	rs710230	1	42333631	T	C	0.143381	0.0281514	6.33e-07	9016	0.00286895	25.9352
genus	Erysipelatoclostridium	ITP	rs7221249	17	10177708	A	G	0.0839861	0.0142741	4.31e-09	9781	0.00352693	34.6119
genus	Erysipelatoclostridium	ITP	rs9590927	13	46372065	G	A	-0.0646003	0.0143479	6.39e-06	9782	0.00206806	20.2675
genus	ErysipelotrichaceaeUCG003	ITP	rs10164067	18	46614602	T	G	-0.10326	0.0212405	1.13e-06	14427	0.00163549	23.6306
genus	ErysipelotrichaceaeUCG003	ITP	rs11666127	19	57828980	A	G	-0.0719187	0.0161371	7.9e-06	13813	0.0014359	19.8597
genus	ErysipelotrichaceaeUCG003	ITP	rs11994308	8	91660344	C	T	0.115417	0.0242503	1.33e-06	13558	0.00166797	22.6488
genus	ErysipelotrichaceaeUCG003	ITP	rs12251396	10	873148	A	G	-0.0705399	0.0158766	9.52e-06	14211	0.00138716	19.7376
genus	ErysipelotrichaceaeUCG003	ITP	rs17798136	7	33684926	G	A	0.158818	0.0347674	3.24e-06	7421	0.00280395	20.861
genus	ErysipelotrichaceaeUCG003	ITP	rs28568391	10	125628540	A	G	-0.0583911	0.0118741	6.42e-07	14544	0.00165993	24.1788
genus	ErysipelotrichaceaeUCG003	ITP	rs4758231	11	7765096	G	T	-0.0551754	0.0122047	6.55e-06	14890	0.00137072	20.4353
genus	ErysipelotrichaceaeUCG003	ITP	rs59068084	4	113256737	T	G	0.0564772	0.0120224	3.12e-06	14544	0.00151504	22.0651
genus	ErysipelotrichaceaeUCG003	ITP	rs59104037	18	43034126	A	G	-0.0951263	0.0204742	4.48e-06	14848	0.00145174	21.5838
genus	ErysipelotrichaceaeUCG003	ITP	rs62403464	6	24220160	T	C	-0.0731743	0.0156516	3.44e-06	14899	0.0014649	21.8546
genus	ErysipelotrichaceaeUCG003	ITP	rs6875357	5	32345671	C	T	0.165673	0.0353831	6.7e-06	7034	0.00310713	21.9175
genus	ErysipelotrichaceaeUCG003	ITP	rs73074432	7	20554814	C	T	0.072154	0.0164378	9.99e-06	14217	0.00135344	19.2652
genus	ErysipelotrichaceaeUCG003	ITP	rs74988980	16	80167277	G	A	-0.133141	0.0348574	8.64e-06	5944	0.00244845	14.5844
genus	ErysipelotrichaceaeUCG003	ITP	rs75949021	2	175403951	T	C	-0.169667	0.0374238	3.58e-06	6721	0.00304887	20.548
genus	ErysipelotrichaceaeUCG003	ITP	rs76502207	15	86522244	T	C	0.144844	0.0289929	6.41e-07	10740	0.00231848	24.9537
genus	ErysipelotrichaceaeUCG003	ITP	rs79396538	14	47935928	C	G	0.0848148	0.0191146	8.63e-06	13750	0.00142984	19.6855
genus	ErysipelotrichaceaeUCG003	ITP	rs8053479	16	4076830	A	G	-0.0838212	0.0186509	5.83e-06	13813	0.00146011	20.195
genus	Escherichia.Shigella	ITP	rs112767262	16	3750623	T	C	0.0732963	0.0163589	8.21e-06	11771	0.00170257	20.0717
genus	Escherichia.Shigella	ITP	rs113127095	13	23253392	A	G	0.151009	0.0323434	3.33e-06	8433	0.00257829	21.7938
genus	Escherichia.Shigella	ITP	rs113513883	7	140678199	A	G	0.172283	0.038041	5.28e-06	6280	0.00325541	20.5042
genus	Escherichia.Shigella	ITP	rs1154904	11	134774845	A	G	-0.0613376	0.0130644	3.04e-06	12002	0.00183325	22.0395
genus	Escherichia.Shigella	ITP	rs11706043	3	3173016	T	A	0.075657	0.0164155	5.87e-06	12001	0.00176687	21.2381
genus	Escherichia.Shigella	ITP	rs117092367	10	69394914	A	T	0.117362	0.0264533	9.65e-06	10304	0.0019066	19.6793
genus	Escherichia.Shigella	ITP	rs118526	5	79863544	C	A	-0.0594401	0.013598	8e-06	11853	0.00160946	19.1045
genus	Escherichia.Shigella	ITP	rs2267739	7	31136897	G	C	0.115505	0.0237628	1.42e-06	11853	0.00198938	23.6231
genus	Escherichia.Shigella	ITP	rs2798105	1	48961903	A	G	-0.100851	0.0222045	8.25e-06	11296	0.00182289	20.6253
genus	Escherichia.Shigella	ITP	rs35555519	16	77711641	C	G	0.101976	0.0222883	4.92e-06	12002	0.00174113	20.93
genus	Escherichia.Shigella	ITP	rs4731451	7	128054100	G	A	-0.0609885	0.0135157	7.47e-06	12001	0.00169381	20.3585
genus	Escherichia.Shigella	ITP	rs592299	9	136179347	T	C	-0.0592004	0.0129486	4.77e-06	11995	0.00173958	20.8992
genus	Escherichia.Shigella	ITP	rs73208162	21	39324484	A	G	-0.119296	0.024839	2.19e-06	11073	0.0020788	23.0623
genus	Escherichia.Shigella	ITP	rs7502686	17	14173290	G	C	-0.136384	0.0302576	5.9e-06	9990	0.00202958	20.3127
genus	Eubacteriumbrachygroup	ITP	rs112617308	10	94185213	T	C	-0.170873	0.0362844	2.38e-06	4001	0.00551239	22.1662
genus	Eubacteriumbrachygroup	ITP	rs12151423	2	218237281	A	G	0.101329	0.0227324	9.27e-06	3854	0.00512893	19.8585
genus	Eubacteriumbrachygroup	ITP	rs13139592	4	144665178	T	C	-0.145997	0.0327192	7.97e-06	3842	0.00515558	19.9
genus	Eubacteriumbrachygroup	ITP	rs1384962	14	23060552	A	G	0.120888	0.0266264	6.99e-06	4001	0.00512557	20.6028
genus	Eubacteriumbrachygroup	ITP	rs2913110	10	22892667	C	T	0.105143	0.022942	4.56e-06	4001	0.00522224	20.9934
genus	Eubacteriumbrachygroup	ITP	rs4862235	4	184628931	G	A	0.104806	0.0225751	3.73e-06	4000	0.00535945	21.5425
genus	Eubacteriumbrachygroup	ITP	rs62348779	5	17460096	T	C	-0.201481	0.043286	3.78e-06	3827	0.00562938	21.6543
genus	Eubacteriumbrachygroup	ITP	rs6591893	11	80236833	G	A	0.108225	0.0240319	7.34e-06	3999	0.00504586	20.2706
genus	Eubacteriumbrachygroup	ITP	rs720439	22	48190598	A	G	-0.111927	0.0251252	7.03e-06	4001	0.00493551	19.835
genus	Eubacteriumbrachygroup	ITP	rs73199919	4	6856564	T	C	-0.236717	0.0531335	8.16e-06	3008	0.00655522	19.835
genus	Eubacteriumbrachygroup	ITP	rs9613196	22	26922534	T	A	-0.238718	0.0528561	4.99e-06	3004	0.00674439	20.3841
genus	Eubacteriumcoprostanoligenesgroup	ITP	rs1020520	7	33603146	T	G	-0.0590705	0.0132929	8.89e-06	17371	0.00113549	19.7448
genus	Eubacteriumcoprostanoligenesgroup	ITP	rs10444197	10	2215931	A	G	-0.0505823	0.0113455	5.98e-06	17380	0.00114236	19.8745
genus	Eubacteriumcoprostanoligenesgroup	ITP	rs11052069	12	32713919	T	C	0.0477832	0.0107833	9.38e-06	17380	0.00112851	19.6333
genus	Eubacteriumcoprostanoligenesgroup	ITP	rs115325767	1	200638489	G	C	0.0783322	0.0174719	2.62e-06	16555	0.00121268	20.0978
genus	Eubacteriumcoprostanoligenesgroup	ITP	rs11720857	3	113794507	C	T	0.0630776	0.0144485	9.26e-06	16960	0.00112251	19.057
genus	Eubacteriumcoprostanoligenesgroup	ITP	rs12906958	15	36911598	C	T	-0.0533159	0.0115935	4.35e-06	17380	0.00121537	21.1464
genus	Eubacteriumcoprostanoligenesgroup	ITP	rs17159861	7	31085162	C	T	0.0962228	0.0168388	1.04e-08	17380	0.00187528	32.6499
genus	Eubacteriumcoprostanoligenesgroup	ITP	rs2644213	10	84506096	G	A	0.0538845	0.0121245	9.86e-06	17380	0.00113517	19.7494
genus	Eubacteriumcoprostanoligenesgroup	ITP	rs4076415	15	86440997	T	G	0.0515152	0.0110294	1.99e-06	16960	0.00128464	21.8129
genus	Eubacteriumcoprostanoligenesgroup	ITP	rs4717831	7	73306506	A	T	0.0786783	0.0174038	9.18e-06	16854	0.00121113	20.4348
genus	Eubacteriumcoprostanoligenesgroup	ITP	rs62024432	15	97869293	C	T	-0.0769698	0.0172101	7.5e-06	17271	0.00115678	19.9996
genus	Eubacteriumcoprostanoligenesgroup	ITP	rs6762473	3	127139574	C	A	0.0521584	0.0112353	4.26e-06	17377	0.00123871	21.5493
genus	Eubacteriumcoprostanoligenesgroup	ITP	rs76898927	3	81595477	G	A	0.123055	0.0266375	4.79e-06	12197	0.00174663	21.3374
genus	Eubacteriumcoprostanoligenesgroup	ITP	rs9648214	7	16380806	T	C	-0.0828719	0.016431	2.52e-07	17379	0.0014616	25.4354
genus	Eubacteriumeligensgroup	ITP	rs12719051	7	51365152	A	G	0.0916626	0.0208183	7.12e-06	12799	0.00151237	19.3831
genus	Eubacteriumeligensgroup	ITP	rs158115	14	77619186	G	C	0.0915271	0.0190611	9.74e-06	14678	0.00156839	23.0539
genus	Eubacteriumeligensgroup	ITP	rs182318	11	31098691	G	A	-0.0824941	0.0195615	8.4e-06	14777	0.00120208	17.7821
genus	Eubacteriumeligensgroup	ITP	rs2200429	13	107563458	A	G	-0.0888825	0.0198479	5.3e-06	14761	0.00135674	20.0514
genus	Eubacteriumeligensgroup	ITP	rs265534	10	83092007	T	G	-0.0563756	0.0120127	2.27e-06	14776	0.00148832	22.0212
genus	Eubacteriumeligensgroup	ITP	rs4583233	16	81820486	A	C	0.0670205	0.0128122	2.84e-07	14327	0.00190627	27.3595
genus	Eubacteriumeligensgroup	ITP	rs56080211	2	110260993	C	T	0.123093	0.0282743	9.14e-06	10699	0.00176835	18.9496
genus	Eubacteriumeligensgroup	ITP	rs6923695	6	70956815	T	G	0.103268	0.0229524	4.87e-06	12891	0.00156784	20.2396
genus	Eubacteriumeligensgroup	ITP	rs72839198	2	115197171	C	G	0.155659	0.0375612	3.14e-06	4926	0.00347427	17.1669
genus	Eubacteriumeligensgroup	ITP	rs74606150	14	39301409	C	G	-0.196454	0.042565	4.25e-06	5381	0.00394309	21.2938
genus	Eubacteriumfissicatenagroup	ITP	rs10147907	14	89484373	T	G	0.172263	0.039601	8.27e-06	3833	0.0049124	18.9123
genus	Eubacteriumfissicatenagroup	ITP	rs11818408	10	96758467	G	A	0.10585	0.0237114	8.2e-06	3590	0.00552041	19.9172
genus	Eubacteriumfissicatenagroup	ITP	rs151257695	7	73043561	A	G	0.20951	0.0454847	3.1e-06	3587	0.0058801	21.2049
genus	Eubacteriumfissicatenagroup	ITP	rs1768152	3	39604954	T	C	0.139489	0.0316186	8.7e-06	3590	0.005392	19.4514
genus	Eubacteriumfissicatenagroup	ITP	rs2733072	8	5433699	G	A	0.109644	0.0228306	1.49e-06	3833	0.00598126	23.0521
genus	Eubacteriumfissicatenagroup	ITP	rs3771393	2	71145246	C	T	0.130842	0.0266671	7.38e-07	3792	0.00630853	24.0611
genus	Eubacteriumfissicatenagroup	ITP	rs6934739	6	39940437	A	G	0.111463	0.0252788	9.75e-06	3831	0.00504941	19.4323
genus	Eubacteriumfissicatenagroup	ITP	rs7104872	11	115165111	G	A	0.138612	0.0291906	2.73e-06	3829	0.00585437	22.5366
genus	Eubacteriumhalliigroup	ITP	rs10501370	11	58040621	C	T	-0.115589	0.0252489	5.42e-06	13824	0.00151376	20.9549
genus	Eubacteriumhalliigroup	ITP	rs10798999	1	34308917	C	T	0.0601661	0.0126752	2.61e-06	16561	0.00135867	22.5288
genus	Eubacteriumhalliigroup	ITP	rs10808115	7	100635375	A	C	-0.0504747	0.0109922	4.42e-06	16566	0.00127117	21.0825
genus	Eubacteriumhalliigroup	ITP	rs117748144	11	11771637	T	C	-0.126582	0.028712	7.86e-06	10861	0.00178637	19.4329
genus	Eubacteriumhalliigroup	ITP	rs13116360	4	111885431	T	C	0.154124	0.0297185	2.94e-07	10323	0.00259868	26.8908
genus	Eubacteriumhalliigroup	ITP	rs138531890	3	195238086	A	G	0.153138	0.0349456	5.43e-06	7710	0.00248455	19.1986
genus	Eubacteriumhalliigroup	ITP	rs17074066	4	183709536	T	C	-0.0813986	0.0189272	9.35e-06	15804	0.00116892	18.4929
genus	Eubacteriumhalliigroup	ITP	rs17474256	1	104524676	G	A	0.0810805	0.0184573	9.45e-06	16460	0.001171	19.2949
genus	Eubacteriumhalliigroup	ITP	rs281379	19	49214274	A	G	-0.0499523	0.0112153	9.33e-06	16130	0.00122835	19.8352
genus	Eubacteriumhalliigroup	ITP	rs28584818	3	64664456	A	G	0.126115	0.0268627	4.43e-06	11095	0.00198265	22.0372
genus	Eubacteriumhalliigroup	ITP	rs60254196	7	148856720	A	G	-0.0522832	0.0111865	2.7e-06	16238	0.00134344	21.8415
genus	Eubacteriumhalliigroup	ITP	rs630939	18	48384463	C	T	-0.0508914	0.0114352	9.16e-06	16238	0.00121826	19.8037
genus	Eubacteriumhalliigroup	ITP	rs6550770	3	23663416	T	C	-0.198087	0.0443545	4.82e-06	4279	0.00463956	19.9359
genus	Eubacteriumhalliigroup	ITP	rs74018587	15	62014160	C	T	0.208943	0.043822	3.7e-06	3039	0.00742512	22.7188
genus	Eubacteriumhalliigroup	ITP	rs78056098	11	123789877	G	T	-0.0507411	0.0113758	8.29e-06	16568	0.0011994	19.8931
genus	Eubacteriumhalliigroup	ITP	rs949971	3	110283389	T	G	-0.0540164	0.0116101	3.29e-06	16566	0.00130496	21.6436
genus	Eubacteriumnodatumgroup	ITP	rs10263623	7	64894137	C	T	0.193496	0.0439023	8.91e-06	3080	0.0062674	19.4127
genus	Eubacteriumnodatumgroup	ITP	rs10458299	7	135052348	T	C	-0.187753	0.041969	8.37e-06	3271	0.00608115	20.0009
genus	Eubacteriumnodatumgroup	ITP	rs11006576	10	61322015	A	G	-0.110167	0.024593	7.99e-06	3295	0.00605327	20.0548
genus	Eubacteriumnodatumgroup	ITP	rs113893692	9	28245518	C	T	-0.185107	0.0403573	5.76e-06	3195	0.00654155	21.0247
genus	Eubacteriumnodatumgroup	ITP	rs34297067	14	52185888	A	G	-0.186907	0.0341475	6.6e-08	3271	0.00907593	29.941
genus	Eubacteriumnodatumgroup	ITP	rs61841040	10	9659749	G	T	0.160621	0.0341609	3.56e-06	3295	0.00666479	22.0944
genus	Eubacteriumnodatumgroup	ITP	rs6818880	4	94712747	A	G	-0.110081	0.0245964	7.83e-06	3291	0.00604942	20.0176
genus	Eubacteriumnodatumgroup	ITP	rs77910827	9	96597985	C	T	0.201788	0.0413568	9.05e-07	3271	0.00722551	23.7921
genus	Eubacteriumnodatumgroup	ITP	rs7827125	8	4954912	C	T	0.1223	0.0271331	7.17e-06	3294	0.00612996	20.3043
genus	Eubacteriumnodatumgroup	ITP	rs7880204	1	171060821	T	C	-0.125454	0.0275303	6.84e-06	3294	0.00626459	20.753
genus	Eubacteriumnodatumgroup	ITP	rs9425984	1	34529736	T	C	-0.130234	0.0292347	7.21e-06	3294	0.00598852	19.833
genus	Eubacteriumoxidoreducensgroup	ITP	rs12129908	1	195064019	C	A	0.0893272	0.0198333	5.8e-06	5377	0.0037584	20.2776
genus	Eubacteriumoxidoreducensgroup	ITP	rs1425962	4	187905399	G	C	0.0906104	0.0200612	7.32e-06	5321	0.00381932	20.3928
genus	Eubacteriumoxidoreducensgroup	ITP	rs2973294	4	37526679	G	T	0.0923559	0.0195439	2.39e-06	5378	0.00413511	22.3227
genus	Eubacteriumoxidoreducensgroup	ITP	rs34561138	16	86480355	G	A	0.216145	0.045992	2.51e-06	4186	0.0052486	22.076
genus	Eubacteriumoxidoreducensgroup	ITP	rs440215	5	106882394	C	T	0.0932766	0.0195294	1.65e-06	5377	0.00422464	22.8038
genus	Eubacteriumrectalegroup	ITP	rs10248854	7	121281238	C	A	-0.0527827	0.0113463	4.21e-06	17348	0.00124589	21.6382
genus	Eubacteriumrectalegroup	ITP	rs10797540	1	234530370	A	G	0.0503179	0.0108389	3.53e-06	17350	0.0012406	21.5487
genus	Eubacteriumrectalegroup	ITP	rs10892089	11	98523638	C	G	-0.0635522	0.0140072	6.22e-06	17351	0.001185	20.5829
genus	Eubacteriumrectalegroup	ITP	rs117151453	12	20066025	G	C	-0.113141	0.0243541	1.84e-06	13908	0.00154936	21.5789
genus	Eubacteriumrectalegroup	ITP	rs143694765	1	116082909	T	C	0.0870025	0.019779	9.75e-06	15124	0.00127772	19.3464
genus	Eubacteriumrectalegroup	ITP	rs16960159	18	37703874	C	G	-0.156596	0.0336234	4.1e-06	8334	0.00259595	21.6857
genus	Eubacteriumrectalegroup	ITP	rs2884897	11	8129537	A	G	-0.129364	0.0289021	6.44e-06	10813	0.00184934	20.0303
genus	Eubacteriumrectalegroup	ITP	rs314726	2	125553155	T	C	0.0528824	0.0109486	1.38e-06	16966	0.00137318	23.3266
genus	Eubacteriumrectalegroup	ITP	rs35398954	15	93006765	A	G	-0.0901402	0.0174602	5.4e-07	16621	0.00160098	26.6494
genus	Eubacteriumrectalegroup	ITP	rs3980709	1	170900221	A	T	-0.0622701	0.0140572	6.86e-06	17340	0.00113038	19.6207
genus	Eubacteriumrectalegroup	ITP	rs59427698	9	129425745	A	G	-0.0576035	0.0130853	5.37e-06	16613	0.00116513	19.3765
genus	Eubacteriumrectalegroup	ITP	rs62547233	9	92013419	A	G	0.0536319	0.0120201	9.9e-06	17347	0.00114633	19.9059
genus	Eubacteriumruminantiumgroup	ITP	rs10131724	14	52219066	A	C	-0.199832	0.0414577	2.39e-06	5071	0.00456081	23.2247
genus	Eubacteriumruminantiumgroup	ITP	rs10923018	1	88523399	G	A	0.0726438	0.0160924	6.8e-06	7739	0.0026262	20.3724
genus	Eubacteriumruminantiumgroup	ITP	rs112375806	22	48749548	T	A	0.143141	0.0293757	5.82e-06	7123	0.00332233	23.7372
genus	Eubacteriumruminantiumgroup	ITP	rs11637981	15	61289622	G	T	-0.073258	0.0160888	5.44e-06	7718	0.00267913	20.7277
genus	Eubacteriumruminantiumgroup	ITP	rs13025464	2	201610645	T	C	-0.0737077	0.0163786	6.97e-06	7738	0.00261042	20.247
genus	Eubacteriumruminantiumgroup	ITP	rs139749	22	25303055	C	T	-0.0845439	0.0171791	8.59e-07	7314	0.00330046	24.2129
genus	Eubacteriumruminantiumgroup	ITP	rs16891896	5	33897589	G	A	-0.174787	0.0390573	2.38e-06	4753	0.00419586	20.0185
genus	Eubacteriumruminantiumgroup	ITP	rs17519472	12	30360954	C	T	0.107804	0.0233984	4.7e-06	7710	0.00274569	21.222
genus	Eubacteriumruminantiumgroup	ITP	rs209813	6	11953633	G	A	-0.103488	0.0236391	9.23e-06	7264	0.00263148	19.1602
genus	Eubacteriumruminantiumgroup	ITP	rs2116427	5	121182996	A	G	0.0911461	0.0182353	4.67e-07	7739	0.00321784	24.9768
genus	Eubacteriumruminantiumgroup	ITP	rs2229917	9	130980937	A	G	0.153538	0.0323922	2.16e-06	7050	0.00317672	22.4609
genus	Eubacteriumruminantiumgroup	ITP	rs2418654	2	71247578	C	T	-0.0748879	0.0165852	6.17e-06	7314	0.00277984	20.3829
genus	Eubacteriumruminantiumgroup	ITP	rs2817174	1	3044181	C	T	-0.0734306	0.0163687	7.87e-06	7710	0.00260339	20.1193
genus	Eubacteriumruminantiumgroup	ITP	rs57340348	6	130030114	T	C	-0.0979429	0.0212166	4.93e-06	7314	0.0029052	21.3047
genus	Eubacteriumruminantiumgroup	ITP	rs606117	9	2539358	A	G	0.0833243	0.018056	4.82e-06	7263	0.00292357	21.2903
genus	Eubacteriumruminantiumgroup	ITP	rs6676699	1	197978281	G	T	-0.0888124	0.0196447	6.38e-06	7708	0.00264462	20.4335
genus	Eubacteriumruminantiumgroup	ITP	rs7000472	8	138626268	A	G	-0.0762282	0.016523	4.07e-06	7739	0.00274268	21.2785
genus	Eubacteriumruminantiumgroup	ITP	rs72836424	10	129037453	C	T	-0.139825	0.030069	2.62e-06	7314	0.00294777	21.6178
genus	Eubacteriumruminantiumgroup	ITP	rs73139629	12	63306003	A	C	-0.115098	0.0247909	5.36e-06	7314	0.00293843	21.5491
genus	Eubacteriumventriosumgroup	ITP	rs11617697	13	98785900	A	G	-0.143349	0.0286241	7.22e-07	11497	0.00217667	25.0754
genus	Eubacteriumventriosumgroup	ITP	rs12964517	18	22460785	G	A	0.0587198	0.0123453	2.07e-06	15289	0.00147755	22.6207
genus	Eubacteriumventriosumgroup	ITP	rs13082419	3	107736434	C	T	-0.0715522	0.016137	9.56e-06	14501	0.00135399	19.6581
genus	Eubacteriumventriosumgroup	ITP	rs16884680	8	114445055	G	T	-0.0906428	0.0191909	1.74e-06	15289	0.00145701	22.3059
genus	Eubacteriumventriosumgroup	ITP	rs35179274	14	51960625	C	T	-0.0627263	0.013786	5.76e-06	15287	0.00135243	20.6999
genus	Eubacteriumventriosumgroup	ITP	rs3809430	14	44975510	T	C	-0.0548171	0.0118426	3.55e-06	15287	0.00139962	21.4232
genus	Eubacteriumventriosumgroup	ITP	rs66746423	1	109398264	C	T	0.0751501	0.0164978	6.11e-06	14578	0.00142131	20.7465
genus	Eubacteriumventriosumgroup	ITP	rs66830358	3	171895485	T	A	0.0528752	0.0117972	6.87e-06	14913	0.00134522	20.0857
genus	Eubacteriumventriosumgroup	ITP	rs6704822	2	203661779	A	G	0.0739179	0.0166705	6.62e-06	15289	0.0012843	19.6583
genus	Eubacteriumventriosumgroup	ITP	rs72783037	16	60348381	C	A	0.0658926	0.0143747	6.55e-06	15286	0.00137273	21.0097
genus	Eubacteriumventriosumgroup	ITP	rs73615400	20	50140919	T	C	-0.0956303	0.0193428	9.54e-07	15146	0.00161122	24.4398
genus	Eubacteriumventriosumgroup	ITP	rs73849225	4	126371814	T	C	0.0975711	0.0224388	5.21e-06	14573	0.00129578	18.9053
genus	Eubacteriumventriosumgroup	ITP	rs78250280	1	147291928	G	A	0.0749762	0.0164404	3.36e-06	14835	0.00139999	20.7951
genus	Eubacteriumventriosumgroup	ITP	rs876734	12	52423996	C	T	-0.0618696	0.0132532	2.89e-06	14913	0.00145919	21.7898
genus	Eubacteriumxylanophilumgroup	ITP	rs10917203	1	22627266	A	C	0.0612633	0.0130917	3.15e-06	12930	0.00169074	21.8949
genus	Eubacteriumxylanophilumgroup	ITP	rs112176119	16	73696771	C	T	-0.113455	0.0245762	3.33e-06	12199	0.00174397	21.3084
genus	Eubacteriumxylanophilumgroup	ITP	rs12980122	19	8255478	C	G	-0.108274	0.0238257	5.02e-06	12039	0.00171245	20.6481
genus	Eubacteriumxylanophilumgroup	ITP	rs13239072	7	43566344	G	A	0.0687427	0.0142728	1.82e-06	13307	0.00174019	23.1936
genus	Eubacteriumxylanophilumgroup	ITP	rs17830032	20	57995506	G	A	-0.160597	0.0310515	2.39e-07	9527	0.00279988	26.7437
genus	Eubacteriumxylanophilumgroup	ITP	rs1999224	9	130498120	G	T	-0.0949051	0.0203503	3.75e-06	13309	0.00163149	21.7457
genus	Eubacteriumxylanophilumgroup	ITP	rs2012708	16	84790559	A	G	0.0573202	0.0126905	6.53e-06	13306	0.0015309	20.3983
genus	Eubacteriumxylanophilumgroup	ITP	rs2213117	11	131009660	T	G	0.0877797	0.0189012	4.21e-06	12878	0.00167199	21.5646
genus	Eubacteriumxylanophilumgroup	ITP	rs4654122	1	246780557	C	G	0.0553508	0.0123588	7.2e-06	13309	0.00150486	20.0554
genus	Eubacteriumxylanophilumgroup	ITP	rs75586835	4	87891938	A	G	-0.114498	0.0263455	9.39e-06	12550	0.00150274	18.8848
genus	Eubacteriumxylanophilumgroup	ITP	rs79582700	17	66689958	C	G	-0.0951677	0.0199969	2.41e-06	13256	0.00170569	22.6458
genus	Faecalibacterium	ITP	rs10927394	1	245267339	G	T	-0.232262	0.0512364	7.02e-06	3495	0.00584529	20.5376
genus	Faecalibacterium	ITP	rs114946999	2	37125235	C	T	-0.0861565	0.01896	5.7e-06	15673	0.00131575	20.6463
genus	Faecalibacterium	ITP	rs11776390	8	38593645	T	C	-0.078354	0.017183	6.4e-06	16718	0.00124222	20.7907
genus	Faecalibacterium	ITP	rs12320842	12	83502773	C	G	0.094833	0.0163962	7.57e-09	17638	0.00189304	33.4489
genus	Faecalibacterium	ITP	rs1271565	14	64044097	C	T	-0.0576251	0.0119649	1.3e-06	17638	0.00131336	23.1929
genus	Faecalibacterium	ITP	rs12753492	1	14201546	A	C	0.0641305	0.0149933	8.8e-06	17525	0.00104285	18.2929
genus	Faecalibacterium	ITP	rs2835874	21	39027901	T	C	-0.0866356	0.0196496	7.54e-06	17567	0.00110537	19.4374
genus	Faecalibacterium	ITP	rs28376661	15	47404021	C	G	0.0504817	0.0109368	3.66e-06	18087	0.00117655	21.303
genus	Faecalibacterium	ITP	rs61875484	10	128614990	C	G	0.0817953	0.018369	9.18e-06	16718	0.00118464	19.8259
genus	Faecalibacterium	ITP	rs6910935	6	131587157	A	G	0.134864	0.0277032	1.38e-06	12640	0.00187142	23.6954
genus	Faecalibacterium	ITP	rs75499067	16	6099863	C	T	0.227585	0.0465522	1.76e-06	4526	0.00525295	23.8899
genus	Faecalibacterium	ITP	rs79656633	1	111036827	T	C	0.145631	0.0323019	8.14e-06	9080	0.00223354	20.3215
genus	Faecalibacterium	ITP	rs9536330	13	53567017	T	C	-0.048317	0.010797	5.33e-06	18082	0.00110628	20.0237
genus	FamilyXIIIAD3011group	ITP	rs11126423	2	74195551	C	T	0.0904399	0.0196301	5.91e-06	13735	0.00154303	21.2232
genus	FamilyXIIIAD3011group	ITP	rs11736617	4	38917830	G	A	-0.0759493	0.0172101	9.02e-06	13778	0.00141151	19.4724
genus	FamilyXIIIAD3011group	ITP	rs12812672	12	18127597	T	C	-0.096065	0.020828	2.56e-06	13565	0.00156579	21.2701
genus	FamilyXIIIAD3011group	ITP	rs12911842	15	40047706	A	T	-0.0811976	0.0183335	6.91e-06	14125	0.00138676	19.6125
genus	FamilyXIIIAD3011group	ITP	rs149302	5	14159925	T	C	-0.0645635	0.0143225	7.48e-06	14192	0.00142979	20.3178
genus	FamilyXIIIAD3011group	ITP	rs16840310	1	240694163	A	G	-0.0608052	0.0122149	6.75e-07	14201	0.00174191	24.7765
genus	FamilyXIIIAD3011group	ITP	rs16940167	15	58683697	C	T	0.0732552	0.0159898	3.91e-06	14201	0.00147581	20.986
genus	FamilyXIIIAD3011group	ITP	rs17156849	7	28603985	G	A	-0.112891	0.0245292	4.19e-06	13352	0.00158385	21.178
genus	FamilyXIIIAD3011group	ITP	rs62029761	16	16006242	A	G	0.128753	0.0276002	3.89e-06	9655	0.00224885	21.757
genus	FamilyXIIIAD3011group	ITP	rs62200412	20	4618639	C	T	-0.0800851	0.0163834	5.8e-07	13661	0.00174603	23.8908
genus	FamilyXIIIAD3011group	ITP	rs72730932	1	192019835	C	A	-0.0899559	0.0177107	6.89e-07	13102	0.00196516	25.7943
genus	FamilyXIIIAD3011group	ITP	rs739451	9	136678954	C	T	0.0649589	0.0147534	7.88e-06	14197	0.00136365	19.3834
genus	FamilyXIIIAD3011group	ITP	rs9837139	3	29811865	A	G	0.10752	0.0240482	8.71e-06	13527	0.00147562	19.9872
genus	FamilyXIIIAD3011group	ITP	rs9852893	3	3556826	C	G	0.0657834	0.0129056	3.88e-07	14184	0.00182844	25.9785
genus	FamilyXIIIUCG001	ITP	rs112362903	17	33761027	A	G	-0.149047	0.0333271	7.88e-06	8579	0.00232596	19.9963
genus	FamilyXIIIUCG001	ITP	rs116979587	15	25151194	T	A	-0.121679	0.0260821	3.05e-06	11989	0.00181207	21.7608
genus	FamilyXIIIUCG001	ITP	rs12049454	1	85228325	T	C	-0.0647298	0.0134065	1.17e-06	12748	0.00182532	23.3081
genus	FamilyXIIIUCG001	ITP	rs1426266	3	188224096	T	C	-0.0665521	0.0137151	1.25e-06	12751	0.00184324	23.5429
genus	FamilyXIIIUCG001	ITP	rs2276529	21	45153079	C	G	-0.0759406	0.0165099	5.36e-06	12748	0.0016569	21.1539
genus	FamilyXIIIUCG001	ITP	rs3842897	1	183503664	G	A	-0.112639	0.0242751	5.2e-06	12407	0.00173236	21.5272
genus	FamilyXIIIUCG001	ITP	rs62414802	6	76598635	C	T	-0.0611904	0.013457	4.29e-06	12750	0.00161904	20.673
genus	FamilyXIIIUCG001	ITP	rs7119679	11	94681786	G	A	-0.0809085	0.0174782	3.52e-06	12445	0.00171891	21.4252
genus	FamilyXIIIUCG001	ITP	rs76463770	3	45479090	A	G	0.19313	0.0419866	3.77e-06	5651	0.00373017	21.1506
genus	FamilyXIIIUCG001	ITP	rs8076666	17	78223817	A	G	0.088655	0.0198094	8.02e-06	12265	0.00163037	20.0259
genus	Flavonifractor	ITP	rs114873521	5	168218403	C	T	-0.130067	0.0294087	7.13e-06	9156	0.00213181	19.5563
genus	Flavonifractor	ITP	rs11642826	16	6696929	G	C	0.14686	0.0325191	6.65e-06	8151	0.00249595	20.3904
genus	Flavonifractor	ITP	rs11811696	1	237351354	T	C	-0.116063	0.0241012	2.07e-06	10221	0.00226377	23.1859
genus	Flavonifractor	ITP	rs12030302	1	77887835	A	G	-0.0692276	0.0137467	5.61e-07	10805	0.00234163	25.356
genus	Flavonifractor	ITP	rs12038887	1	102287083	C	G	0.0942719	0.0211646	9.37e-06	10583	0.00187121	19.8364
genus	Flavonifractor	ITP	rs34066017	11	44849689	A	G	0.0764294	0.0159789	1.52e-06	10705	0.00213261	22.8741
genus	Flavonifractor	ITP	rs6761463	2	50201547	G	C	-0.083392	0.0184596	8.11e-06	10805	0.00188521	20.4043
genus	Flavonifractor	ITP	rs806808	10	32381186	T	C	0.0667272	0.0136557	1.18e-06	10801	0.00220573	23.8723
genus	Fusicatenibacter	ITP	rs10439674	21	42681392	A	G	-0.0572129	0.0130007	7.68e-06	17381	0.00111301	19.3645
genus	Fusicatenibacter	ITP	rs167879	20	55937366	C	T	-0.0659543	0.0148763	5.87e-06	16542	0.00118685	19.6538
genus	Fusicatenibacter	ITP	rs1864685	17	70721782	A	C	-0.0494799	0.0108105	4.96e-06	17374	0.00120433	20.9468
genus	Fusicatenibacter	ITP	rs2025938	10	112177119	G	A	-0.0967298	0.0205426	2.99e-06	15626	0.00141693	22.1695
genus	Fusicatenibacter	ITP	rs2039204	9	130371107	T	A	-0.0497414	0.0107941	3.94e-06	17383	0.00122013	21.233
genus	Fusicatenibacter	ITP	rs206581	18	10370596	A	G	-0.0568339	0.0127894	8.96e-06	17384	0.00113467	19.7453
genus	Fusicatenibacter	ITP	rs2132128	8	15360718	G	A	-0.0771914	0.0160344	1.08e-06	17370	0.00133245	23.1729
genus	Fusicatenibacter	ITP	rs3303	10	120447429	T	C	-0.0953657	0.020407	3.94e-06	16877	0.00129232	21.8361
genus	Fusicatenibacter	ITP	rs4378146	1	24927625	A	C	-0.0616691	0.0125259	7.2e-07	17384	0.0013924	24.2364
genus	Fusicatenibacter	ITP	rs60254196	7	148856720	A	G	-0.0492427	0.0109365	5.47e-06	16978	0.00119268	20.2711
genus	Fusicatenibacter	ITP	rs62187631	2	226649570	T	C	-0.0710571	0.015924	4.55e-06	16522	0.00120372	19.9094
genus	Fusicatenibacter	ITP	rs62353480	5	29595000	A	G	-0.0701397	0.0145589	1.57e-06	16119	0.00143783	23.2069
genus	Fusicatenibacter	ITP	rs6515626	20	25257001	G	A	0.141575	0.0313559	7.29e-06	7796	0.00260813	20.3809
genus	Fusicatenibacter	ITP	rs73103914	12	58658311	A	G	-0.0597324	0.0134458	8.3e-06	17384	0.00113398	19.7333
genus	Fusicatenibacter	ITP	rs792108	2	5532793	T	C	-0.0508345	0.0113843	8.5e-06	16978	0.00117302	19.9366
genus	Fusicatenibacter	ITP	rs8028026	15	88353215	A	G	-0.0792146	0.0180505	8.06e-06	16522	0.0011643	19.2566
genus	Fusicatenibacter	ITP	rs8063430	16	73821805	T	C	-0.104026	0.022217	4.93e-06	15552	0.00140773	21.9211
genus	Fusicatenibacter	ITP	rs9905659	17	70697344	G	A	-0.061617	0.0136576	7.31e-06	17384	0.00116949	20.3518
genus	Gordonibacter	ITP	rs117347059	7	129433205	G	C	-0.128261	0.0285123	9.17e-06	3684	0.00546295	20.2251
genus	Gordonibacter	ITP	rs13412653	2	30158494	A	C	0.107597	0.0239228	8.61e-06	3723	0.00540424	20.2184
genus	Gordonibacter	ITP	rs16955299	17	52957210	G	A	-0.196423	0.0433538	6.37e-06	3572	0.00571387	20.5157
genus	Gordonibacter	ITP	rs322296	7	136937189	G	A	0.17869	0.037722	4.02e-06	3595	0.0062031	22.4268
genus	Gordonibacter	ITP	rs3765837	1	210628449	T	G	-0.190729	0.0433608	7.17e-06	3556	0.0054115	19.3371
genus	Gordonibacter	ITP	rs4596722	9	88787144	A	G	0.102908	0.0231571	9.06e-06	3723	0.00527645	19.7378
genus	Gordonibacter	ITP	rs61934597	12	131024079	C	T	-0.172495	0.0388567	8.37e-06	3684	0.00532087	19.6962
genus	Gordonibacter	ITP	rs71545975	7	47144505	A	G	-0.153972	0.0338918	7.04e-06	3556	0.00577059	20.6277
genus	Gordonibacter	ITP	rs7220558	17	10148653	A	T	0.116884	0.0234834	6.71e-07	3723	0.00661024	24.7604
genus	Gordonibacter	ITP	rs72714787	4	136768501	C	A	0.181405	0.0377102	1.43e-06	3723	0.00617727	23.1285
genus	Gordonibacter	ITP	rs72939513	1	83136096	A	G	-0.21399	0.0490592	7.98e-06	3435	0.00550832	19.0148
genus	Gordonibacter	ITP	rs7294633	12	29024534	C	T	0.12867	0.0249946	3.44e-07	3723	0.00706786	26.4867
genus	Gordonibacter	ITP	rs76287110	3	187450354	A	T	-0.242965	0.0466177	1.67e-07	3483	0.00773851	27.1478
genus	Gordonibacter	ITP	rs768830	7	18970607	G	A	0.149852	0.0333315	7.76e-06	3723	0.00539976	20.2016
genus	Haemophilus	ITP	rs10781340	9	78752170	G	A	0.0948915	0.0203221	4.32e-06	9037	0.00240684	21.7983
genus	Haemophilus	ITP	rs10840326	11	9951672	C	G	-0.0677384	0.0151463	7.37e-06	8888	0.00224532	19.9968
genus	Haemophilus	ITP	rs111582866	16	48742489	G	A	-0.124265	0.026016	1.27e-06	8370	0.00271839	22.8095
genus	Haemophilus	ITP	rs12191680	6	129224488	C	G	0.106544	0.0200323	1.47e-07	9115	0.00309383	28.2815
genus	Haemophilus	ITP	rs12876183	13	85114550	T	A	0.0749201	0.016711	9.62e-06	9110	0.0022015	20.0955
genus	Haemophilus	ITP	rs35509	12	115493337	G	A	0.128249	0.0268779	2.01e-06	8430	0.0026935	22.7622
genus	Haemophilus	ITP	rs4822728	22	26891808	T	C	0.0705861	0.0151388	3.48e-06	9119	0.00237835	21.7351
genus	Haemophilus	ITP	rs56310940	7	24360361	G	C	-0.108393	0.0247052	7.23e-06	9119	0.00210652	19.2457
genus	Haemophilus	ITP	rs76022354	10	94306385	C	T	0.244638	0.0505504	1.83e-06	3618	0.0064317	23.4076
genus	Haemophilus	ITP	rs78909003	9	105650242	T	C	-0.246256	0.0503924	1.67e-06	3559	0.00666516	23.867
genus	Haemophilus	ITP	rs9328464	6	8350917	T	C	0.0723095	0.0148799	1.42e-06	9119	0.00258296	23.6098
genus	Haemophilus	ITP	rs9382510	6	55448491	C	T	-0.093521	0.0172649	7.12e-08	9117	0.00320808	29.3358
genus	Haemophilus	ITP	rs9574096	13	36104947	A	T	-0.0736375	0.0155227	2.18e-06	9118	0.00246202	22.4992
genus	Haemophilus	ITP	rs9895850	17	64535013	T	C	-0.192957	0.0416755	2.14e-06	4592	0.00464659	21.4274
genus	Holdemanella	ITP	rs12415649	10	125021315	G	C	0.0839384	0.0190567	7.88e-06	7662	0.00252573	19.396
genus	Holdemanella	ITP	rs12513188	4	71000791	G	A	0.0903906	0.0195276	4.65e-06	7700	0.00277492	21.4208
genus	Holdemanella	ITP	rs17586763	13	50932063	T	C	-0.227285	0.0510135	7.72e-06	3817	0.00517363	19.84
genus	Holdemanella	ITP	rs1830029	7	14728950	C	G	-0.0954096	0.021093	5.35e-06	7456	0.00273659	20.4545
genus	Holdemanella	ITP	rs1926302	1	65153340	G	A	-0.107972	0.0231421	7.5e-06	7702	0.0028183	21.7622
genus	Holdemanella	ITP	rs34187114	8	138623633	C	A	-0.104505	0.022601	5.13e-06	7704	0.0027676	21.3752
genus	Holdemanella	ITP	rs35228298	3	85392882	G	A	0.0934832	0.0202886	7.3e-06	7456	0.00283938	21.225
genus	Holdemanella	ITP	rs4541991	9	105004835	T	C	-0.0927334	0.0194435	2.1e-06	7657	0.00296195	22.7411
genus	Holdemanella	ITP	rs62113381	19	7668225	T	C	-0.105447	0.0232029	5.54e-06	7310	0.00281736	20.6474
genus	Holdemanella	ITP	rs73011279	19	15020095	T	C	-0.0961669	0.0199336	1.36e-06	7456	0.00311185	23.2681
genus	Holdemanella	ITP	rs75764681	10	4494630	T	C	-0.283103	0.0598999	1.94e-06	3003	0.0073835	22.3227
genus	Holdemanella	ITP	rs761624	6	163603171	C	G	0.0959801	0.0179537	1.38e-07	7706	0.00369502	28.572
genus	Holdemanella	ITP	rs8113760	19	43851935	G	A	0.078999	0.01734	4.62e-06	7456	0.00277606	20.7504
genus	Holdemania	ITP	rs10885477	10	115332413	T	C	-0.135137	0.0301894	8.6e-06	8690	0.00230047	20.0325
genus	Holdemania	ITP	rs11080063	17	26789271	G	A	-0.0665238	0.0149837	6.67e-06	9103	0.00216068	19.7069
genus	Holdemania	ITP	rs111745969	15	93110222	A	G	0.120677	0.0265781	3.71e-06	8233	0.00249779	20.6108
genus	Holdemania	ITP	rs113593397	8	123973840	A	G	-0.128935	0.0282526	9.36e-06	8296	0.00250417	20.8218
genus	Holdemania	ITP	rs116500994	13	81685543	G	T	-0.13755	0.0293386	2.34e-06	8432	0.00260006	21.9757
genus	Holdemania	ITP	rs12701617	7	38292857	A	G	-0.0660617	0.0149427	9.52e-06	9106	0.00214183	19.541
genus	Holdemania	ITP	rs150096134	12	39589195	T	A	0.162139	0.0332089	2.38e-06	6906	0.00343988	23.8309
genus	Holdemania	ITP	rs1867876	11	18768068	T	C	0.0842919	0.0162192	2.74e-07	9109	0.00295636	27.0034
genus	Holdemania	ITP	rs41438744	14	102553414	C	G	-0.12487	0.027013	2.44e-06	8839	0.0024117	21.3637
genus	Holdemania	ITP	rs4146507	5	106209093	C	T	0.079488	0.0177002	7.23e-06	9108	0.00220934	20.1628
genus	Holdemania	ITP	rs55888180	17	76443497	C	G	0.128671	0.0282795	5.89e-06	8464	0.00243996	20.6974
genus	Holdemania	ITP	rs73139538	7	63323145	G	A	-0.148594	0.0327469	7.77e-06	8095	0.00253711	20.5851
genus	Holdemania	ITP	rs77293403	5	77388406	A	G	0.164556	0.0341775	1.77e-06	7585	0.00304698	23.1758
genus	Holdemania	ITP	rs80149660	10	129908282	C	T	-0.232987	0.0519183	6.04e-06	3283	0.00609673	20.1261
genus	Holdemania	ITP	rs9500080	6	105737322	C	T	0.0926764	0.0178886	4.09e-07	9106	0.00293886	26.8343
genus	Holdemania	ITP	rs9529719	13	70856516	T	C	0.074038	0.0160494	5.97e-06	9107	0.00233131	21.2762
genus	Holdemania	ITP	rs967319	3	60615680	T	C	0.0788638	0.0176744	8.38e-06	9108	0.0021812	19.9054
genus	Howardella	ITP	rs10048062	15	98476920	C	T	-0.147352	0.0336531	8.59e-06	3800	0.00501988	19.1617
genus	Howardella	ITP	rs12452946	17	17253288	A	G	-0.105833	0.0228941	3.8e-06	3800	0.00559213	21.3584
genus	Howardella	ITP	rs1484873	18	43206985	A	G	-0.227831	0.046335	2.56e-06	3608	0.00665642	24.1639
genus	Howardella	ITP	rs17167098	7	133154356	G	A	-0.169366	0.0352068	1.12e-06	3586	0.00641201	23.1289
genus	Howardella	ITP	rs2154047	14	95452797	C	A	-0.192557	0.0420093	9.97e-06	3623	0.00576564	20.9985
genus	Howardella	ITP	rs36081916	7	93527414	T	C	-0.18123	0.0402987	4.7e-06	3216	0.00624939	20.2119
genus	Howardella	ITP	rs3791893	2	218819396	A	G	0.147035	0.034023	9.5e-06	3795	0.00489727	18.6668
genus	Howardella	ITP	rs609430	4	169178315	T	G	-0.112045	0.0239328	3.34e-06	3798	0.00573782	21.9065
genus	Howardella	ITP	rs61771805	1	72972799	A	T	-0.136779	0.0296811	4.03e-06	3612	0.00584498	21.2244
genus	Howardella	ITP	rs672217	18	60125134	G	A	0.164146	0.0349993	3.52e-06	3611	0.00605447	21.9837
genus	Howardella	ITP	rs901099	11	77901287	T	G	-0.12718	0.0250924	6.53e-07	3647	0.0069947	25.6753
genus	Hungatella	ITP	rs10044993	5	58424440	C	A	0.139547	0.0316748	8.07e-06	4209	0.00459025	19.4002
genus	Hungatella	ITP	rs13128780	4	166058998	T	C	-0.149725	0.0312777	1.75e-06	3999	0.00569753	22.9035
genus	Hungatella	ITP	rs13249325	8	14853525	T	G	-0.100023	0.0225883	9.69e-06	4209	0.00463693	19.5984
genus	Hungatella	ITP	rs17092615	14	95973619	G	A	0.152235	0.0337867	7.38e-06	4009	0.00503854	20.2917
genus	Hungatella	ITP	rs72759041	15	89577376	G	T	-0.126025	0.0282242	3.86e-06	3910	0.00507322	19.9272
genus	Intestinibacter	ITP	rs11109097	12	97928437	C	T	0.0624272	0.0138539	5.49e-06	11886	0.0017054	20.3016
genus	Intestinibacter	ITP	rs118030283	16	5993076	G	A	-0.151829	0.0324471	2.67e-06	8830	0.00247355	21.8907
genus	Intestinibacter	ITP	rs16938435	9	21502923	T	C	-0.112189	0.0235439	1.8e-06	12303	0.00184217	22.7023
genus	Intestinibacter	ITP	rs2098844	11	127703160	C	T	-0.0575295	0.0128416	6.79e-06	12291	0.00163023	20.0667
genus	Intestinibacter	ITP	rs2702387	4	179361262	A	G	0.0608559	0.0132145	4.26e-06	12291	0.00172252	21.2046
genus	Intestinibacter	ITP	rs4327025	15	92446683	G	A	-0.0810346	0.0154397	1.64e-07	12303	0.002234	27.5419
genus	Intestinibacter	ITP	rs447950	5	148846426	A	G	0.0628342	0.0136652	5.64e-06	12303	0.00171554	21.1391
genus	Intestinibacter	ITP	rs478972	11	125663184	T	C	-0.142681	0.0297116	1.82e-06	10333	0.00222682	23.0566
genus	Intestinibacter	ITP	rs6062862	20	61325223	A	G	0.0924508	0.0204658	6.68e-06	12189	0.00167136	20.4029
genus	Intestinibacter	ITP	rs62430350	6	170918194	T	C	0.151096	0.0351476	6.84e-06	7650	0.00240992	18.4756
genus	Intestinibacter	ITP	rs68093214	3	70657785	C	T	0.0662258	0.0149877	9.26e-06	11886	0.00163996	19.5213
genus	Intestinibacter	ITP	rs6875660	5	159686256	C	T	0.0890455	0.0193905	3.06e-06	12293	0.00171255	21.0851
genus	Intestinibacter	ITP	rs893394	2	20054971	G	A	0.0583322	0.0130729	7.85e-06	11886	0.00167227	19.9066
genus	Intestinibacter	ITP	rs9348442	6	10303945	C	T	0.099082	0.0221625	6.26e-06	12303	0.00162194	19.9839
genus	Intestinimonas	ITP	rs1000888	13	23343542	C	G	-0.0585038	0.013219	9.71e-06	12090	0.00161749	19.5838
genus	Intestinimonas	ITP	rs10262702	7	66890843	T	C	0.0918017	0.0194885	2.06e-06	11766	0.00188234	22.1857
genus	Intestinimonas	ITP	rs11258178	10	13124513	A	G	0.0660742	0.0134139	6.98e-07	11766	0.00205793	24.2595
genus	Intestinimonas	ITP	rs12226153	11	94364293	A	G	-0.151142	0.0306922	5.12e-07	9023	0.0026804	24.2449
genus	Intestinimonas	ITP	rs12566247	1	43767569	T	A	0.0637084	0.0135355	2.19e-06	12076	0.00183115	22.1498
genus	Intestinimonas	ITP	rs17067892	8	3763540	C	T	0.107194	0.0250013	6.38e-06	11544	0.00158988	18.3797
genus	Intestinimonas	ITP	rs1859797	7	22007303	G	A	0.060368	0.0131793	4.12e-06	11766	0.00178004	20.9777
genus	Intestinimonas	ITP	rs2276760	3	150620956	A	G	-0.0685233	0.0152546	7.84e-06	12081	0.00166744	20.1746
genus	Intestinimonas	ITP	rs2731794	5	17209391	C	T	0.120632	0.0257529	1.92e-06	11079	0.00197657	21.9379
genus	Intestinimonas	ITP	rs2930225	16	85327902	G	T	0.0729524	0.0152948	1.35e-06	12003	0.00189181	22.7466
genus	Intestinimonas	ITP	rs4113676	20	6218922	A	C	-0.218507	0.0490152	7.42e-06	3170	0.00623011	19.8607
genus	Intestinimonas	ITP	rs4784055	16	58818770	T	C	-0.175324	0.038599	8.72e-07	3193	0.00641998	20.6185
genus	Intestinimonas	ITP	rs62240188	3	10611142	G	A	0.130074	0.0267179	2.2e-06	10252	0.00230655	23.6968
genus	Intestinimonas	ITP	rs62427239	6	155737906	C	A	0.162658	0.0367647	9.41e-06	6385	0.00305632	19.5683
genus	Intestinimonas	ITP	rs6934519	6	67200802	C	T	0.0692373	0.0151154	8.57e-06	12089	0.00173261	20.9784
genus	Intestinimonas	ITP	rs716604	2	6514088	A	G	0.0818068	0.0165992	8.57e-07	12090	0.00200496	24.2846
genus	Intestinimonas	ITP	rs7170984	15	93819735	T	C	-0.0658116	0.0140767	2.98e-06	12090	0.00180464	21.8539
genus	Intestinimonas	ITP	rs72982915	2	140898088	C	T	0.183158	0.0402743	4.91e-06	5591	0.00368555	20.6748
genus	Intestinimonas	ITP	rs9823439	3	17187502	T	C	-0.0581947	0.0131455	9.86e-06	11766	0.00166289	19.5948
genus	Intestinimonas	ITP	rs994794	4	114608814	G	C	-0.141905	0.0315074	7.31e-06	9250	0.00218815	20.2804
genus	Lachnoclostridium	ITP	rs1031599	3	66725825	G	T	-0.078627	0.0175644	6.31e-06	17398	0.00115047	20.0367
genus	Lachnoclostridium	ITP	rs12566975	1	185091351	T	C	-0.0468097	0.0105787	9.57e-06	17921	0.00109137	19.5776
genus	Lachnoclostridium	ITP	rs1528479	2	167244051	G	A	-0.0497798	0.0111919	9.64e-06	17477	0.00113068	19.781
genus	Lachnoclostridium	ITP	rs1997204	12	102046595	T	C	-0.108075	0.0242022	5.97e-06	14138	0.00140844	19.9378
genus	Lachnoclostridium	ITP	rs2385421	18	19743455	A	G	0.0746186	0.0180734	7.14e-06	17903	0.000951206	17.0438
genus	Lachnoclostridium	ITP	rs3821998	4	38694566	C	A	-0.0864066	0.0192519	6.72e-06	17920	0.00112284	20.1417
genus	Lachnoclostridium	ITP	rs4738679	8	59370320	G	A	-0.0520267	0.011404	4.42e-06	17921	0.00116003	20.8106
genus	Lachnoclostridium	ITP	rs6112314	20	19300846	A	C	-0.0561715	0.0108174	2.43e-07	17842	0.00150899	26.961
genus	Lachnoclostridium	ITP	rs615997	3	23037786	T	C	0.0511752	0.0106491	2.03e-06	17911	0.00128771	23.0913
genus	Lachnoclostridium	ITP	rs61915992	12	28169306	A	T	0.0803876	0.0172209	2.67e-06	16773	0.00129746	21.7879
genus	Lachnoclostridium	ITP	rs62028349	16	27217620	G	C	0.0469989	0.0105971	9.17e-06	17922	0.00109633	19.6677
genus	Lachnoclostridium	ITP	rs62285313	3	177470032	A	G	0.0864203	0.0181565	1.58e-06	16991	0.00133158	22.6524
genus	Lachnoclostridium	ITP	rs72829893	17	46694541	G	T	0.117472	0.0268103	5.58e-06	12404	0.00154538	19.1954
genus	Lachnoclostridium	ITP	rs78068103	17	13816159	A	G	0.0886199	0.0194248	3.67e-06	17477	0.0011895	20.8113
genus	Lachnoclostridium	ITP	rs789029	18	1053252	C	T	-0.0641289	0.0137974	3.75e-06	17922	0.00120393	21.6005
genus	Lachnospira	ITP	rs13157098	5	176802250	A	G	-0.0768058	0.0155312	5.99e-07	15947	0.00153121	24.4525
genus	Lachnospira	ITP	rs159484	4	111995627	G	A	0.0794668	0.0176999	6.68e-06	16487	0.00122112	20.1548
genus	Lachnospira	ITP	rs2326833	6	6893668	C	G	-0.078495	0.017109	4.6e-06	15632	0.00134473	21.0464
genus	Lachnospira	ITP	rs2520509	12	91006514	A	G	0.0519063	0.011578	7.42e-06	16500	0.00121664	20.0966
genus	Lachnospira	ITP	rs4686798	3	186445436	T	C	0.0531826	0.0113747	2.74e-06	16497	0.00132335	21.8576
genus	Lachnospira	ITP	rs4923324	11	25962890	G	A	-0.0617321	0.0133387	2.44e-06	16490	0.00129722	21.4163
genus	Lachnospira	ITP	rs56791201	2	57701660	T	C	0.051823	0.0110697	2.93e-06	16486	0.00132765	21.9141
genus	LachnospiraceaeFCS020group	ITP	rs10093861	8	121244406	G	A	-0.0568869	0.0121152	3.06e-06	13772	0.00159835	22.0445
genus	LachnospiraceaeFCS020group	ITP	rs113859143	5	109403564	G	C	-0.108906	0.0242055	2.55e-06	13238	0.00152684	20.2401
genus	LachnospiraceaeFCS020group	ITP	rs12078956	1	35328576	C	G	0.106101	0.0222904	2.15e-06	13101	0.00172642	22.6535
genus	LachnospiraceaeFCS020group	ITP	rs1254846	10	44346094	G	A	0.105963	0.0232501	5.6e-06	13172	0.00157441	20.7677
genus	LachnospiraceaeFCS020group	ITP	rs1363769	19	17865305	T	C	-0.200628	0.0449372	1.58e-06	3555	0.00557577	19.9218
genus	LachnospiraceaeFCS020group	ITP	rs2322265	4	166588085	C	T	-0.0666305	0.0141577	5.21e-06	13772	0.00160572	22.1463
genus	LachnospiraceaeFCS020group	ITP	rs2862811	3	165996415	T	C	0.0564927	0.0121736	3.92e-06	13772	0.00156125	21.532
genus	LachnospiraceaeFCS020group	ITP	rs35035870	11	3248876	T	C	-0.190615	0.0414403	2.62e-06	5642	0.00373604	21.1503
genus	LachnospiraceaeFCS020group	ITP	rs369444	16	23631307	C	G	0.125481	0.0259008	3.15e-06	12465	0.00187942	23.4673
genus	LachnospiraceaeFCS020group	ITP	rs3999074	10	65563647	G	T	-0.0550587	0.0121847	6.55e-06	13772	0.00148041	20.4155
genus	LachnospiraceaeFCS020group	ITP	rs4452603	6	71966268	T	G	0.0604208	0.0135965	8.98e-06	13487	0.00146208	19.745
genus	LachnospiraceaeFCS020group	ITP	rs7249113	19	2571232	G	A	0.0679483	0.0133496	3.72e-07	13534	0.00191058	25.9034
genus	LachnospiraceaeFCS020group	ITP	rs72793667	2	53946431	A	G	-0.116881	0.0246589	1.63e-06	12396	0.00180913	22.463
genus	LachnospiraceaeFCS020group	ITP	rs9308097	4	165786478	A	G	0.055381	0.0123659	7.47e-06	13542	0.00147891	20.0541
genus	LachnospiraceaeFCS020group	ITP	rs9788306	13	40419314	C	T	-0.062804	0.0130744	1.39e-06	13772	0.00167265	23.071
genus	LachnospiraceaeFCS020group	ITP	rs9919338	1	118425334	G	C	-0.0553339	0.0120621	4.91e-06	13768	0.00152616	21.0413
genus	LachnospiraceaeNC2004group	ITP	rs117467633	17	21157406	T	C	-0.169687	0.0383169	9.13e-06	5077	0.00384803	19.6042
genus	LachnospiraceaeNC2004group	ITP	rs12127733	1	234157721	G	A	0.115182	0.0246006	3.11e-06	6226	0.00350863	21.9146
genus	LachnospiraceaeNC2004group	ITP	rs12208226	6	22725908	C	A	-0.154739	0.0340372	9.75e-06	5620	0.00366405	20.6603
genus	LachnospiraceaeNC2004group	ITP	rs12863463	13	47512191	G	A	-0.156365	0.0345372	6.04e-06	5516	0.00370229	20.4903
genus	LachnospiraceaeNC2004group	ITP	rs1331592	9	122239986	C	G	0.0948806	0.0208369	5.34e-06	6328	0.0032659	20.7278
genus	LachnospiraceaeNC2004group	ITP	rs17067076	18	58229086	G	A	-0.154631	0.0352194	5.61e-06	4449	0.00431412	19.268
genus	LachnospiraceaeNC2004group	ITP	rs1928659	9	29334137	T	C	0.102522	0.0226445	6.17e-06	5516	0.00370231	20.4904
genus	LachnospiraceaeNC2004group	ITP	rs1929743	13	76829562	T	C	0.0837206	0.0190318	9.06e-06	6330	0.00304771	19.3449
genus	LachnospiraceaeNC2004group	ITP	rs3756315	5	149544722	A	G	-0.0883469	0.0188397	3.33e-06	6328	0.00346308	21.9836
genus	LachnospiraceaeNC2004group	ITP	rs6116753	20	5330700	G	A	0.0994748	0.0209139	2.92e-06	6278	0.00359064	22.616
genus	LachnospiraceaeND3007group	ITP	rs13110238	4	7678735	C	G	-0.0636978	0.0142041	4.48e-06	15019	0.0013372	20.1077
genus	LachnospiraceaeND3007group	ITP	rs2861203	3	172950553	G	A	0.0572304	0.0127279	7.37e-06	15305	0.00131927	20.2155
genus	LachnospiraceaeND3007group	ITP	rs72776675	10	14137663	T	C	-0.0647067	0.014797	8.72e-06	15302	0.00124813	19.1203
genus	LachnospiraceaeND3007group	ITP	rs9932954	16	1100633	A	G	-0.0561864	0.0115984	1.25e-06	15222	0.0015393	23.4643
genus	LachnospiraceaeNK4A136group	ITP	rs10952110	7	8497922	G	T	0.0487709	0.0109614	9.08e-06	16764	0.00117949	19.794
genus	LachnospiraceaeNK4A136group	ITP	rs11263806	17	35240097	A	G	-0.0524615	0.0116758	5.07e-06	17236	0.00116994	20.1864
genus	LachnospiraceaeNK4A136group	ITP	rs12362320	11	3922055	G	C	0.0573168	0.0115466	8.04e-07	16764	0.0014677	24.6378
genus	LachnospiraceaeNK4A136group	ITP	rs12611395	19	21806125	A	G	-0.0902532	0.0199652	5.83e-06	16486	0.00123801	20.4326
genus	LachnospiraceaeNK4A136group	ITP	rs160061	5	6116659	A	G	0.0513831	0.0108094	2.12e-06	17234	0.00130943	22.5936
genus	LachnospiraceaeNK4A136group	ITP	rs28540839	8	84735080	A	C	0.0508285	0.0110591	9.34e-06	16764	0.00125849	21.1214
genus	LachnospiraceaeNK4A136group	ITP	rs2880566	17	30016653	T	C	0.0599578	0.0134693	5.61e-06	17232	0.0011486	19.8132
genus	LachnospiraceaeNK4A136group	ITP	rs4955932	3	55181375	T	C	-0.0492283	0.0109388	7.05e-06	17236	0.00117367	20.2508
genus	LachnospiraceaeNK4A136group	ITP	rs59805249	5	90289997	T	C	0.0936162	0.0207982	9.45e-06	15195	0.00133159	20.2578
genus	LachnospiraceaeNK4A136group	ITP	rs68104925	14	100177681	T	C	-0.0549104	0.0115385	2.37e-06	17227	0.00131289	22.6443
genus	LachnospiraceaeNK4A136group	ITP	rs7073658	10	62175024	T	G	-0.0499621	0.0109693	5.27e-06	17236	0.00120217	20.7432
genus	LachnospiraceaeNK4A136group	ITP	rs73044693	19	51256120	A	G	-0.10758	0.0229884	3.57e-06	12773	0.00171162	21.8965
genus	LachnospiraceaeNK4A136group	ITP	rs7616165	3	190415145	G	T	-0.230542	0.0483465	2.77e-06	4094	0.00552354	22.7279
genus	LachnospiraceaeNK4A136group	ITP	rs76193507	3	161749981	A	G	-0.22973	0.0499776	2.93e-06	3578	0.00587068	21.1175
genus	LachnospiraceaeNK4A136group	ITP	rs7832116	8	4842929	A	G	-0.0714756	0.0151703	3.57e-06	17219	0.00128754	22.1961
genus	LachnospiraceaeNK4A136group	ITP	rs954878	1	54578401	A	G	-0.0520656	0.0109082	1.78e-06	17227	0.00132072	22.7795
genus	LachnospiraceaeUCG001	ITP	rs10815577	9	7273249	C	G	-0.0683706	0.0143691	1.72e-06	10149	0.00222583	22.6359
genus	LachnospiraceaeUCG001	ITP	rs12131224	1	166199362	C	T	0.117095	0.02591	7.4e-06	9676	0.00210637	20.42
genus	LachnospiraceaeUCG001	ITP	rs2050911	1	82384407	G	A	0.0751466	0.0153934	1.11e-06	10148	0.00234287	23.8266
genus	LachnospiraceaeUCG001	ITP	rs2371284	12	56256262	T	C	-0.0761893	0.0170127	7.56e-06	9961	0.0020094	20.0519
genus	LachnospiraceaeUCG001	ITP	rs437876	3	42568440	T	C	0.0784637	0.0144768	7.17e-08	10150	0.00288584	29.3703
genus	LachnospiraceaeUCG001	ITP	rs4981345	14	21455973	T	C	-0.0681973	0.0149831	6.09e-06	9961	0.0020755	20.7129
genus	LachnospiraceaeUCG001	ITP	rs573933	9	14477851	T	C	-0.107898	0.0232346	3.11e-06	10150	0.00212017	21.5612
genus	LachnospiraceaeUCG001	ITP	rs62496417	7	96965504	T	G	-0.0748504	0.0165681	5.88e-06	10150	0.00200681	20.4061
genus	LachnospiraceaeUCG001	ITP	rs7213933	17	36155074	T	A	-0.0816269	0.01838	9.02e-06	9961	0.00197612	19.7191
genus	LachnospiraceaeUCG001	ITP	rs7341608	8	56839500	T	C	-0.0784757	0.0177648	9.48e-06	9917	0.00196389	19.5103
genus	LachnospiraceaeUCG001	ITP	rs74034332	16	79092359	G	A	0.168045	0.0382637	3.33e-06	6004	0.00320218	19.2813
genus	LachnospiraceaeUCG001	ITP	rs78848836	1	53773248	A	G	-0.118868	0.0259753	3.38e-06	9506	0.00219814	20.9371
genus	LachnospiraceaeUCG001	ITP	rs79476906	1	108102470	T	A	-0.087088	0.0197008	8.27e-06	9917	0.00196658	19.5371
genus	LachnospiraceaeUCG001	ITP	rs8104225	19	13962924	A	G	0.0892098	0.0197665	8.04e-06	9908	0.00205158	20.3647
genus	LachnospiraceaeUCG001	ITP	rs9403580	6	145006780	C	T	0.107801	0.0229777	3.47e-06	10095	0.00217558	22.006
genus	LachnospiraceaeUCG001	ITP	rs985416	3	148269083	C	T	0.0970258	0.0181807	1.46e-07	9917	0.0028637	28.4752
genus	LachnospiraceaeUCG004	ITP	rs11128180	3	70592215	A	G	0.0648288	0.0140126	4.52e-06	14466	0.00147743	21.4011
genus	LachnospiraceaeUCG004	ITP	rs12072562	1	105287469	T	C	0.133104	0.0303566	7.07e-06	9176	0.0020908	19.2212
genus	LachnospiraceaeUCG004	ITP	rs12673420	7	71303007	G	A	0.0554351	0.0118375	2.98e-06	14463	0.00151402	21.9274
genus	LachnospiraceaeUCG004	ITP	rs12747809	1	240359089	G	A	-0.062197	0.0125685	8.65e-07	14464	0.00169025	24.4858
genus	LachnospiraceaeUCG004	ITP	rs12894272	14	40536481	A	G	0.0579792	0.0125229	4.34e-06	14463	0.0014799	21.4326
genus	LachnospiraceaeUCG004	ITP	rs233486	6	14817584	A	G	-0.0799088	0.017766	6.28e-06	13710	0.00147344	20.2277
genus	LachnospiraceaeUCG004	ITP	rs2444793	6	81318836	C	T	-0.0542433	0.0118188	4.77e-06	14463	0.00145432	21.0615
genus	LachnospiraceaeUCG004	ITP	rs2706242	13	51292902	G	C	-0.0901399	0.0199712	9.84e-06	14026	0.00145031	20.3687
genus	LachnospiraceaeUCG004	ITP	rs2726805	4	183247601	A	G	0.0548397	0.0120844	6.3e-06	14466	0.00142158	20.591
genus	LachnospiraceaeUCG004	ITP	rs2882478	2	49904589	G	A	-0.0577091	0.0118338	1.21e-06	14466	0.00164125	23.7781
genus	LachnospiraceaeUCG004	ITP	rs35182105	12	24572337	A	G	-0.109724	0.024221	4.87e-06	13170	0.00155582	20.519
genus	LachnospiraceaeUCG004	ITP	rs6656451	1	65990422	C	T	-0.05436	0.011947	5.57e-06	14458	0.00142992	20.7005
genus	LachnospiraceaeUCG004	ITP	rs7629954	3	154242406	A	G	0.108441	0.023825	5.77e-06	12568	0.00164566	20.7134
genus	LachnospiraceaeUCG008	ITP	rs10741777	11	19572557	T	C	-0.0973842	0.0194791	7.69e-07	7014	0.00355081	24.987
genus	LachnospiraceaeUCG008	ITP	rs10793103	11	74391775	C	T	0.0974344	0.0181279	9.35e-08	7014	0.00410183	28.8805
genus	LachnospiraceaeUCG008	ITP	rs10801803	1	90818872	G	A	-0.117029	0.0243085	1.4e-06	7017	0.00329222	23.1712
genus	LachnospiraceaeUCG008	ITP	rs13024781	2	168628871	T	C	-0.0798769	0.0168846	2.29e-06	7016	0.00317973	22.3738
genus	LachnospiraceaeUCG008	ITP	rs57091572	6	81214803	A	G	-0.110443	0.0235801	2.86e-06	6950	0.0031465	21.9309
genus	LachnospiraceaeUCG008	ITP	rs57254474	8	23071054	G	A	0.0886511	0.0199045	6.92e-06	7017	0.00281896	19.8309
genus	LachnospiraceaeUCG008	ITP	rs61944774	12	129539818	A	G	0.179838	0.0393797	6.34e-06	6000	0.00346385	20.8484
genus	LachnospiraceaeUCG008	ITP	rs62277846	2	228100140	C	T	0.102292	0.0212319	1.59e-06	7016	0.00329751	23.2052
genus	LachnospiraceaeUCG008	ITP	rs67078837	4	114220647	T	C	-0.0845848	0.0170693	7.68e-07	7016	0.00348777	24.5489
genus	LachnospiraceaeUCG008	ITP	rs75356640	15	31697284	G	A	0.136523	0.0303128	9.83e-06	6423	0.00314814	20.2781
genus	LachnospiraceaeUCG008	ITP	rs955844	16	84992314	A	C	0.112064	0.0228369	1.81e-06	6863	0.00349641	24.0731
genus	LachnospiraceaeUCG008	ITP	rs9873555	3	100496680	G	C	-0.121162	0.0233467	2.41e-07	6577	0.00407827	26.9245
genus	LachnospiraceaeUCG010	ITP	rs10414815	19	42586245	T	C	0.10453	0.0230253	4.24e-06	11564	0.00177905	20.606
genus	LachnospiraceaeUCG010	ITP	rs11192447	10	83848397	A	G	0.126592	0.024345	4.69e-07	12695	0.00212538	27.0349
genus	LachnospiraceaeUCG010	ITP	rs12346653	9	92267239	C	T	0.0657686	0.0139569	2.7e-06	12816	0.00172963	22.2019
genus	LachnospiraceaeUCG010	ITP	rs17730011	6	84772845	G	A	-0.0702357	0.015706	7.85e-06	13226	0.00150973	19.9949
genus	LachnospiraceaeUCG010	ITP	rs2153460	9	85576178	A	T	-0.0684038	0.0156562	9.17e-06	13236	0.00144015	19.0864
genus	LachnospiraceaeUCG010	ITP	rs2833528	21	33193567	C	T	-0.0562148	0.0127763	9.92e-06	13233	0.00146082	19.3564
genus	LachnospiraceaeUCG010	ITP	rs336138	5	8146371	G	T	0.0779543	0.0171865	7.48e-06	13236	0.00155193	20.5701
genus	LachnospiraceaeUCG010	ITP	rs4576377	7	81410263	A	C	-0.0572001	0.0127043	7.63e-06	13225	0.00153049	20.2687
genus	LachnospiraceaeUCG010	ITP	rs72761829	1	224897491	A	T	0.111884	0.0238893	2.58e-06	11488	0.0019057	21.9306
genus	LachnospiraceaeUCG010	ITP	rs72894958	2	185864784	C	T	0.222263	0.0486425	5.68e-06	4316	0.00481421	20.869
genus	LachnospiraceaeUCG010	ITP	rs9981767	21	44079875	A	C	0.0655062	0.0131994	9.96e-07	12816	0.00191809	24.6256
genus	Lactobacillus	ITP	rs11674854	2	28903275	C	T	-0.0852686	0.0176504	1.59e-06	6655	0.00349464	23.3314
genus	Lactobacillus	ITP	rs12693845	2	199312684	C	T	-0.0805447	0.0177429	8.96e-06	6958	0.00295296	20.6016
genus	Lactobacillus	ITP	rs1530559	2	135755629	G	A	0.0804001	0.0178207	4.93e-06	6655	0.00304921	20.3484
genus	Lactobacillus	ITP	rs16861661	1	18501459	G	A	-0.183147	0.038148	1.28e-06	5325	0.00430983	23.0405
genus	Lactobacillus	ITP	rs328312	16	73890910	T	A	0.0815092	0.0169441	1.41e-06	6950	0.00331854	23.134
genus	Lactobacillus	ITP	rs6092149	20	54192992	A	T	-0.0801344	0.017149	3.29e-06	6906	0.00315185	21.8292
genus	Lactobacillus	ITP	rs62314653	4	109896462	C	A	0.187692	0.0394585	2.24e-06	5944	0.00379212	22.6185
genus	Lactobacillus	ITP	rs7399658	13	23834968	G	A	-0.107134	0.0221883	3.12e-06	6613	0.003513	23.3063
genus	Lactobacillus	ITP	rs75127669	6	151027636	C	A	0.139784	0.0310414	6.83e-06	6840	0.00295591	20.2724
genus	Lactobacillus	ITP	rs768253	8	69010103	T	G	-0.079195	0.0171791	4.25e-06	6958	0.00304499	21.2456
genus	Lactobacillus	ITP	rs77478751	3	173151665	A	G	-0.219886	0.0475759	7.33e-06	3669	0.0057883	21.3493
genus	Lactobacillus	ITP	rs921925	19	6928017	A	C	0.0985077	0.0203229	9.72e-07	6952	0.00336817	23.4879
genus	Lactococcus	ITP	rs10417872	19	28767353	T	G	0.118306	0.024522	1.29e-06	4056	0.00570582	23.2641
genus	Lactococcus	ITP	rs123059	17	2699935	T	C	-0.13671	0.0274694	1.27e-06	3760	0.00654429	24.7555
genus	Lactococcus	ITP	rs12621813	2	31266049	G	A	0.108423	0.0239978	6.61e-06	4057	0.00500624	20.4025
genus	Lactococcus	ITP	rs17168302	7	14650221	G	A	0.191857	0.0424761	6.29e-06	4023	0.00504565	20.3915
genus	Lactococcus	ITP	rs2293361	2	54114864	C	T	-0.199221	0.0430969	1.4e-06	3787	0.00561099	21.3574
genus	Lactococcus	ITP	rs34757988	18	64699550	G	C	0.122294	0.0228976	8.95e-08	4055	0.00698545	28.5112
genus	Lactococcus	ITP	rs4766997	12	113161438	C	T	0.114599	0.023839	2.06e-06	4053	0.00566945	23.0979
genus	Lactococcus	ITP	rs55910161	10	71518643	C	T	0.146426	0.0307367	2.36e-06	3836	0.00588141	22.6827
genus	Lactococcus	ITP	rs6674304	1	116887742	C	T	0.200758	0.0442121	6.18e-06	3869	0.00530096	20.608
genus	Lactococcus	ITP	rs757872	22	31532568	G	C	0.140799	0.027582	4.37e-07	3792	0.00682506	26.0447
genus	Lactococcus	ITP	rs7992246	13	113472525	T	C	0.104232	0.0230786	4.45e-06	4057	0.00500264	20.3877
genus	Marvinbryantia	ITP	rs11620597	13	86079090	T	C	0.119479	0.0271688	7.8e-06	11031	0.00175013	19.336
genus	Marvinbryantia	ITP	rs11645029	16	5938448	G	C	-0.060618	0.0131551	4.15e-06	11709	0.00181012	21.2295
genus	Marvinbryantia	ITP	rs1187983	1	58441860	C	T	-0.0935456	0.0193174	2.02e-06	11896	0.00196739	23.4463
genus	Marvinbryantia	ITP	rs146541147	19	4542097	G	A	0.118845	0.0268423	6.86e-06	10778	0.00181551	19.5995
genus	Marvinbryantia	ITP	rs2724813	10	12516924	A	G	-0.0840769	0.0167551	6.28e-07	11610	0.00216415	25.1759
genus	Marvinbryantia	ITP	rs2863363	3	166039765	A	G	0.0634861	0.0136323	3.11e-06	11950	0.00181161	21.6844
genus	Marvinbryantia	ITP	rs3125832	1	211400180	A	C	0.0679323	0.015012	5.03e-06	11709	0.00174581	20.4739
genus	Marvinbryantia	ITP	rs61884471	11	45826561	G	A	0.124426	0.0248431	1.01e-06	11559	0.00216546	25.0806
genus	Marvinbryantia	ITP	rs72948274	11	79518683	A	C	-0.126354	0.0272212	3.26e-06	11561	0.0018602	21.5421
genus	Marvinbryantia	ITP	rs8006832	14	21577837	G	T	-0.0952415	0.0216699	6.58e-06	11412	0.00168983	19.3136
genus	Methanobrevibacter	ITP	rs10202904	2	125440268	T	G	-0.112811	0.0239106	3.09e-06	3583	0.00617426	22.2474
genus	Methanobrevibacter	ITP	rs11018665	11	89349287	A	T	0.113013	0.0254343	7.03e-06	3586	0.00547551	19.7323
genus	Methanobrevibacter	ITP	rs1334944	10	112266046	T	C	0.115197	0.0255492	7.61e-06	3586	0.00563712	20.318
genus	Methanobrevibacter	ITP	rs4779844	15	31516919	G	C	0.109639	0.0247979	9.28e-06	3585	0.0054231	19.5369
genus	Methanobrevibacter	ITP	rs4802933	19	52925820	A	G	-0.135628	0.0308139	9.74e-06	3586	0.00537352	19.3627
genus	Methanobrevibacter	ITP	rs6776814	3	15053083	T	C	-0.188956	0.0419905	8.05e-06	3283	0.00613025	20.2374
genus	Methanobrevibacter	ITP	rs76029318	13	41963791	T	C	0.222849	0.0454319	1.08e-06	3387	0.00705357	24.0459
genus	Methanobrevibacter	ITP	rs894996	4	104418307	C	A	0.214213	0.0456045	3.82e-06	3479	0.00630195	22.0509
genus	Odoribacter	ITP	rs10093869	8	1266824	A	G	-0.0577795	0.0125389	3.67e-06	14218	0.00149121	21.2308
genus	Odoribacter	ITP	rs10423795	19	49523088	C	T	0.0550695	0.0121164	6.58e-06	14135	0.0014593	20.6544
genus	Odoribacter	ITP	rs16918425	11	6848360	A	T	0.0999781	0.0223785	8.85e-06	13689	0.00145595	19.9566
genus	Odoribacter	ITP	rs28417404	14	70944224	A	G	-0.0726896	0.0161372	3.68e-06	14698	0.00137858	20.2876
genus	Odoribacter	ITP	rs4793970	17	46763962	A	G	-0.0576329	0.0129154	6.03e-06	14687	0.00135395	19.9098
genus	Odoribacter	ITP	rs503751	15	58063881	C	G	0.0618294	0.0118887	2.08e-07	14218	0.00189872	27.0435
genus	Odoribacter	ITP	rs6856150	4	11907559	G	A	0.0881922	0.0194146	6.06e-06	14597	0.00141164	20.6321
genus	Odoribacter	ITP	rs74553962	8	69677480	T	G	0.121449	0.0264106	9.49e-06	11803	0.00178839	21.1426
genus	Odoribacter	ITP	rs77779484	12	67655943	G	A	-0.133489	0.0268526	6.56e-07	11935	0.00206633	24.7086
genus	Olsenella	ITP	rs1035588	2	150077190	A	G	-0.108148	0.0236848	4.86e-06	3739	0.00554536	20.8386
genus	Olsenella	ITP	rs17148768	10	10777085	G	A	0.140434	0.0295602	2.2e-06	3648	0.00614891	22.5576
genus	Olsenella	ITP	rs2759329	1	231960352	G	A	-0.111131	0.0237218	3.43e-06	3739	0.00583552	21.9353
genus	Olsenella	ITP	rs35225860	1	247642270	A	G	-0.223604	0.0482391	3.87e-06	3630	0.00588422	21.4743
genus	Olsenella	ITP	rs6046522	20	19969568	C	T	0.122938	0.0269928	4.48e-06	3705	0.00556758	20.7322
genus	Olsenella	ITP	rs61090148	4	174810498	A	G	-0.104783	0.0231343	6.44e-06	3739	0.00545678	20.5039
genus	Olsenella	ITP	rs62112538	19	4925018	C	T	-0.19943	0.0407033	1.19e-06	3630	0.00656984	23.993
genus	Olsenella	ITP	rs72691585	9	21884425	C	A	-0.249079	0.0520814	2.95e-06	3078	0.00737606	22.8573
genus	Olsenella	ITP	rs7540303	1	179629191	C	T	0.108044	0.023638	5.32e-06	3739	0.00555654	20.8808
genus	Olsenella	ITP	rs8066522	17	59632873	G	A	-0.106529	0.0240379	9.7e-06	3739	0.00522529	19.6295
genus	Olsenella	ITP	rs9460691	6	10422207	C	A	0.119966	0.0268645	7.28e-06	3739	0.00530508	19.9308
genus	Oscillibacter	ITP	rs11627628	14	21479605	T	C	0.143961	0.0290223	1.01e-06	8486	0.0028911	24.5992
genus	Oscillibacter	ITP	rs11990279	8	11116314	T	C	-0.0824934	0.0180457	4.94e-06	8528	0.00244444	20.8923
genus	Oscillibacter	ITP	rs12417956	11	25973451	C	G	0.0785431	0.0174075	6.03e-06	8928	0.00227511	20.3539
genus	Oscillibacter	ITP	rs12649930	4	3656291	T	G	0.121589	0.0259612	4.09e-06	8794	0.00248811	21.93
genus	Oscillibacter	ITP	rs133832	22	44834707	A	C	-0.0795527	0.0162411	1.15e-06	8926	0.00268076	23.9874
genus	Oscillibacter	ITP	rs137917150	12	82366390	T	A	-0.174992	0.0388394	4.62e-06	5733	0.00352838	20.2927
genus	Oscillibacter	ITP	rs16866406	2	179457147	A	G	0.0988765	0.0208795	3.08e-06	8930	0.00250498	22.4206
genus	Oscillibacter	ITP	rs16934185	9	1798324	A	G	-0.129568	0.028157	4.38e-06	8492	0.0024873	21.1698
genus	Oscillibacter	ITP	rs234108	1	184942671	A	G	0.0749553	0.0152632	9.16e-07	8694	0.00276624	24.1109
genus	Oscillibacter	ITP	rs36095275	14	32270129	C	T	-0.0752368	0.0156861	1.4e-06	8694	0.00263914	23.0001
genus	Oscillibacter	ITP	rs4506202	8	21598077	A	G	-0.0711323	0.0152261	3.21e-06	8694	0.00250408	21.8201
genus	Oscillibacter	ITP	rs61883564	11	79013843	A	G	-0.101351	0.0221016	3.39e-06	8930	0.00234931	21.024
genus	Oscillibacter	ITP	rs62206502	20	18003390	C	A	-0.0681423	0.0151349	6.6e-06	8883	0.0022768	20.2664
genus	Oscillibacter	ITP	rs6901560	6	36931994	C	G	0.0855032	0.018693	6.21e-06	8525	0.0024482	20.9172
genus	Oscillibacter	ITP	rs75453768	10	116469806	G	T	0.12212	0.0268629	5.35e-06	8256	0.00249696	20.6615
genus	Oscillibacter	ITP	rs761240	20	49507892	T	G	-0.17664	0.0388812	2.04e-06	5185	0.00396481	20.6314
genus	Oscillibacter	ITP	rs9393920	6	28580593	A	G	-0.0744662	0.0151081	9.92e-07	8930	0.00271311	24.2885
genus	Oscillospira	ITP	rs12206468	6	18093691	G	A	-0.133016	0.0269733	1.04e-06	9554	0.00253891	24.3134
genus	Oscillospira	ITP	rs12925026	16	89792856	T	C	0.13559	0.030678	9.31e-06	8200	0.0023766	19.5297
genus	Oscillospira	ITP	rs1954532	14	28151415	T	C	-0.0826246	0.0175252	2.27e-06	9841	0.00225359	22.2232
genus	Oscillospira	ITP	rs28889936	4	89483300	A	C	0.114051	0.0252838	3.37e-06	9758	0.00208087	20.3433
genus	Oscillospira	ITP	rs62422654	6	170474630	C	T	0.0898456	0.0198088	6.47e-06	9769	0.00210142	20.5678
genus	Oscillospira	ITP	rs72866977	6	56160483	A	C	-0.130569	0.0281674	5.63e-06	9098	0.00235622	21.4828
genus	Oscillospira	ITP	rs73038677	3	172373615	T	A	-0.08321	0.0168666	1.09e-06	10195	0.00238164	24.334
genus	Oscillospira	ITP	rs751183	1	76803093	T	C	-0.0774322	0.0172216	6.85e-06	9841	0.00205007	20.2121
genus	Oscillospira	ITP	rs8076323	17	14881860	A	G	0.0715392	0.0156539	5.61e-06	10193	0.00204481	20.8814
genus	Oxalobacter	ITP	rs10464997	8	20902693	G	A	0.137691	0.0294804	3.3e-06	4650	0.00466939	21.8051
genus	Oxalobacter	ITP	rs11108500	12	96819204	A	G	-0.199099	0.0427327	3.74e-06	4303	0.00501952	21.6979
genus	Oxalobacter	ITP	rs111966731	15	93941937	T	C	0.213114	0.047162	7.3e-06	3931	0.00516759	20.4089
genus	Oxalobacter	ITP	rs12002250	9	19682558	A	C	0.217122	0.0466317	1.42e-06	4297	0.0050199	21.6693
genus	Oxalobacter	ITP	rs1569853	6	38550301	T	C	-0.138078	0.0296981	3.65e-06	4492	0.0047892	21.607
genus	Oxalobacter	ITP	rs36057338	4	189935314	G	T	0.207847	0.0421439	8.8e-07	4244	0.0056985	24.3116
genus	Oxalobacter	ITP	rs3862635	11	126582578	C	T	-0.172142	0.0394026	9.19e-06	4469	0.00425268	19.0778
genus	Oxalobacter	ITP	rs4428215	3	171947435	G	A	0.130293	0.0242237	7.51e-08	4655	0.00617658	28.9183
genus	Oxalobacter	ITP	rs6000536	22	37421469	C	T	-0.130992	0.0253804	2.06e-07	4654	0.00569099	26.626
genus	Oxalobacter	ITP	rs6071435	20	59502888	T	A	-0.105512	0.021489	1.07e-06	4635	0.00517455	24.0984
genus	Oxalobacter	ITP	rs6993398	8	115560689	G	A	0.127217	0.0278855	7.13e-06	4656	0.00445026	20.8041
genus	Oxalobacter	ITP	rs736744	9	87514407	C	T	0.117882	0.0211262	2.57e-08	4655	0.0066441	31.1218
genus	Parabacteroides	ITP	rs114567323	3	52354847	T	C	0.186478	0.0405199	5.65e-06	5859	0.00360185	21.1723
genus	Parabacteroides	ITP	rs115602804	3	191572365	G	A	0.10308	0.0222736	1.93e-06	16394	0.00130472	21.4149
genus	Parabacteroides	ITP	rs11965579	6	165969505	G	C	0.162824	0.0381863	8.87e-06	3890	0.00465207	18.1718
genus	Parabacteroides	ITP	rs17141986	16	7045276	G	C	0.0500303	0.0111459	7.27e-06	16825	0.00119608	20.1457
genus	Parabacteroides	ITP	rs3860755	5	169360155	G	C	0.0558784	0.0116625	1.71e-06	17294	0.00132567	22.954
genus	Parabacteroides	ITP	rs4236095	6	47368687	G	A	0.0761961	0.0157042	1.93e-06	16383	0.00143489	23.5387
genus	Parabacteroides	ITP	rs60884758	9	2217340	C	T	-0.0702667	0.0142249	5.71e-07	17293	0.00140902	24.3978
genus	Parabacteroides	ITP	rs6657302	1	85585609	T	C	-0.10452	0.0225521	9.76e-06	16552	0.00129601	21.4768
genus	Parabacteroides	ITP	rs72893646	2	38037203	A	T	-0.0715594	0.0156668	8.83e-06	16508	0.00126221	20.8604
genus	Parabacteroides	ITP	rs7298818	12	56396953	C	T	0.0888832	0.0200902	8.54e-06	16510	0.00118416	19.5712
genus	Paraprevotella	ITP	rs10842464	12	25249743	T	C	-0.0758215	0.0172568	6.6e-06	7178	0.00268223	19.2994
genus	Paraprevotella	ITP	rs140997932	3	149298792	T	C	-0.162376	0.0354178	2.11e-06	6187	0.00338567	21.0115
genus	Paraprevotella	ITP	rs145020347	11	114526679	A	G	-0.12465	0.0262323	4.03e-06	6859	0.00328112	22.5727
genus	Paraprevotella	ITP	rs17109926	12	71978728	A	G	-0.0988335	0.0216172	6.75e-06	7179	0.00290325	20.8973
genus	Paraprevotella	ITP	rs17785622	6	83459314	A	G	0.248065	0.0524304	1.93e-06	3288	0.00676219	22.3718
genus	Paraprevotella	ITP	rs2081023	5	174606261	A	G	-0.122561	0.0236507	2.64e-07	7178	0.00372725	26.8468
genus	Paraprevotella	ITP	rs3008582	1	195971173	T	C	0.10572	0.0227246	4.36e-06	7175	0.00300742	21.6373
genus	Paraprevotella	ITP	rs3801748	7	81759508	G	A	0.0779721	0.0171691	5.2e-06	7179	0.00286465	20.6187
genus	Paraprevotella	ITP	rs4756632	11	41079703	G	T	-0.138905	0.0289897	3.82e-06	7179	0.00318787	22.9525
genus	Paraprevotella	ITP	rs4767113	12	114131978	C	T	0.0882466	0.018382	2.14e-06	6900	0.00332901	23.0402
genus	Paraprevotella	ITP	rs7240324	18	69623804	T	G	-0.10229	0.0226948	5.96e-06	6900	0.00293556	20.3091
genus	Paraprevotella	ITP	rs9602779	13	86162420	A	C	-0.106692	0.0220264	6.93e-07	7177	0.00325849	23.4561
genus	Paraprevotella	ITP	rs9900242	17	69135631	A	G	-0.0852967	0.0175212	1.14e-06	6900	0.00342294	23.6926
genus	Parasutterella	ITP	rs10899911	10	44293839	A	G	-0.0717102	0.0148151	1.15e-06	11386	0.00205346	23.4247
genus	Parasutterella	ITP	rs11715853	3	30163689	G	A	-0.0662952	0.0146114	6.23e-06	11386	0.00180478	20.5828
genus	Parasutterella	ITP	rs1403396	12	126498824	A	T	-0.0756729	0.0159035	2.76e-06	11378	0.00198595	22.6371
genus	Parasutterella	ITP	rs2090816	6	137615592	A	C	0.0840967	0.0177315	2.9e-06	11385	0.00197187	22.4901
genus	Parasutterella	ITP	rs35055552	8	114804024	T	C	0.109554	0.0235433	3.35e-06	9970	0.00216714	21.649
genus	Parasutterella	ITP	rs35414597	4	15565736	T	A	-0.0684946	0.0142143	1.51e-06	11386	0.00203519	23.2158
genus	Parasutterella	ITP	rs55877868	17	14692867	A	C	-0.104458	0.0228089	2.87e-06	10588	0.00197696	20.9696
genus	Parasutterella	ITP	rs62273907	3	156550415	A	G	0.229468	0.0502262	5.88e-06	3691	0.0056233	20.8617
genus	Parasutterella	ITP	rs6809952	3	193896709	G	A	-0.0684957	0.0150892	8.13e-06	11077	0.00185681	20.6024
genus	Parasutterella	ITP	rs6828768	4	65556925	C	T	0.0636852	0.0132645	1.78e-06	11386	0.00202043	23.0472
genus	Parasutterella	ITP	rs7303158	12	5275540	C	T	0.0646859	0.0134256	1.33e-06	11386	0.00203468	23.2101
genus	Parasutterella	ITP	rs7311004	12	53260710	T	C	-0.0617522	0.0136438	5.92e-06	11384	0.00179621	20.4812
genus	Parasutterella	ITP	rs7572229	2	72235444	G	A	0.066273	0.0132736	6.32e-07	11383	0.00218519	24.9242
genus	Parasutterella	ITP	rs78383039	2	178954708	T	C	-0.146315	0.0297119	1.57e-06	9174	0.00263638	24.2448
genus	Parasutterella	ITP	rs8039785	15	67316307	T	G	0.0618345	0.0133	3.62e-06	11383	0.00189529	21.6113
genus	Parasutterella	ITP	rs823424	8	16674526	G	A	-0.0713448	0.0156958	4.95e-06	11386	0.00181133	20.6576
genus	Peptococcus	ITP	rs10031059	4	35358594	T	C	-0.121167	0.0225844	1.24e-07	5526	0.0051818	28.7734
genus	Peptococcus	ITP	rs11001941	10	78716030	G	A	-0.195611	0.0392217	1.33e-06	5607	0.00441654	24.8645
genus	Peptococcus	ITP	rs11030569	11	4019788	A	T	-0.17402	0.0374133	3.13e-06	5329	0.00404335	21.6263
genus	Peptococcus	ITP	rs12069354	1	216223782	C	T	0.16763	0.03795	9.28e-06	5352	0.0036323	19.5036
genus	Peptococcus	ITP	rs2054133	2	33691809	G	A	0.0895433	0.0188332	2.14e-06	5657	0.00398017	22.5978
genus	Peptococcus	ITP	rs34282744	15	75073172	G	C	0.191797	0.0399832	1.84e-06	5257	0.00435807	23.0019
genus	Peptococcus	ITP	rs36121075	20	43118017	A	G	-0.14067	0.030628	6.99e-06	5301	0.00396355	21.0864
genus	Peptococcus	ITP	rs413827	14	57985112	G	A	0.110229	0.0237523	3.3e-06	5482	0.00391328	21.529
genus	Peptococcus	ITP	rs5770862	22	50973113	T	C	0.162018	0.0356813	3.22e-06	5431	0.00378197	20.6103
genus	Peptococcus	ITP	rs6918730	6	99020289	G	A	0.135311	0.0289742	1.15e-06	5656	0.00384114	21.8015
genus	Peptococcus	ITP	rs7033353	9	104595848	T	G	0.090152	0.018995	2.22e-06	5657	0.00396606	22.5174
genus	Peptococcus	ITP	rs72850165	11	968356	T	C	-0.134304	0.0300423	5.74e-06	5627	0.00353911	19.9782
genus	Peptococcus	ITP	rs74592222	1	75971700	G	A	0.137957	0.0302965	8.55e-06	5329	0.00387588	20.7272
genus	Peptococcus	ITP	rs75754569	3	17793504	C	G	0.181434	0.0319429	1.1e-08	5481	0.00585169	32.2501
genus	Peptococcus	ITP	rs7766680	6	162239191	G	C	0.0976832	0.0214155	3.51e-06	5655	0.00366569	20.7984
genus	Peptococcus	ITP	rs77681628	13	91182556	C	T	0.200307	0.0387328	2.69e-07	4842	0.00549312	26.7336
genus	Phascolarctobacterium	ITP	rs11929846	4	17051156	T	C	-0.0697199	0.0157969	8.88e-06	11114	0.0017496	19.4756
genus	Phascolarctobacterium	ITP	rs12618201	2	174436533	A	G	0.0641657	0.0138202	3.38e-06	11113	0.001936	21.5526
genus	Phascolarctobacterium	ITP	rs1264476	8	102434276	T	G	0.0767335	0.0166041	4.3e-06	11104	0.00191966	21.353
genus	Phascolarctobacterium	ITP	rs28525131	14	21358155	G	A	-0.118657	0.0269048	8.23e-06	10457	0.00185658	19.4466
genus	Phascolarctobacterium	ITP	rs56069061	3	168339417	G	A	-0.111306	0.0230694	1.87e-06	11007	0.00211045	23.2746
genus	Phascolarctobacterium	ITP	rs56157888	4	183252836	A	C	0.0954864	0.0193976	1.09e-06	10031	0.00240987	24.227
genus	Phascolarctobacterium	ITP	rs6427992	1	203102563	G	C	-0.0652458	0.0137508	2.09e-06	11113	0.00202179	22.5097
genus	Phascolarctobacterium	ITP	rs74540770	3	186553389	G	A	-0.121014	0.0258621	3.6e-06	9403	0.00232312	21.8905
genus	Phascolarctobacterium	ITP	rs74847270	22	47841258	A	G	-0.104889	0.0230998	5.73e-06	11098	0.00185436	20.6142
genus	Phascolarctobacterium	ITP	rs75882962	12	53098742	T	C	0.0968661	0.0190575	3.19e-07	10710	0.00240644	25.8303
genus	Phascolarctobacterium	ITP	rs76124218	17	73584441	C	G	-0.159361	0.0344532	2.67e-06	7314	0.00291663	21.3888
genus	Phascolarctobacterium	ITP	rs7982713	13	71376322	G	A	0.0726922	0.0163201	9.72e-06	10710	0.001849	19.8358
genus	Prevotella7	ITP	rs118038478	16	47237609	A	G	0.205676	0.0468917	7.85e-06	3295	0.00580483	19.2269
genus	Prevotella7	ITP	rs12124567	1	3343802	A	G	-0.121281	0.0275017	9.49e-06	3283	0.00588887	19.4358
genus	Prevotella7	ITP	rs12195431	6	91019654	T	C	0.196528	0.0442322	8.73e-06	3489	0.00562626	19.7298
genus	Prevotella7	ITP	rs16937247	11	19943115	G	C	0.146098	0.0351529	9.64e-06	3486	0.0049305	17.263
genus	Prevotella7	ITP	rs2240542	2	242066314	C	T	0.12085	0.0261776	4.84e-06	3489	0.00607137	21.3002
genus	Prevotella7	ITP	rs2918132	10	133000320	C	T	-0.114648	0.0254916	6.42e-06	3318	0.00605937	20.2153
genus	Prevotella7	ITP	rs430270	3	60474379	A	C	0.139155	0.0297055	2.87e-06	3318	0.0065703	21.9312
genus	Prevotella7	ITP	rs57404562	2	12101762	C	A	0.155486	0.0316057	6.22e-07	3487	0.00689285	24.1883
genus	Prevotella7	ITP	rs79263163	11	39821773	A	C	-0.143982	0.031501	7.51e-06	3489	0.00595216	20.8795
genus	Prevotella7	ITP	rs9426434	1	29736216	T	C	-0.123657	0.0278514	9.72e-06	3318	0.00590601	19.7007
genus	Prevotella7	ITP	rs9608249	22	24613952	A	G	-0.158213	0.0336317	2.07e-06	3482	0.00631551	22.1176
genus	Prevotella7	ITP	rs9959718	18	71442664	G	A	0.133012	0.0275361	1.9e-06	3489	0.00664324	23.3199
genus	Prevotella9	ITP	rs10512344	9	109009495	C	G	0.247373	0.0544087	3.19e-06	3063	0.00670347	20.6578
genus	Prevotella9	ITP	rs111509883	19	639161	T	C	0.171131	0.0347624	1.24e-06	6960	0.0034699	24.2276
genus	Prevotella9	ITP	rs11199734	10	122819400	A	T	0.0770209	0.0169462	7e-06	10263	0.00200874	20.6532
genus	Prevotella9	ITP	rs11685699	2	11232685	C	T	-0.141357	0.0295665	2.03e-06	8342	0.00273262	22.8525
genus	Prevotella9	ITP	rs117271932	22	44236460	A	G	0.208089	0.0440393	2.82e-06	4878	0.00455608	22.3171
genus	Prevotella9	ITP	rs12648235	4	161115744	T	C	0.0785902	0.0177676	7.39e-06	10271	0.00190126	19.5613
genus	Prevotella9	ITP	rs1304512	5	63736025	G	A	0.0761593	0.0165885	5.29e-06	9790	0.00214841	21.0739
genus	Prevotella9	ITP	rs16966465	15	38513730	G	C	0.0743348	0.0165291	9.33e-06	10261	0.00196718	20.221
genus	Prevotella9	ITP	rs2104588	10	12497581	T	C	0.105558	0.023773	8.13e-06	9268	0.0021228	19.7117
genus	Prevotella9	ITP	rs2495052	1	14161251	A	G	0.0838978	0.0188523	8.97e-06	9790	0.00201889	19.8008
genus	Prevotella9	ITP	rs2683313	8	19115604	A	G	-0.0724576	0.0151603	1.69e-06	10260	0.00222147	22.8386
genus	Prevotella9	ITP	rs4968431	17	59421778	G	T	0.0640113	0.0144162	8.58e-06	10271	0.00191586	19.7118
genus	Prevotella9	ITP	rs7232121	18	19993452	G	C	0.0671292	0.014423	3.76e-06	9790	0.00220786	21.6583
genus	Prevotella9	ITP	rs72815774	2	91954502	T	C	-0.176186	0.0393068	8.78e-06	5728	0.00349529	20.0842
genus	Prevotella9	ITP	rs746764	20	21470713	T	C	-0.0915772	0.0193245	2.04e-06	9385	0.00238719	22.4526
genus	Prevotella9	ITP	rs7976209	12	1794470	T	C	-0.0870786	0.0197951	7.28e-06	10263	0.00188199	19.3475
genus	Prevotella9	ITP	rs9428102	1	118852817	A	G	-0.0778844	0.0176068	4.62e-06	10264	0.00190281	19.5639
genus	Prevotella9	ITP	rs9613013	22	26152738	G	A	0.0917591	0.0202697	6.1e-06	9790	0.00208888	20.4888
genus	RikenellaceaeRC9gutgroup	ITP	rs12501673	4	163830516	A	G	0.116395	0.0262253	6.29e-06	3334	0.00587361	19.6865
genus	RikenellaceaeRC9gutgroup	ITP	rs17032291	4	155865671	T	C	-0.169579	0.0368251	6.61e-06	3206	0.00657093	21.1925
genus	RikenellaceaeRC9gutgroup	ITP	rs17582787	4	149562638	A	G	-0.157739	0.0339924	3.55e-06	3320	0.00644421	21.5206
genus	RikenellaceaeRC9gutgroup	ITP	rs2074881	19	1970021	T	C	-0.142236	0.032391	9.45e-06	3315	0.0057832	19.2712
genus	RikenellaceaeRC9gutgroup	ITP	rs2900503	9	112657543	G	T	-0.172329	0.0326671	1.55e-07	3320	0.00831251	27.8121
genus	RikenellaceaeRC9gutgroup	ITP	rs2998141	10	135010198	T	C	-0.136346	0.0293073	4.42e-06	3330	0.00645772	21.631
genus	RikenellaceaeRC9gutgroup	ITP	rs4270579	4	84698188	G	A	-0.118021	0.0271041	5.46e-06	3331	0.00565992	18.9491
genus	RikenellaceaeRC9gutgroup	ITP	rs4717843	7	73334987	G	T	-0.119376	0.0260548	4.72e-06	3220	0.00647709	20.9792
genus	RikenellaceaeRC9gutgroup	ITP	rs7113155	11	102429543	G	C	0.114423	0.0247798	5.26e-06	3334	0.00635467	21.3092
genus	RikenellaceaeRC9gutgroup	ITP	rs7712231	5	31406285	A	G	0.156284	0.0350462	7.97e-06	3334	0.00592923	19.874
genus	RikenellaceaeRC9gutgroup	ITP	rs80309088	6	165668732	G	A	0.17405	0.0383423	4.56e-06	3170	0.0064583	20.5929
genus	RikenellaceaeRC9gutgroup	ITP	rs9887954	1	164800873	G	A	-0.114849	0.0249013	4.81e-06	3330	0.00634752	21.2595
genus	Romboutsia	ITP	rs10279978	7	5319387	A	G	-0.0622202	0.0127675	1.17e-06	14143	0.0016764	23.7458
genus	Romboutsia	ITP	rs11221428	11	99665050	T	C	-0.0726779	0.0158263	6.49e-06	14187	0.00148426	21.0855
genus	Romboutsia	ITP	rs114398731	5	57229635	G	C	-0.131039	0.0293815	7.96e-06	10326	0.00192257	19.8868
genus	Romboutsia	ITP	rs16843578	1	171903885	C	T	-0.0875276	0.0196779	5.08e-06	14186	0.00139274	19.7821
genus	Romboutsia	ITP	rs28603357	7	106406824	T	C	-0.214911	0.0474739	8.52e-06	3693	0.00551854	20.482
genus	Romboutsia	ITP	rs34302036	7	78136725	A	G	0.0550261	0.0120835	5.88e-06	14185	0.00145979	20.7345
genus	Romboutsia	ITP	rs61841503	10	17019559	G	A	0.092888	0.0171454	4e-08	13568	0.00215859	29.3467
genus	Romboutsia	ITP	rs62504452	7	145760298	A	G	-0.0710048	0.0156654	4.66e-06	14178	0.00144693	20.5414
genus	Romboutsia	ITP	rs7109293	11	133834657	A	G	0.0919112	0.0205738	6.98e-06	14141	0.00140933	19.9547
genus	Romboutsia	ITP	rs75200530	8	5088054	T	G	-0.190644	0.0421065	5.07e-06	5246	0.00389249	20.492
genus	Romboutsia	ITP	rs75987356	2	16066705	G	A	-0.129578	0.0280454	6.71e-06	10466	0.00203552	21.3431
genus	Romboutsia	ITP	rs77702691	13	88725540	A	G	-0.094406	0.0208544	7.37e-06	12487	0.00163844	20.4895
genus	Romboutsia	ITP	rs9389266	6	135411737	T	G	0.0722815	0.0162353	9.38e-06	14187	0.00139519	19.8185
genus	Romboutsia	ITP	rs9567264	13	32720756	C	T	0.0580018	0.0127495	5.76e-06	14180	0.00145743	20.6937
genus	Roseburia	ITP	rs116270582	4	119349	T	A	-0.153844	0.0329324	1.2e-06	9099	0.00239265	21.8182
genus	Roseburia	ITP	rs12740451	1	95178974	T	C	0.0697527	0.0153607	7.34e-06	17837	0.00115471	20.6181
genus	Roseburia	ITP	rs147990086	1	145655256	A	G	-0.0578936	0.01324	8.93e-06	17840	0.0010706	19.1178
genus	Roseburia	ITP	rs16910295	11	12009569	T	C	-0.0980434	0.020957	2.91e-06	16648	0.00131295	21.884
genus	Roseburia	ITP	rs2034589	16	8307948	G	C	0.0629765	0.0123489	5.01e-07	17846	0.00145521	26.0047
genus	Roseburia	ITP	rs2160994	12	50650057	T	C	0.0550687	0.0112481	9.7e-07	17444	0.00137217	23.9663
genus	Roseburia	ITP	rs2943022	5	89598914	T	C	0.0493786	0.0106763	4.11e-06	17854	0.00119668	21.3887
genus	Roseburia	ITP	rs302266	1	194183650	T	C	-0.0777312	0.0172985	8.13e-06	17056	0.00118245	20.1893
genus	Roseburia	ITP	rs329182	5	125076494	T	C	0.0690327	0.0152884	5.9e-06	17854	0.00114065	20.3862
genus	Roseburia	ITP	rs4748237	10	16051097	G	C	0.0488326	0.0106404	4.67e-06	17851	0.00117849	21.0597
genus	Roseburia	ITP	rs55858165	15	86512809	A	C	0.179284	0.0404954	9.99e-06	5447	0.00358555	19.5936
genus	Roseburia	ITP	rs57466170	15	37859065	C	T	0.0741405	0.0171601	8.3e-06	17333	0.0010758	18.6647
genus	Roseburia	ITP	rs6445851	3	57116228	G	A	-0.0497336	0.0108158	3.53e-06	17851	0.00118305	21.1413
genus	Roseburia	ITP	rs6930661	6	12774611	C	T	-0.0961587	0.0204975	2.48e-06	16945	0.00129709	22.0052
genus	Roseburia	ITP	rs75326254	6	166170836	C	T	-0.104628	0.0230897	7.5e-06	15893	0.0012903	20.5307
genus	Roseburia	ITP	rs78753150	5	144135655	A	C	0.0968739	0.0214067	9.98e-06	16303	0.00125459	20.4768
genus	Roseburia	ITP	rs9300744	13	103117486	C	T	-0.0588452	0.0126228	4.75e-06	17854	0.00121576	21.7301
genus	Ruminiclostridium5	ITP	rs10827477	10	35262588	A	G	-0.0547387	0.0115163	2.19e-06	17391	0.00129739	22.5896
genus	Ruminiclostridium5	ITP	rs113753996	5	32477664	T	C	0.0820689	0.0174463	3.99e-06	16680	0.00132489	22.1259
genus	Ruminiclostridium5	ITP	rs1223978	13	108775162	T	C	0.0484169	0.0108254	8.16e-06	17381	0.00114956	20.0011
genus	Ruminiclostridium5	ITP	rs1492620	6	50405920	T	C	-0.0830505	0.0180073	3.53e-06	17397	0.00122119	21.2685
genus	Ruminiclostridium5	ITP	rs2286384	12	1891043	G	C	-0.0518814	0.0107482	1.44e-06	17394	0.00133773	23.297
genus	Ruminiclostridium5	ITP	rs2791343	8	131316030	T	C	0.051717	0.0113369	5.54e-06	17392	0.00119512	20.808
genus	Ruminiclostridium5	ITP	rs2801960	1	41878680	C	G	0.0520975	0.0115111	6.21e-06	17387	0.00117669	20.4809
genus	Ruminiclostridium5	ITP	rs2833828	21	33811886	G	A	0.0489617	0.0108702	6.82e-06	17397	0.00116481	20.2856
genus	Ruminiclostridium5	ITP	rs4955951	3	55243531	A	G	-0.0713749	0.0165826	9.96e-06	17397	0.00106377	18.524
genus	Ruminiclostridium5	ITP	rs6121460	20	60293505	G	A	0.0932955	0.0199206	2.64e-06	17318	0.00126494	21.9314
genus	Ruminiclostridium5	ITP	rs73002572	2	103755970	G	C	0.181548	0.0414078	8.82e-06	3761	0.00508508	19.2125
genus	Ruminiclostridium5	ITP	rs79968837	20	41177956	A	G	-0.0950311	0.0193507	1.15e-06	16602	0.00145059	24.1148
genus	Ruminiclostridium5	ITP	rs8053158	16	86769909	A	G	-0.0740543	0.0159151	5.9e-06	17397	0.00124299	21.6487
genus	Ruminiclostridium6	ITP	rs10829821	10	132651293	T	C	-0.097606	0.0216072	3.47e-06	12802	0.00159142	20.4026
genus	Ruminiclostridium6	ITP	rs116969552	10	128214403	A	G	-0.166823	0.0376681	9.16e-06	6824	0.00286601	19.6081
genus	Ruminiclostridium6	ITP	rs11992182	8	79766499	A	C	0.0625299	0.0137876	4.65e-06	13381	0.00153478	20.5653
genus	Ruminiclostridium6	ITP	rs1871858	15	61047117	C	G	-0.105422	0.0237274	9.12e-06	12818	0.00153769	19.7374
genus	Ruminiclostridium6	ITP	rs2548459	19	49209339	C	T	0.0554866	0.0122755	6.4e-06	13377	0.00152503	20.4285
genus	Ruminiclostridium6	ITP	rs35362464	4	36478011	C	A	0.0720077	0.0165387	8.99e-06	13308	0.00142241	18.9536
genus	Ruminiclostridium6	ITP	rs61060922	16	72136154	T	G	0.15913	0.0322283	1.09e-06	8955	0.00271506	24.3741
genus	Ruminiclostridium6	ITP	rs663262	11	86179076	T	C	-0.13498	0.0310715	3.39e-06	7876	0.00239041	18.8672
genus	Ruminiclostridium6	ITP	rs67479537	19	10115515	T	C	0.118994	0.026487	9.3e-06	11613	0.00173495	20.1795
genus	Ruminiclostridium6	ITP	rs71414120	14	56938952	T	G	0.200894	0.0406434	1.08e-06	5567	0.0043695	24.423
genus	Ruminiclostridium6	ITP	rs72991535	18	76018244	T	G	0.135604	0.0295174	4.95e-06	9642	0.00218409	21.1007
genus	Ruminiclostridium6	ITP	rs73176030	7	101271282	T	C	0.058665	0.013208	7.29e-06	13378	0.0014725	19.7252
genus	Ruminiclostridium6	ITP	rs77193512	11	40289063	A	G	0.0736533	0.0153163	1.3e-06	13380	0.00172531	23.1211
genus	Ruminiclostridium6	ITP	rs792058	2	5548605	G	A	0.0554234	0.0125423	8.58e-06	12933	0.00150757	19.5238
genus	Ruminiclostridium6	ITP	rs79968172	1	240503826	G	A	0.11614	0.0243083	1.66e-06	12802	0.00177991	22.8235
genus	Ruminiclostridium6	ITP	rs9555756	13	111703249	A	C	-0.0804138	0.0176692	7.1e-06	13369	0.00154688	20.7092
genus	Ruminiclostridium9	ITP	rs113048721	9	74214419	C	G	0.0600735	0.0132737	4.1e-06	16719	0.00122359	20.4799
genus	Ruminiclostridium9	ITP	rs115044523	7	47013498	G	A	-0.0980026	0.0202616	2.37e-06	16107	0.00145038	23.3922
genus	Ruminiclostridium9	ITP	rs12040548	1	247710285	G	T	0.0570422	0.0122359	3.15e-06	16721	0.00129806	21.7304
genus	Ruminiclostridium9	ITP	rs12419854	11	68886460	T	A	-0.0727975	0.0155594	3.18e-06	16027	0.00136396	21.8873
genus	Ruminiclostridium9	ITP	rs13033315	2	204706865	T	A	0.0511195	0.0111418	5.68e-06	16724	0.00125712	21.0481
genus	Ruminiclostridium9	ITP	rs57665991	3	157841287	C	G	-0.0641507	0.0123339	2.07e-07	16725	0.00161487	27.0491
genus	Ruminiclostridium9	ITP	rs6082461	20	2210530	A	C	0.0586425	0.0131004	4.87e-06	16650	0.00120204	20.0357
genus	Ruminiclostridium9	ITP	rs7137760	12	10702414	C	T	0.050797	0.0112182	7.07e-06	16722	0.00122464	20.501
genus	Ruminiclostridium9	ITP	rs73592673	6	128568828	A	T	-0.081629	0.0169515	2.14e-06	15493	0.00149448	23.1856
genus	Ruminiclostridium9	ITP	rs74303178	8	14697544	T	C	0.0532742	0.0119274	7.92e-06	16706	0.00119276	19.9477
genus	Ruminiclostridium9	ITP	rs78191726	6	67655320	T	C	0.0944998	0.0210206	7.58e-06	16039	0.00125848	20.2077
genus	Ruminiclostridium9	ITP	rs79082720	7	155701010	C	G	0.0928576	0.0204871	6.47e-06	16094	0.00127484	20.5409
genus	Ruminiclostridium9	ITP	rs918449	19	34371198	A	G	-0.0950908	0.0197177	2.56e-06	16725	0.00138866	23.2548
genus	Ruminiclostridium9	ITP	rs9522712	13	90441578	T	C	0.0699728	0.0154939	4.66e-06	16725	0.00121798	20.3932
genus	Ruminiclostridium9	ITP	rs9809789	3	29179983	C	T	-0.0717454	0.0159673	8.72e-06	16025	0.00125828	20.1869
genus	RuminococcaceaeNK4A214group	ITP	rs11241747	5	123846318	C	T	0.0533858	0.0120035	6.59e-06	14822	0.00133276	19.7779
genus	RuminococcaceaeNK4A214group	ITP	rs114244418	2	235430299	C	G	-0.175266	0.0372779	3.59e-06	7123	0.00309374	22.0989
genus	RuminococcaceaeNK4A214group	ITP	rs11586410	1	157338888	G	A	-0.0863422	0.0169937	3.66e-07	14822	0.00173864	25.8114
genus	RuminococcaceaeNK4A214group	ITP	rs12642039	4	159932022	T	C	-0.0553003	0.0119397	3.43e-06	15276	0.00140232	21.449
genus	RuminococcaceaeNK4A214group	ITP	rs12731	2	239087912	A	G	-0.0527684	0.0115053	4.87e-06	15288	0.00137405	21.0326
genus	RuminococcaceaeNK4A214group	ITP	rs13087692	3	84725039	T	G	0.0574623	0.012594	8.69e-06	15288	0.00135988	20.8154
genus	RuminococcaceaeNK4A214group	ITP	rs136761	22	49796014	G	A	-0.0587521	0.0119155	8.15e-07	14822	0.00163759	24.3089
genus	RuminococcaceaeNK4A214group	ITP	rs147475196	3	26509287	A	G	-0.133769	0.0295196	4.72e-06	9917	0.00206637	20.5305
genus	RuminococcaceaeNK4A214group	ITP	rs34576931	12	78373555	G	C	-0.0873312	0.0194886	4.72e-06	14678	0.00136621	20.0779
genus	RuminococcaceaeNK4A214group	ITP	rs35559912	5	35288938	T	C	-0.0925071	0.0203674	4.89e-06	13976	0.00147386	20.6261
genus	RuminococcaceaeNK4A214group	ITP	rs4814689	20	18030357	C	T	-0.1083	0.0230708	4.55e-06	14009	0.00157052	22.0329
genus	RuminococcaceaeNK4A214group	ITP	rs5994253	22	17793012	A	G	-0.0811302	0.0157621	2.35e-07	15288	0.00172996	26.4899
genus	RuminococcaceaeNK4A214group	ITP	rs62027366	16	24073806	T	C	0.0615389	0.0137612	6.58e-06	14822	0.0013474	19.9954
genus	RuminococcaceaeNK4A214group	ITP	rs6681678	1	100248591	C	T	-0.100174	0.024	9.05e-06	13031	0.00133515	17.4189
genus	RuminococcaceaeNK4A214group	ITP	rs73158814	7	132042135	C	G	-0.109257	0.0227458	2.2e-06	13077	0.00176126	23.0691
genus	RuminococcaceaeNK4A214group	ITP	rs7573569	2	141897042	T	C	0.107739	0.0233638	3.23e-06	14822	0.0014326	21.2616
genus	RuminococcaceaeUCG002	ITP	rs10916131	1	227563126	C	T	-0.069333	0.0146753	2.87e-06	17097	0.00130382	22.3179
genus	RuminococcaceaeUCG002	ITP	rs10927423	1	14732458	C	A	-0.0713617	0.0147712	8.5e-07	17096	0.00136336	23.3371
genus	RuminococcaceaeUCG002	ITP	rs10964441	9	20131746	G	A	-0.14906	0.034486	7.45e-06	5346	0.00348252	18.6756
genus	RuminococcaceaeUCG002	ITP	rs113147300	9	114066670	A	G	-0.075842	0.0164562	7.69e-06	16370	0.00129583	21.2377
genus	RuminococcaceaeUCG002	ITP	rs11607472	11	43344751	A	G	-0.0780229	0.0176325	7.19e-06	16282	0.00120112	19.5778
genus	RuminococcaceaeUCG002	ITP	rs116974815	11	111712942	C	A	-0.189731	0.0396566	2.03e-06	5819	0.00391823	22.882
genus	RuminococcaceaeUCG002	ITP	rs11750293	5	123822114	G	T	-0.0578304	0.0120512	1.76e-06	17094	0.00134531	23.0249
genus	RuminococcaceaeUCG002	ITP	rs12463378	19	54475808	A	G	-0.0522061	0.0112086	2.96e-06	16994	0.00127493	21.6912
genus	RuminococcaceaeUCG002	ITP	rs15256	10	73820548	C	T	0.0732376	0.016834	9.46e-06	17095	0.00110597	18.9253
genus	RuminococcaceaeUCG002	ITP	rs2265670	1	190171640	C	G	-0.0512404	0.0109287	2.99e-06	17096	0.00128421	21.9805
genus	RuminococcaceaeUCG002	ITP	rs362417	14	73589896	G	C	-0.054863	0.0120984	7.8e-06	17097	0.00120133	20.5614
genus	RuminococcaceaeUCG002	ITP	rs55793120	12	47384118	T	C	0.137396	0.027414	4.81e-07	11669	0.00214802	25.1148
genus	RuminococcaceaeUCG002	ITP	rs56030423	15	90780618	G	A	-0.0982874	0.0216344	6.3e-06	14937	0.00137988	20.637
genus	RuminococcaceaeUCG002	ITP	rs57079348	13	87920450	T	G	-0.076573	0.017282	7.22e-06	16372	0.00119769	19.6296
genus	RuminococcaceaeUCG002	ITP	rs6542556	2	120757853	A	G	0.050974	0.011406	7.86e-06	17094	0.00116702	19.97
genus	RuminococcaceaeUCG002	ITP	rs67746927	4	12207874	C	G	-0.054237	0.0110357	9.17e-07	16651	0.00144851	24.1512
genus	RuminococcaceaeUCG002	ITP	rs6793778	3	24045453	C	T	-0.0558706	0.0125258	9.81e-06	17094	0.00116254	19.8932
genus	RuminococcaceaeUCG002	ITP	rs7120052	11	86335459	A	C	0.0624796	0.0135523	1.97e-06	17097	0.00124162	21.252
genus	RuminococcaceaeUCG002	ITP	rs7155595	14	77502546	C	A	0.0569929	0.0116986	1.15e-06	17084	0.00138733	23.7312
genus	RuminococcaceaeUCG002	ITP	rs72874194	2	45178830	G	C	-0.0770289	0.016725	3.47e-06	16651	0.00127228	21.2092
genus	RuminococcaceaeUCG002	ITP	rs7342369	12	129451330	C	A	-0.0527803	0.0116023	5.66e-06	16651	0.00124129	20.6919
genus	RuminococcaceaeUCG002	ITP	rs76847269	5	141014951	A	G	0.163508	0.0356151	5.17e-06	7654	0.00274617	21.0716
genus	RuminococcaceaeUCG002	ITP	rs77564310	15	80713184	A	C	-0.0713093	0.0140855	3.29e-07	17000	0.00150537	25.6268
genus	RuminococcaceaeUCG002	ITP	rs79016051	1	238938497	C	T	-0.0887747	0.0189424	2.34e-06	16937	0.00129511	21.9612
genus	RuminococcaceaeUCG002	ITP	rs882348	4	23325040	A	G	-0.0799946	0.0178618	5.45e-06	17097	0.00117177	20.0549
genus	RuminococcaceaeUCG003	ITP	rs10490280	2	37905976	C	T	-0.0672094	0.0143309	4.16e-06	14004	0.00156811	21.9912
genus	RuminococcaceaeUCG003	ITP	rs11243416	9	134416970	T	C	-0.0925653	0.0191203	1.67e-06	14004	0.00167081	23.4339
genus	RuminococcaceaeUCG003	ITP	rs11613919	12	75496463	G	T	0.0727604	0.0155716	1.63e-06	14309	0.00152353	21.8304
genus	RuminococcaceaeUCG003	ITP	rs139730	22	25292719	G	C	-0.0577655	0.0130645	9.72e-06	14004	0.0013941	19.5475
genus	RuminococcaceaeUCG003	ITP	rs16959793	15	35071718	A	C	-0.062527	0.0131259	2.22e-06	14412	0.00157207	22.6892
genus	RuminococcaceaeUCG003	ITP	rs2523124	7	97348436	T	C	-0.0546625	0.0120823	5.78e-06	14409	0.00141849	20.4652
genus	RuminococcaceaeUCG003	ITP	rs3013089	1	13794594	G	A	-0.0551473	0.0120346	4.38e-06	14408	0.00145529	20.9955
genus	RuminococcaceaeUCG003	ITP	rs4452755	8	82026852	A	C	-0.0634463	0.0134741	3.29e-06	14406	0.00153675	22.1694
genus	RuminococcaceaeUCG003	ITP	rs4532474	6	105781538	G	A	0.0769231	0.017045	4.82e-06	14412	0.00141119	20.3639
genus	RuminococcaceaeUCG003	ITP	rs4629039	18	46485154	T	A	0.0553742	0.0122659	6.54e-06	14404	0.00141291	20.3776
genus	RuminococcaceaeUCG003	ITP	rs646327	19	49209851	G	A	0.0586696	0.011837	7.83e-07	14406	0.00170241	24.5633
genus	RuminococcaceaeUCG003	ITP	rs6759615	2	205238716	A	G	0.102523	0.0200204	7.86e-07	14410	0.00181653	26.2202
genus	RuminococcaceaeUCG003	ITP	rs73341549	7	51541468	T	C	-0.169857	0.0318768	1.51e-07	6744	0.00419253	28.3851
genus	RuminococcaceaeUCG003	ITP	rs78720113	3	41982393	A	G	-0.115348	0.0249601	7.59e-06	13078	0.00163035	21.3533
genus	RuminococcaceaeUCG004	ITP	rs10976229	9	7317307	T	G	0.095976	0.0214554	7.04e-06	9116	0.00219026	20.0059
genus	RuminococcaceaeUCG004	ITP	rs11961899	6	132887921	G	A	-0.0707825	0.0161381	9.18e-06	9501	0.00202068	19.2333
genus	RuminococcaceaeUCG004	ITP	rs12125734	1	103732214	G	T	0.133972	0.0257417	2.09e-07	8938	0.00302133	27.0804
genus	RuminococcaceaeUCG004	ITP	rs2248146	7	24791998	T	C	0.0689452	0.0153649	8.2e-06	9502	0.00211452	20.1306
genus	RuminococcaceaeUCG004	ITP	rs3800154	6	2119329	A	C	-0.0797959	0.0177639	6.12e-06	9406	0.00214066	20.1739
genus	RuminococcaceaeUCG004	ITP	rs511258	3	169966722	G	A	-0.0757474	0.0162475	4.52e-06	9500	0.00228269	21.7306
genus	RuminococcaceaeUCG004	ITP	rs6769553	3	54427795	A	G	0.0849743	0.0157451	7.91e-08	9501	0.00305624	29.1202
genus	RuminococcaceaeUCG004	ITP	rs7123615	11	15771251	C	G	-0.0786157	0.0179592	7.09e-06	9502	0.0020126	19.1582
genus	RuminococcaceaeUCG004	ITP	rs7569771	2	239846337	A	G	-0.075914	0.0170308	8.12e-06	9502	0.00208666	19.8647
genus	RuminococcaceaeUCG004	ITP	rs9818949	3	197683751	G	T	0.0859927	0.0188671	5.39e-06	9116	0.00227362	20.769
genus	RuminococcaceaeUCG005	ITP	rs10873449	14	94630731	T	C	0.0654843	0.0143973	4.11e-06	16098	0.00128345	20.685
genus	RuminococcaceaeUCG005	ITP	rs10937802	4	7302344	G	A	0.0755811	0.0168226	8.17e-06	15821	0.00127424	20.1829
genus	RuminococcaceaeUCG005	ITP	rs10950694	7	18026604	T	C	0.0577628	0.011412	4.3e-07	15821	0.00161672	25.6164
genus	RuminococcaceaeUCG005	ITP	rs114279581	2	198122357	A	G	-0.146604	0.0316034	3.22e-06	8465	0.00253568	21.514
genus	RuminococcaceaeUCG005	ITP	rs12288512	11	27747671	A	G	0.066635	0.0144356	3.1e-06	15473	0.0013752	21.305
genus	RuminococcaceaeUCG005	ITP	rs12458218	18	22575871	T	C	0.0677322	0.0144525	2.41e-06	16099	0.00136243	21.9609
genus	RuminococcaceaeUCG005	ITP	rs2893871	10	62662781	G	A	-0.073644	0.015548	3.54e-06	16103	0.00139128	22.4322
genus	RuminococcaceaeUCG005	ITP	rs34781347	20	16312851	G	A	0.188685	0.0386484	6.05e-07	6061	0.00391708	23.8269
genus	RuminococcaceaeUCG005	ITP	rs35166120	8	3099727	C	G	-0.0686153	0.0146252	3.75e-06	16092	0.00136595	22.0082
genus	RuminococcaceaeUCG005	ITP	rs394449	17	7034575	A	T	0.0692909	0.0148712	2.6e-06	15728	0.00137844	21.7072
genus	RuminococcaceaeUCG005	ITP	rs55793120	12	47384118	T	C	0.121548	0.0279546	7.37e-06	11224	0.00168154	18.9021
genus	RuminococcaceaeUCG005	ITP	rs60081663	5	32755085	C	G	0.158082	0.0319586	9.28e-07	9342	0.00261223	24.4621
genus	RuminococcaceaeUCG005	ITP	rs72776570	10	4240906	C	A	0.087067	0.0197179	5.36e-06	15376	0.00126646	19.4953
genus	RuminococcaceaeUCG005	ITP	rs7449320	5	154003091	C	A	0.0599163	0.0130836	4.81e-06	16095	0.0013013	20.9691
genus	RuminococcaceaeUCG005	ITP	rs7555878	1	187906034	A	G	0.0586677	0.0125277	2.81e-06	16100	0.00136031	21.928
genus	RuminococcaceaeUCG005	ITP	rs7586445	2	239509030	G	A	0.0782349	0.0176458	8.81e-06	15099	0.00130019	19.6545
genus	RuminococcaceaeUCG005	ITP	rs898577	15	68705697	T	C	-0.123012	0.0286671	7.46e-06	9991	0.00183959	18.4095
genus	RuminococcaceaeUCG009	ITP	rs113006825	6	51803869	T	C	-0.0928893	0.0208035	7.98e-06	7165	0.00277483	19.9314
genus	RuminococcaceaeUCG009	ITP	rs138460696	2	66396776	A	G	0.139274	0.0315794	9.81e-06	6865	0.0028253	19.4449
genus	RuminococcaceaeUCG009	ITP	rs1550196	17	32786955	G	A	0.130842	0.0262478	1.13e-06	7389	0.00335168	24.8421
genus	RuminococcaceaeUCG009	ITP	rs2058609	12	12970792	A	G	0.0816464	0.017472	3.12e-06	7510	0.00289928	21.8311
genus	RuminococcaceaeUCG009	ITP	rs2192926	2	75512668	A	G	-0.089048	0.0192989	4.88e-06	7511	0.00282655	21.2847
genus	RuminococcaceaeUCG009	ITP	rs4079028	1	202299085	C	T	0.0915623	0.019936	3.28e-06	7480	0.0028121	21.0882
genus	RuminococcaceaeUCG009	ITP	rs4708333	6	78106701	T	G	-0.084033	0.0174757	1.56e-06	7511	0.003069	23.1161
genus	RuminococcaceaeUCG009	ITP	rs61779334	1	39983022	G	C	-0.138137	0.0292072	1.94e-06	6865	0.00324778	22.3622
genus	RuminococcaceaeUCG009	ITP	rs6952765	7	32001710	G	A	0.0732099	0.0166777	8.13e-06	7511	0.00255892	19.2643
genus	RuminococcaceaeUCG009	ITP	rs758191	16	1979831	T	G	0.17702	0.0375113	9.01e-06	5829	0.00380599	22.2622
genus	RuminococcaceaeUCG009	ITP	rs78410648	19	52399401	A	G	0.120989	0.0277317	9.67e-06	7510	0.00252813	19.0293
genus	RuminococcaceaeUCG009	ITP	rs8009993	14	39306809	G	C	-0.135936	0.0244857	4.42e-08	7389	0.00415387	30.8126
genus	RuminococcaceaeUCG009	ITP	rs9558661	13	106650093	T	C	-0.0897823	0.0200739	7.01e-06	7480	0.00266721	19.9988
genus	RuminococcaceaeUCG010	ITP	rs12597105	16	5233941	G	A	0.0670855	0.0144415	4.87e-06	12415	0.00173513	21.5756
genus	RuminococcaceaeUCG010	ITP	rs2820282	6	104728618	A	C	-0.0592304	0.0125917	2.85e-06	12865	0.00171698	22.1235
genus	RuminococcaceaeUCG010	ITP	rs35506912	15	36607072	G	C	-0.0693743	0.0147926	3.21e-06	12793	0.0017163	21.9909
genus	RuminococcaceaeUCG010	ITP	rs682403	9	135968557	A	G	-0.0588161	0.0124671	2.37e-06	12864	0.00172716	22.2531
genus	RuminococcaceaeUCG010	ITP	rs6958419	7	16349864	C	T	-0.0585718	0.0124994	2.84e-06	12870	0.00170326	21.955
genus	RuminococcaceaeUCG010	ITP	rs73218807	4	31057482	G	A	-0.166211	0.0367938	6.43e-06	6714	0.00303018	20.4004
genus	RuminococcaceaeUCG010	ITP	rs7441445	4	40707798	C	T	-0.05695	0.0126502	6.8e-06	12852	0.00157447	20.2639
genus	RuminococcaceaeUCG010	ITP	rs7935775	11	130676996	A	T	-0.0631351	0.0137953	4.99e-06	12864	0.00162552	20.9415
genus	RuminococcaceaeUCG011	ITP	rs10274562	7	11222521	C	T	0.110917	0.0244556	6.5e-06	3632	0.00563177	20.5591
genus	RuminococcaceaeUCG011	ITP	rs12636310	3	185469491	G	A	0.132725	0.0282037	2.81e-06	3632	0.00606054	22.1339
genus	RuminococcaceaeUCG011	ITP	rs12724320	1	179370499	C	T	-0.120881	0.0249229	1.52e-06	3632	0.00643526	23.5113
genus	RuminococcaceaeUCG011	ITP	rs1416041	6	105073676	A	C	-0.182339	0.0339898	7.04e-08	3632	0.00786121	28.7623
genus	RuminococcaceaeUCG011	ITP	rs2729556	7	111763988	C	T	-0.109097	0.0233699	3.19e-06	3632	0.00596442	21.7808
genus	RuminococcaceaeUCG011	ITP	rs4490371	3	76205107	T	C	-0.111816	0.0248963	7.75e-06	3610	0.00555667	20.1605
genus	RuminococcaceaeUCG011	ITP	rs79113084	12	29634919	C	T	-0.152166	0.0317519	2.06e-06	3610	0.00632166	22.9536
genus	RuminococcaceaeUCG011	ITP	rs9729514	1	219901055	A	G	0.184934	0.0394616	2.37e-06	3632	0.00601059	21.9504
genus	RuminococcaceaeUCG013	ITP	rs11581881	1	9361576	C	T	0.0661211	0.0144736	4.73e-06	15730	0.00132501	20.8674
genus	RuminococcaceaeUCG013	ITP	rs12189346	5	141395140	G	A	0.0684961	0.014558	1.68e-06	16470	0.0013423	22.1347
genus	RuminococcaceaeUCG013	ITP	rs12336782	9	13609119	T	C	-0.0856047	0.0189311	8.6e-06	16772	0.00121767	20.4452
genus	RuminococcaceaeUCG013	ITP	rs12485353	3	197049996	G	A	-0.0607903	0.0130847	4.19e-06	16771	0.00128536	21.5819
genus	RuminococcaceaeUCG013	ITP	rs12781711	10	2219930	C	T	-0.0656129	0.0117477	2.55e-08	16772	0.00185645	31.1906
genus	RuminococcaceaeUCG013	ITP	rs16918863	10	19780463	A	C	0.111491	0.0240157	4.16e-06	12643	0.00170177	21.5488
genus	RuminococcaceaeUCG013	ITP	rs1729063	16	10863459	G	C	-0.0533411	0.0120757	9.64e-06	16470	0.0011833	19.5097
genus	RuminococcaceaeUCG013	ITP	rs2428106	9	136620584	C	G	-0.0490863	0.0109903	8.38e-06	16768	0.00118825	19.9458
genus	RuminococcaceaeUCG013	ITP	rs2730183	8	40311885	G	A	-0.0488692	0.0109907	8.44e-06	16772	0.00117739	19.7681
genus	RuminococcaceaeUCG013	ITP	rs4385846	10	115650278	G	T	0.0598405	0.0131807	6.46e-06	16772	0.00122743	20.6092
genus	RuminococcaceaeUCG013	ITP	rs75088940	12	30245557	T	C	-0.0942968	0.0200712	2.55e-06	15638	0.00140946	22.0694
genus	RuminococcaceaeUCG013	ITP	rs76973485	3	9534657	G	T	0.194976	0.0418213	3.35e-06	5299	0.00408501	21.7271
genus	RuminococcaceaeUCG013	ITP	rs7784330	7	32530997	G	A	-0.0498329	0.0112066	8.16e-06	16770	0.00117771	19.7712
genus	RuminococcaceaeUCG013	ITP	rs9313055	5	3628882	T	C	0.105087	0.023446	9.55e-06	15764	0.00127275	20.0866
genus	RuminococcaceaeUCG013	ITP	rs9565219	13	76583319	T	A	-0.0524592	0.0117701	8.73e-06	16772	0.00118299	19.8622
genus	RuminococcaceaeUCG014	ITP	rs10495392	1	237422989	C	T	-0.082486	0.0187194	9.96e-06	13902	0.00139473	19.4139
genus	RuminococcaceaeUCG014	ITP	rs10791168	11	131659000	A	G	-0.0664624	0.0150069	9.76e-06	14403	0.00135996	19.6115
genus	RuminococcaceaeUCG014	ITP	rs10941294	5	36435597	C	T	-0.122057	0.0260017	2.4e-06	12615	0.00174374	22.0322
genus	RuminococcaceaeUCG014	ITP	rs115777838	5	26110626	T	C	-0.18835	0.0386643	4.62e-07	5674	0.00416492	23.7222
genus	RuminococcaceaeUCG014	ITP	rs12638134	3	101334609	T	G	0.0582548	0.0119657	1.21e-06	14403	0.00164293	23.6987
genus	RuminococcaceaeUCG014	ITP	rs17296933	19	49175964	C	G	-0.0829544	0.0185058	7.34e-06	13177	0.0015226	20.0909
genus	RuminococcaceaeUCG014	ITP	rs34402072	8	3636548	C	T	-0.0688023	0.0156083	9.8e-06	13863	0.00139968	19.4282
genus	RuminococcaceaeUCG014	ITP	rs439810	2	119467367	G	C	-0.0577127	0.0126675	7.04e-06	14403	0.00143906	20.7538
genus	RuminococcaceaeUCG014	ITP	rs56105232	9	14363769	G	A	0.139276	0.0299132	2.91e-06	9190	0.00235335	21.6736
genus	RuminococcaceaeUCG014	ITP	rs61898819	11	126024042	A	T	0.0607865	0.0138761	9.92e-06	14325	0.00133784	19.1876
genus	RuminococcaceaeUCG014	ITP	rs62478832	7	109564034	T	A	-0.058129	0.012903	6.04e-06	14331	0.0014142	20.2928
genus	RuminococcaceaeUCG014	ITP	rs72809222	2	57205854	T	C	0.0671775	0.0139838	2.41e-06	13922	0.00165492	23.0747
genus	RuminococcaceaeUCG014	ITP	rs73186226	3	123829361	G	A	-0.0993852	0.0216819	6.72e-06	13760	0.00152465	21.0081
genus	RuminococcaceaeUCG014	ITP	rs74060145	1	15322582	C	G	-0.115767	0.0254199	8.71e-06	13011	0.00159155	20.7374
genus	RuminococcaceaeUCG014	ITP	rs77627087	16	87759750	C	G	0.067562	0.0150103	7.43e-06	14390	0.00140589	20.2565
genus	RuminococcaceaeUCG014	ITP	rs79640386	18	4084336	T	A	-0.110863	0.0248098	8.74e-06	13692	0.00145623	19.9649
genus	RuminococcaceaeUCG014	ITP	rs853612	10	119928413	A	G	-0.0528257	0.0119367	9.75e-06	14403	0.00135794	19.5823
genus	RuminococcaceaeUCG014	ITP	rs995642	2	134854659	C	T	0.060048	0.0126417	1.9e-06	14402	0.00156417	22.5593
genus	Ruminococcus1	ITP	rs10167839	2	181882879	A	G	0.0519509	0.0116306	8.09e-06	16605	0.0012001	19.9492
genus	Ruminococcus1	ITP	rs10769159	11	45688595	G	C	-0.0640277	0.0110059	5.29e-09	16603	0.00203428	33.84
genus	Ruminococcus1	ITP	rs10995816	10	65870347	C	G	-0.0762002	0.0174689	8.38e-06	16597	0.00114513	19.0252
[truncated: 184 more rows]
