# Supplementary material for: Genetically predicted plasma metabolites mediate the causal relationship between gut microbiota and primary immune thrombocytopenia (ITP)
Source: Front Microbiol. 2024 Oct 28;15:1447729. doi: 10.3389/fmicb.2024.1447729 (PMC11551717; doi:10.3389/fmicb.2024.1447729)
Supplement: Supplementary file 2 [file Table_2.XLSX]

## Sheet: df_s2
Supplementary Table S2: Heterogeneity and pleiotropy in MR analyses of gut microbiota on ITP
Exposure.Level	Exposure.Taxa	Outcome	Methods	No. of SNPs	HETEROGENEITY			HORIZONTAL PLEIOTROPY
								MR-EGGER REGRESSION			MR-PRESSO
					Q	Q DEGRE	Q P-value	EGGER INTERCEPT	SE	P-value	GLOBAL TEST P-value
phylum	Actinobacteria	ITP	MR Egger	17	12.0284	12	0.443402	0.0222501	0.107484	0.839475	0.53
phylum	Actinobacteria	ITP	Inverse variance weighted	17	12.0713	13	0.521802
phylum	Bacteroidetes	ITP	MR Egger	13	11.1078	9	0.268394	0.0300587	0.0861248	0.735105	0.391
phylum	Bacteroidetes	ITP	Inverse variance weighted	13	11.2581	10	0.337766
phylum	Cyanobacteria	ITP	MR Egger	10	5.08592	6	0.532842	-0.216282	0.154565	0.211242	0.414
phylum	Cyanobacteria	ITP	Inverse variance weighted	10	7.04395	7	0.424319
phylum	Euryarchaeota	ITP	MR Egger	13	10.1315	10	0.429034	0.323523	0.147938	0.0536179	0.182
phylum	Euryarchaeota	ITP	Inverse variance weighted	13	14.9768	11	0.18356
phylum	Lentisphaerae	ITP	MR Egger	10	10.2291	6	0.115331	-0.224146	0.219632	0.34684	0.136
phylum	Lentisphaerae	ITP	Inverse variance weighted	10	12.0047	7	0.100404
phylum	Proteobacteria	ITP	MR Egger	13	2.73352	9	0.97393	-0.0242944	0.103334	0.819388	0.985
phylum	Proteobacteria	ITP	Inverse variance weighted	13	2.7888	10	0.985967
class	Alphaproteobacteria	ITP	MR Egger	9	3.00794	4	0.556497	-0.0411185	0.192219	0.841075	0.702
class	Alphaproteobacteria	ITP	Inverse variance weighted	9	3.0537	5	0.691706
class	Bacilli	ITP	MR Egger	22	18.9623	16	0.270624	-0.0548315	0.0858164	0.531903	0.361
class	Bacilli	ITP	Inverse variance weighted	22	19.4461	17	0.303535
class	Bacteroidia	ITP	MR Egger	15	13.9411	11	0.236267	0.0728615	0.0827944	0.397663	0.276
class	Bacteroidia	ITP	Inverse variance weighted	15	14.9227	12	0.245693
class	Betaproteobacteria	ITP	MR Egger	14	4.51586	10	0.921091	0.0989295	0.114873	0.409297	0.94
class	Betaproteobacteria	ITP	Inverse variance weighted	14	5.25754	11	0.918055
class	Clostridia	ITP	MR Egger	17	11.4446	10	0.323942	0.206835	0.189495	0.300647	0.295
class	Clostridia	ITP	Inverse variance weighted	17	12.8081	11	0.30605
class	Coriobacteriia	ITP	MR Egger	16	11.1102	11	0.434075	-0.257496	0.153157	0.120854	0.336
class	Coriobacteriia	ITP	Inverse variance weighted	16	13.9652	12	0.302938
class	Deltaproteobacteria	ITP	MR Egger	14	11.7845	11	0.380058	0.0310003	0.0891581	0.734627	0.462
class	Deltaproteobacteria	ITP	Inverse variance weighted	14	11.914	12	0.45261
class	Erysipelotrichia	ITP	MR Egger	12	8.71099	10	0.559734	0.0620531	0.138165	0.662918	0.65
class	Erysipelotrichia	ITP	Inverse variance weighted	12	8.9127	11	0.62995
class	Gammaproteobacteria	ITP	MR Egger	9	3.4966	5	0.623902	0.0229534	0.151639	0.885603	0.753
class	Gammaproteobacteria	ITP	Inverse variance weighted	9	3.51952	6	0.741371
class	Lentisphaeria	ITP	MR Egger	9	8.21041	5	0.145014	-0.218221	0.209859	0.346058	0.16
class	Lentisphaeria	ITP	Inverse variance weighted	9	9.98596	6	0.125245
class	Melainabacteria	ITP	MR Egger	13	12.8608	8	0.116729	0.149748	0.125462	0.266836	0.097
class	Melainabacteria	ITP	Inverse variance weighted	13	15.151	9	0.0868702
class	Mollicutes	ITP	MR Egger	12	13.4925	10	0.197424	-0.0706503	0.139562	0.623668	0.28
class	Mollicutes	ITP	Inverse variance weighted	12	13.8383	11	0.242073
class	Negativicutes	ITP	MR Egger	12	5.42043	9	0.796227	0.019726	0.105929	0.856403	0.864
class	Negativicutes	ITP	Inverse variance weighted	12	5.45511	10	0.85878
class	Verrucomicrobiae	ITP	MR Egger	12	1.36204	9	0.998047	0.0960376	0.114423	0.423024	0.999
class	Verrucomicrobiae	ITP	Inverse variance weighted	12	2.06649	10	0.995805
family	Acidaminococcaceae	ITP	MR Egger	8	2.18323	5	0.823255	0.0287941	0.152117	0.85731	0.902
family	Acidaminococcaceae	ITP	Inverse variance weighted	8	2.21906	6	0.89849
family	Actinomycetaceae	ITP	MR Egger	5	11.0042	3	0.0117033	-0.0704944	0.247687	0.794458	0.063
family	Actinomycetaceae	ITP	Inverse variance weighted	5	11.3013	4	0.0233785
family	Alcaligenaceae	ITP	MR Egger	16	7.07039	10	0.718784	0.10418	0.145217	0.489538	0.77
family	Alcaligenaceae	ITP	Inverse variance weighted	16	7.58507	11	0.74992
family	Bacteroidaceae	ITP	MR Egger	10	2.54691	6	0.863181	0.0949709	0.200697	0.652792	0.876
family	Bacteroidaceae	ITP	Inverse variance weighted	10	2.77084	7	0.905362
family	BacteroidalesS24	ITP	MR Egger	10	2.8739	6	0.824499	0.144792	0.172306	0.432931	0.85
family	BacteroidalesS24	ITP	Inverse variance weighted	10	3.58005	7	0.826676
family	Bifidobacteriaceae	ITP	MR Egger	16	8.7434	8	0.364403	-0.0406094	0.11609	0.735512	0.505
family	Bifidobacteriaceae	ITP	Inverse variance weighted	16	8.87714	9	0.448692
family	Clostridiaceae1	ITP	MR Egger	11	3.20855	8	0.920596	0.0320237	0.1029	0.763595	0.953
family	Clostridiaceae1	ITP	Inverse variance weighted	11	3.3054	9	0.950947
family	ClostridialesvadinBB60group	ITP	MR Egger	17	8.11764	13	0.835852	0.0385111	0.0859574	0.661511	0.872
family	ClostridialesvadinBB60group	ITP	Inverse variance weighted	17	8.31837	14	0.872089
family	Coriobacteriaceae	ITP	MR Egger	16	11.1102	11	0.434075	-0.257496	0.153157	0.120854	0.323
family	Coriobacteriaceae	ITP	Inverse variance weighted	16	13.9652	12	0.302938
family	Defluviitaleaceae	ITP	MR Egger	12	4.28136	9	0.891938	-0.0227046	0.121502	0.855911	0.919
family	Defluviitaleaceae	ITP	Inverse variance weighted	12	4.31628	10	0.931953
family	Desulfovibrionaceae	ITP	MR Egger	12	8.72974	8	0.365606	0.0194714	0.0954325	0.843422	0.494
family	Desulfovibrionaceae	ITP	Inverse variance weighted	12	8.77516	9	0.458282
family	Enterobacteriaceae	ITP	MR Egger	10	8.14449	5	0.14845	-0.00410306	0.33674	0.99075	0.239
family	Enterobacteriaceae	ITP	Inverse variance weighted	10	8.14473	6	0.227691
family	Erysipelotrichaceae	ITP	MR Egger	12	8.71099	10	0.559734	0.0620531	0.138165	0.662918	0.605
family	Erysipelotrichaceae	ITP	Inverse variance weighted	12	8.9127	11	0.62995
family	FamilyXI	ITP	MR Egger	10	2.76741	6	0.837422	-0.271547	0.221691	0.266519	0.745
family	FamilyXI	ITP	Inverse variance weighted	10	4.26776	7	0.748472
family	FamilyXIII	ITP	MR Egger	11	8.10814	7	0.323155	-0.0401013	0.140356	0.783369	0.432
family	FamilyXIII	ITP	Inverse variance weighted	11	8.20269	8	0.413925
family	Lachnospiraceae	ITP	MR Egger	17	13.7535	14	0.468235	-0.0580631	0.0675681	0.404634	0.546
family	Lachnospiraceae	ITP	Inverse variance weighted	17	14.4919	15	0.488596
family	Lactobacillaceae	ITP	MR Egger	12	5.05263	7	0.653541	0.000813936	0.105114	0.994038	0.761
family	Lactobacillaceae	ITP	Inverse variance weighted	12	5.05269	8	0.75193
family	Methanobacteriaceae	ITP	MR Egger	12	7.12175	8	0.523555	0.0817613	0.167169	0.637901	0.619
family	Methanobacteriaceae	ITP	Inverse variance weighted	12	7.36097	9	0.599592
family	Oxalobacteraceae	ITP	MR Egger	15	10.8401	12	0.542673	-0.331925	0.133191	0.0283231	0.215
family	Oxalobacteraceae	ITP	Inverse variance weighted	15	17.0506	13	0.197002
family	Pasteurellaceae	ITP	MR Egger	18	15.6128	11	0.156127	-0.0670014	0.0997687	0.515715	0.174
family	Pasteurellaceae	ITP	Inverse variance weighted	18	16.2529	12	0.179926
family	Peptococcaceae	ITP	MR Egger	9	3.1684	7	0.868999	0.0985301	0.0933982	0.326494	0.857
family	Peptococcaceae	ITP	Inverse variance weighted	9	4.28131	8	0.830893
family	Peptostreptococcaceae	ITP	MR Egger	13	9.22676	10	0.510727	0.0334018	0.0715995	0.650848	0.638
family	Peptostreptococcaceae	ITP	Inverse variance weighted	13	9.44439	11	0.580944
family	Porphyromonadaceae	ITP	MR Egger	10	2.51974	6	0.866252	0.319262	0.151851	0.0802035	0.471
family	Porphyromonadaceae	ITP	Inverse variance weighted	10	6.94011	7	0.435142
family	Prevotellaceae	ITP	MR Egger	17	11.1609	13	0.597339	-0.0750144	0.0977877	0.45672	0.628
family	Prevotellaceae	ITP	Inverse variance weighted	17	11.7494	14	0.626422
family	Rhodospirillaceae	ITP	MR Egger	16	9.47521	12	0.661894	0.12481	0.167736	0.471145	0.688
family	Rhodospirillaceae	ITP	Inverse variance weighted	16	10.0289	13	0.691572
family	Rikenellaceae	ITP	MR Egger	21	20.4105	17	0.253771	0.0930989	0.0925021	0.32831	0.259
family	Rikenellaceae	ITP	Inverse variance weighted	21	21.6267	18	0.248981
family	Ruminococcaceae	ITP	MR Egger	12	12.8021	8	0.118841	-0.00905194	0.11739	0.94043	0.194
family	Ruminococcaceae	ITP	Inverse variance weighted	12	12.8117	9	0.171315
family	Streptococcaceae	ITP	MR Egger	17	11.983	12	0.447044	-0.174911	0.13834	0.230108	0.374
family	Streptococcaceae	ITP	Inverse variance weighted	17	13.5816	13	0.403953
family	Verrucomicrobiaceae	ITP	MR Egger	12	1.36074	9	0.998054	0.0961753	0.114399	0.422288	0.998
family	Verrucomicrobiaceae	ITP	Inverse variance weighted	12	2.06752	10	0.995796
family	Victivallaceae	ITP	MR Egger	13	9.43199	9	0.39839	-0.0653137	0.158825	0.690523	0.482
family	Victivallaceae	ITP	Inverse variance weighted	13	9.60922	10	0.47542
genus	Actinomyces	ITP	MR Egger	8	11.9586	5	0.0353593	0.0387818	0.186124	0.843166	0.093
genus	Actinomyces	ITP	Inverse variance weighted	8	12.0624	6	0.06059
genus	Adlercreutzia	ITP	MR Egger	12	1.32555	6	0.97023	0.110264	0.173724	0.549041	0.967
genus	Adlercreutzia	ITP	Inverse variance weighted	12	1.7284	7	0.973335
genus	Akkermansia	ITP	MR Egger	12	1.35971	9	0.99806	0.0962326	0.114273	0.421528	0.995
genus	Akkermansia	ITP	Inverse variance weighted	12	2.06889	10	0.995784
genus	Alistipes	ITP	MR Egger	15	13.2264	12	0.352804	0.203812	0.146302	0.188863	0.306
genus	Alistipes	ITP	Inverse variance weighted	15	15.3654	13	0.285101
genus	Allisonella	ITP	MR Egger	9	2.68774	6	0.846893	0.321598	0.251417	0.248086	0.761
genus	Allisonella	ITP	Inverse variance weighted	9	4.32396	7	0.741799
genus	Alloprevotella	ITP	MR Egger	7	4.45737	4	0.347632	-0.842304	0.420983	0.11601	0.145
genus	Alloprevotella	ITP	Inverse variance weighted	7	8.91832	5	0.112367
genus	Anaerofilum	ITP	MR Egger	11	26.6086	8	0.000825793	-0.254813	0.303642	0.425728	0.001
genus	Anaerofilum	ITP	Inverse variance weighted	11	28.951	9	0.000660492
genus	Anaerostipes	ITP	MR Egger	13	5.77334	9	0.762372	-0.0536743	0.11211	0.643524	0.819
genus	Anaerostipes	ITP	Inverse variance weighted	13	6.00255	10	0.815049
genus	Anaerotruncus	ITP	MR Egger	14	13.542	10	0.194927	0.017127	0.121096	0.890336	0.291
genus	Anaerotruncus	ITP	Inverse variance weighted	14	13.5691	11	0.257762
genus	Bacteroides	ITP	MR Egger	10	2.54691	6	0.863181	0.0949709	0.200697	0.652792	0.921
genus	Bacteroides	ITP	Inverse variance weighted	10	2.77084	7	0.905362
genus	Barnesiella	ITP	MR Egger	15	10.2827	10	0.416053	0.00222935	0.119934	0.985535	0.533
genus	Barnesiella	ITP	Inverse variance weighted	15	10.283	11	0.505122
genus	Bifidobacterium	ITP	MR Egger	15	12.5632	10	0.249127	0.065561	0.093034	0.497081	0.27
genus	Bifidobacterium	ITP	Inverse variance weighted	15	13.1871	11	0.281271
genus	Bilophila	ITP	MR Egger	16	6.39009	10	0.781495	-0.0169971	0.149705	0.911851	0.828
genus	Bilophila	ITP	Inverse variance weighted	16	6.40298	11	0.84517
genus	Blautia	ITP	MR Egger	11	12.4868	9	0.187237	0.0512688	0.106869	0.642858	0.26
genus	Blautia	ITP	Inverse variance weighted	11	12.8061	10	0.234717
genus	Butyricicoccus	ITP	MR Egger	9	4.44264	6	0.617002	0.0689451	0.0793216	0.418155	0.577
genus	Butyricicoccus	ITP	Inverse variance weighted	9	5.19812	7	0.635799
genus	Butyricimonas	ITP	MR Egger	17	19.8615	11	0.047277	0.0466651	0.151665	0.764069	0.071
genus	Butyricimonas	ITP	Inverse variance weighted	17	20.0324	12	0.0664753
genus	Butyrivibrio	ITP	MR Egger	16	10.1384	13	0.682579	0.0606493	0.128601	0.645022	0.738
genus	Butyrivibrio	ITP	Inverse variance weighted	16	10.3608	14	0.735356
genus	CandidatusSoleaferrea	ITP	MR Egger	14	5.94906	7	0.54571	0.122012	0.354631	0.740909	0.649
genus	CandidatusSoleaferrea	ITP	Inverse variance weighted	14	6.06743	8	0.639678
genus	Catenibacterium	ITP	MR Egger	5	6.95238	3	0.0734313	0.068129	0.625803	0.920182	0.183
genus	Catenibacterium	ITP	Inverse variance weighted	5	6.97984	4	0.136957
genus	ChristensenellaceaeR	ITP	MR Egger	10	6.89504	7	0.439889	-0.0761779	0.133756	0.5868	0.544
genus	ChristensenellaceaeR	ITP	Inverse variance weighted	10	7.21941	8	0.513156
genus	Clostridiuminnocuumgroup	ITP	MR Egger	11	5.29056	7	0.624551	-0.1824	0.189768	0.368484	0.611
genus	Clostridiuminnocuumgroup	ITP	Inverse variance weighted	11	6.21441	8	0.623229
genus	Clostridiumsensustricto1	ITP	MR Egger	9	0.77086	5	0.978855	0.118359	0.118748	0.364659	0.915
genus	Clostridiumsensustricto1	ITP	Inverse variance weighted	9	1.76432	6	0.940048
genus	Collinsella	ITP	MR Egger	12	7.13792	7	0.414663	0.293569	0.142215	0.077873	0.212
genus	Collinsella	ITP	Inverse variance weighted	12	11.4831	8	0.175801
genus	Coprobacter	ITP	MR Egger	13	12.8471	8	0.11722	-0.233261	0.153242	0.166463	0.089
genus	Coprobacter	ITP	Inverse variance weighted	13	16.5679	9	0.0559278
genus	Coprococcus1	ITP	MR Egger	14	4.9639	10	0.893576	0.0612616	0.0797748	0.460277	0.889
genus	Coprococcus1	ITP	Inverse variance weighted	14	5.55362	11	0.901429
genus	Coprococcus2	ITP	MR Egger	10	8.23243	6	0.221565	0.0996493	0.341684	0.780381	0.337
genus	Coprococcus2	ITP	Inverse variance weighted	10	8.34913	7	0.302817
genus	Coprococcus3	ITP	MR Egger	10	3.59505	7	0.825057	0.0159726	0.12832	0.904438	0.901
genus	Coprococcus3	ITP	Inverse variance weighted	10	3.61055	8	0.890443
genus	DefluviitaleaceaeUCG011	ITP	MR Egger	10	3.72218	7	0.811163	-0.0367332	0.136856	0.796123	0.855
genus	DefluviitaleaceaeUCG011	ITP	Inverse variance weighted	10	3.79422	8	0.875196
genus	Desulfovibrio	ITP	MR Egger	10	5.5023	7	0.598906	-0.133939	0.125697	0.321984	0.611
genus	Desulfovibrio	ITP	Inverse variance weighted	10	6.63775	8	0.576172
genus	Dialister	ITP	MR Egger	12	14.9456	9	0.092442	0.0972394	0.169977	0.581277	0.128
genus	Dialister	ITP	Inverse variance weighted	12	15.489	10	0.115223
genus	Dorea	ITP	MR Egger	12	8.31852	8	0.402991	0.0951219	0.101561	0.376374	0.459
genus	Dorea	ITP	Inverse variance weighted	12	9.23066	9	0.41626
genus	Eggerthella	ITP	MR Egger	11	7.5943	9	0.57549	0.348828	0.150259	0.0453738	0.23
genus	Eggerthella	ITP	Inverse variance weighted	11	12.9837	10	0.224585
genus	Eisenbergiella	ITP	MR Egger	12	8.23854	9	0.510298	-0.0744071	0.250097	0.772828	0.608
genus	Eisenbergiella	ITP	Inverse variance weighted	12	8.32705	10	0.596924
genus	Enterorhabdus	ITP	MR Egger	9	0.496964	4	0.973796	0.130206	0.154471	0.44673	0.957
genus	Enterorhabdus	ITP	Inverse variance weighted	9	1.20747	5	0.944159
genus	Erysipelatoclostridium	ITP	MR Egger	16	7.28656	13	0.886786	-0.00560761	0.10556	0.958442	0.933
genus	Erysipelatoclostridium	ITP	Inverse variance weighted	16	7.28938	14	0.92298
genus	ErysipelotrichaceaeUCG003	ITP	MR Egger	17	14.8527	14	0.388299	-0.204768	0.0922216	0.043407	0.183
genus	ErysipelotrichaceaeUCG003	ITP	Inverse variance weighted	17	20.0831	15	0.168769
genus	Escherichia.Shigella	ITP	MR Egger	14	9.3976	7	0.225356	-0.145284	0.118375	0.25937	0.196
genus	Escherichia.Shigella	ITP	Inverse variance weighted	14	11.4199	8	0.179025
genus	Eubacteriumbrachygroup	ITP	MR Egger	11	16.0538	8	0.0416166	-0.0171216	0.185877	0.928874	0.095
genus	Eubacteriumbrachygroup	ITP	Inverse variance weighted	11	16.0708	9	0.0654173
genus	Eubacteriumcoprostanoligenesgroup	ITP	MR Egger	14	10.997	10	0.357754	0.0310269	0.12802	0.8134	0.451
genus	Eubacteriumcoprostanoligenesgroup	ITP	Inverse variance weighted	14	11.0616	11	0.438121
genus	Eubacteriumeligensgroup	ITP	MR Egger	10	6.82162	5	0.234248	-0.251293	0.225879	0.316527	0.207
genus	Eubacteriumeligensgroup	ITP	Inverse variance weighted	10	8.51021	6	0.203054
genus	Eubacteriumfissicatenagroup	ITP	MR Egger	8	1.99786	6	0.919895	-0.0188581	0.193892	0.925687	0.962
genus	Eubacteriumfissicatenagroup	ITP	Inverse variance weighted	8	2.00732	7	0.959434
genus	Eubacteriumhalliigroup	ITP	MR Egger	16	20.4776	14	0.115789	0.00347093	0.0763414	0.964378	0.184
genus	Eubacteriumhalliigroup	ITP	Inverse variance weighted	16	20.4806	15	0.15426
genus	Eubacteriumnodatumgroup	ITP	MR Egger	11	4.9794	9	0.8361	0.23032	0.149516	0.157842	0.674
genus	Eubacteriumnodatumgroup	ITP	Inverse variance weighted	11	7.35234	10	0.691816
genus	Eubacteriumoxidoreducensgroup	ITP	MR Egger	5	0.188862	2	0.90989	-0.0630506	0.156492	0.72601	0.954
genus	Eubacteriumoxidoreducensgroup	ITP	Inverse variance weighted	5	0.35119	3	0.95013
genus	Eubacteriumrectalegroup	ITP	MR Egger	12	9.27312	6	0.158791	0.304522	0.169174	0.121945	0.051
genus	Eubacteriumrectalegroup	ITP	Inverse variance weighted	12	14.2809	7	0.0464055
genus	Eubacteriumruminantiumgroup	ITP	MR Egger	19	12.63	16	0.69959	-0.0507924	0.0931938	0.593257	0.73
genus	Eubacteriumruminantiumgroup	ITP	Inverse variance weighted	19	12.9271	17	0.741053
genus	Eubacteriumventriosumgroup	ITP	MR Egger	14	20.3636	11	0.0405961	-0.0431041	0.195596	0.829617	0.055
genus	Eubacteriumventriosumgroup	ITP	Inverse variance weighted	14	20.4535	12	0.0589784
genus	Eubacteriumxylanophilumgroup	ITP	MR Egger	11	1.43522	6	0.963681	0.135404	0.139279	0.368508	0.942
genus	Eubacteriumxylanophilumgroup	ITP	Inverse variance weighted	11	2.38035	7	0.935834
genus	Faecalibacterium	ITP	MR Egger	13	5.71166	8	0.679494	-0.111529	0.0880487	0.240903	0.589
genus	Faecalibacterium	ITP	Inverse variance weighted	13	7.31613	9	0.604242
genus	FamilyXIIIAD3011group	ITP	MR Egger	14	15.618	10	0.111101	0.0541446	0.217178	0.808168	0.162
genus	FamilyXIIIAD3011group	ITP	Inverse variance weighted	14	15.7151	11	0.152041
genus	FamilyXIIIUCG001	ITP	MR Egger	10	5.86516	6	0.438464	-0.0765318	0.120028	0.547268	0.527
genus	FamilyXIIIUCG001	ITP	Inverse variance weighted	10	6.27172	7	0.508405
genus	Flavonifractor	ITP	MR Egger	8	0.750996	3	0.861148	-0.110398	0.200411	0.6201	0.894
genus	Flavonifractor	ITP	Inverse variance weighted	8	1.05444	4	0.901432
genus	Fusicatenibacter	ITP	MR Egger	18	12.4034	15	0.648273	0.000598489	0.11065	0.995756	0.722
genus	Fusicatenibacter	ITP	Inverse variance weighted	18	12.4034	16	0.715772
genus	Gordonibacter	ITP	MR Egger	14	9.81547	9	0.36563	-0.271737	0.164681	0.133325	0.246
genus	Gordonibacter	ITP	Inverse variance weighted	14	12.7849	10	0.235947
genus	Haemophilus	ITP	MR Egger	14	7.96989	7	0.335256	-0.186133	0.103422	0.114928	0.163
genus	Haemophilus	ITP	Inverse variance weighted	14	11.6578	8	0.167139
genus	Holdemanella	ITP	MR Egger	13	8.2454	8	0.409874	-0.114014	0.112624	0.34101	0.396
genus	Holdemanella	ITP	Inverse variance weighted	13	9.30167	9	0.409907
genus	Holdemania	ITP	MR Egger	17	16.3356	12	0.176345	0.100816	0.103505	0.349274	0.178
genus	Holdemania	ITP	Inverse variance weighted	17	17.627	13	0.1722
genus	Howardella	ITP	MR Egger	11	6.66689	8	0.572962	0.0481349	0.170424	0.784774	0.678
genus	Howardella	ITP	Inverse variance weighted	11	6.74666	9	0.663477
genus	Hungatella	ITP	MR Egger	5	8.07861	3	0.0444146	0.180615	0.520495	0.751501	0.095
genus	Hungatella	ITP	Inverse variance weighted	5	8.40287	4	0.0778866
genus	Intestinibacter	ITP	MR Egger	14	15.2209	12	0.22958	-0.192566	0.11124	0.109042	0.144
genus	Intestinibacter	ITP	Inverse variance weighted	14	19.0218	13	0.122429
genus	Intestinimonas	ITP	MR Egger	20	13.277	15	0.580915	0.00240678	0.0757304	0.975066	0.68
genus	Intestinimonas	ITP	Inverse variance weighted	20	13.278	16	0.652335
genus	Lachnoclostridium	ITP	MR Egger	15	5.23316	11	0.919351	-0.0656171	0.118095	0.589584	0.932
genus	Lachnoclostridium	ITP	Inverse variance weighted	15	5.54188	12	0.937395
genus	Lachnospira	ITP	MR Egger	7	1.12846	4	0.889731	0.096561	0.252973	0.722091	0.946
genus	Lachnospira	ITP	Inverse variance weighted	7	1.27416	5	0.937568
genus	LachnospiraceaeFCS020group	ITP	MR Egger	16	13.099	10	0.218188	0.0384287	0.0874416	0.66966	0.258
genus	LachnospiraceaeFCS020group	ITP	Inverse variance weighted	16	13.352	11	0.270941
genus	LachnospiraceaeNC2004group	ITP	MR Egger	10	5.38224	7	0.613424	-0.162749	0.165414	0.357946	0.599
genus	LachnospiraceaeNC2004group	ITP	Inverse variance weighted	10	6.35028	8	0.608058
genus	LachnospiraceaeNK4A136group	ITP	MR Egger	16	9.48933	13	0.735064	0.0102174	0.0577659	0.862331	0.804
genus	LachnospiraceaeNK4A136group	ITP	Inverse variance weighted	16	9.52062	14	0.796325
genus	LachnospiraceaeUCG001	ITP	MR Egger	16	4.75339	11	0.942519	0.00759648	0.145472	0.95929	0.966
genus	LachnospiraceaeUCG001	ITP	Inverse variance weighted	16	4.75611	12	0.965633
genus	LachnospiraceaeUCG004	ITP	MR Egger	13	5.87359	10	0.825769	-0.121376	0.113935	0.31178	0.812
genus	LachnospiraceaeUCG004	ITP	Inverse variance weighted	13	7.00849	11	0.798396
genus	LachnospiraceaeUCG008	ITP	MR Egger	12	15.9025	9	0.0689464	-0.131057	0.228499	0.580315	0.083
genus	LachnospiraceaeUCG008	ITP	Inverse variance weighted	12	16.4837	10	0.086597
genus	LachnospiraceaeUCG010	ITP	MR Egger	11	1.94286	7	0.962935	-0.0410998	0.0962801	0.68229	0.978
genus	LachnospiraceaeUCG010	ITP	Inverse variance weighted	11	2.12508	8	0.976935
genus	Lactobacillus	ITP	MR Egger	12	5.21084	8	0.734822	0.00654381	0.103222	0.951007	0.797
genus	Lactobacillus	ITP	Inverse variance weighted	12	5.21486	9	0.815191
genus	Lactococcus	ITP	MR Egger	11	7.12933	7	0.415539	-0.0155073	0.170538	0.930094	0.573
genus	Lactococcus	ITP	Inverse variance weighted	11	7.13775	8	0.521846
genus	Marvinbryantia	ITP	MR Egger	10	9.51012	7	0.218075	-0.167849	0.205388	0.44072	0.253
genus	Marvinbryantia	ITP	Inverse variance weighted	10	10.4175	8	0.236938
genus	Methanobrevibacter	ITP	MR Egger	8	7.34511	4	0.118737	-0.126714	0.23921	0.624344	0.174
genus	Methanobrevibacter	ITP	Inverse variance weighted	8	7.86037	5	0.1641
genus	Odoribacter	ITP	MR Egger	9	2.05675	5	0.841239	-0.225394	0.143809	0.177824	0.617
genus	Odoribacter	ITP	Inverse variance weighted	9	4.51323	6	0.607576
genus	Olsenella	ITP	MR Egger	11	17.9995	9	0.0351797	0.0665115	0.17267	0.709039	0.066
genus	Olsenella	ITP	Inverse variance weighted	11	18.2962	10	0.0501678
genus	Oscillibacter	ITP	MR Egger	17	8.15648	12	0.772786	0.279682	0.107539	0.0231945	0.317
genus	Oscillibacter	ITP	Inverse variance weighted	17	14.9203	13	0.312355
genus	Oscillospira	ITP	MR Egger	9	4.83771	6	0.56479	0.154047	0.186144	0.439581	0.596
genus	Oscillospira	ITP	Inverse variance weighted	9	5.52258	7	0.596461
genus	Oxalobacter	ITP	MR Egger	12	12.4367	9	0.189797	-0.192518	0.214208	0.392199	0.189
genus	Oxalobacter	ITP	Inverse variance weighted	12	13.5528	10	0.194383
genus	Parabacteroides	ITP	MR Egger	10	8.81796	4	0.0658142	-0.0718111	0.284838	0.813378	0.15
genus	Parabacteroides	ITP	Inverse variance weighted	10	8.95808	5	0.110748
genus	Paraprevotella	ITP	MR Egger	13	13.4477	11	0.265071	0.0240962	0.11576	0.838912	0.345
genus	Paraprevotella	ITP	Inverse variance weighted	13	13.5007	12	0.333721
genus	Parasutterella	ITP	MR Egger	16	12.3118	12	0.420977	0.0759978	0.0838368	0.382515	0.426
genus	Parasutterella	ITP	Inverse variance weighted	16	13.1549	13	0.435923
genus	Peptococcus	ITP	MR Egger	16	10.5554	10	0.393188	0.423971	0.149591	0.0177236	0.066
genus	Peptococcus	ITP	Inverse variance weighted	16	19.0343	11	0.0604812
genus	Phascolarctobacterium	ITP	MR Egger	12	9.34835	8	0.313767	0.31046	0.19198	0.144508	0.213
genus	Phascolarctobacterium	ITP	Inverse variance weighted	12	12.4043	9	0.191465
genus	Prevotella7	ITP	MR Egger	12	10.2626	9	0.329651	-0.170755	0.214466	0.446413	0.344
genus	Prevotella7	ITP	Inverse variance weighted	12	10.9854	10	0.358657
genus	Prevotella9	ITP	MR Egger	18	19.2184	12	0.0833913	0.0198624	0.119811	0.871089	0.128
genus	Prevotella9	ITP	Inverse variance weighted	18	19.2625	13	0.115188
genus	RikenellaceaeRC9gutgroup	ITP	MR Egger	12	2.58843	9	0.97841	-0.220851	0.204664	0.308616	0.957
genus	RikenellaceaeRC9gutgroup	ITP	Inverse variance weighted	12	3.75287	10	0.957808
genus	Romboutsia	ITP	MR Egger	14	15.1053	11	0.177727	0.0278838	0.102842	0.791311	0.233
genus	Romboutsia	ITP	Inverse variance weighted	14	15.2062	12	0.230351
genus	Roseburia	ITP	MR Egger	17	8.41205	12	0.752158	-0.184702	0.0955659	0.0772161	0.477
genus	Roseburia	ITP	Inverse variance weighted	17	12.1474	13	0.515592
genus	Ruminiclostridium5	ITP	MR Egger	13	18.4101	8	0.0183534	0.0284092	0.224909	0.9026	0.033
genus	Ruminiclostridium5	ITP	Inverse variance weighted	13	18.4468	9	0.0303295
genus	Ruminiclostridium6	ITP	MR Egger	16	15.6634	13	0.267782	-0.125853	0.0883124	0.177695	0.239
genus	Ruminiclostridium6	ITP	Inverse variance weighted	16	18.1104	14	0.201798
genus	Ruminiclostridium9	ITP	MR Egger	15	4.34895	7	0.738822	0.185096	0.164649	0.298002	0.725
genus	Ruminiclostridium9	ITP	Inverse variance weighted	15	5.61274	8	0.69052
genus	RuminococcaceaeNK4A214group	ITP	MR Egger	16	10.4407	11	0.491234	-0.0685892	0.112837	0.555623	0.556
genus	RuminococcaceaeNK4A214group	ITP	Inverse variance weighted	16	10.8102	12	0.545251
genus	RuminococcaceaeUCG002	ITP	MR Egger	25	18.6537	19	0.479245	-0.0294629	0.0723296	0.688309	0.541
genus	RuminococcaceaeUCG002	ITP	Inverse variance weighted	25	18.8196	20	0.533576
genus	RuminococcaceaeUCG003	ITP	MR Egger	14	12.7417	10	0.238473	0.0220064	0.122722	0.861268	0.293
genus	RuminococcaceaeUCG003	ITP	Inverse variance weighted	14	12.7827	11	0.307765
genus	RuminococcaceaeUCG004	ITP	MR Egger	10	4.82807	7	0.680936	-0.179086	0.196894	0.393296	0.71
genus	RuminococcaceaeUCG004	ITP	Inverse variance weighted	10	5.65536	8	0.685774
genus	RuminococcaceaeUCG005	ITP	MR Egger	17	9.68819	12	0.643294	-0.0765267	0.0960364	0.441019	0.692
genus	RuminococcaceaeUCG005	ITP	Inverse variance weighted	17	10.3232	13	0.667319
genus	RuminococcaceaeUCG009	ITP	MR Egger	13	3.45774	9	0.943359	-0.274593	0.15347	0.107202	0.749
genus	RuminococcaceaeUCG009	ITP	Inverse variance weighted	13	6.65908	10	0.75719
genus	RuminococcaceaeUCG010	ITP	MR Egger	8	2.23533	4	0.692566	0.120958	0.129736	0.403942	0.688
genus	RuminococcaceaeUCG010	ITP	Inverse variance weighted	8	3.10459	5	0.683865
genus	RuminococcaceaeUCG011	ITP	MR Egger	8	4.41643	6	0.620512	0.0167458	0.191339	0.933107	0.736
genus	RuminococcaceaeUCG011	ITP	Inverse variance weighted	8	4.42409	7	0.729838
genus	RuminococcaceaeUCG013	ITP	MR Egger	15	8.23164	10	0.606222	-0.16955	0.0911334	0.0924458	0.39
genus	RuminococcaceaeUCG013	ITP	Inverse variance weighted	15	11.6929	11	0.387161
genus	RuminococcaceaeUCG014	ITP	MR Egger	18	6.15633	9	0.724176	0.0557609	0.098791	0.586249	0.797
genus	RuminococcaceaeUCG014	ITP	Inverse variance weighted	18	6.47492	10	0.773911
genus	Ruminococcus1	ITP	MR Egger	14	7.28033	8	0.506711	0.0283452	0.102396	0.788937	0.605
genus	Ruminococcus1	ITP	Inverse variance weighted	14	7.35696	9	0.600008
genus	Ruminococcus2	ITP	MR Egger	14	9.08489	12	0.695663	0.0152437	0.083837	0.858754	0.696
genus	Ruminococcus2	ITP	Inverse variance weighted	14	9.11795	13	0.763978
genus	Ruminococcusgauvreauiigroup	ITP	MR Egger	12	8.26504	9	0.507673	0.0121618	0.153264	0.938489	0.6
genus	Ruminococcusgauvreauiigroup	ITP	Inverse variance weighted	12	8.27133	10	0.602352
genus	Ruminococcusgnavusgroup	ITP	MR Egger	12	4.63555	10	0.914157	0.272087	0.145859	0.0916962	0.686
genus	Ruminococcusgnavusgroup	ITP	Inverse variance weighted	12	8.11533	11	0.702937
genus	Ruminococcustorquesgroup	ITP	MR Egger	13	10.9709	7	0.139895	0.125082	0.118614	0.326673	0.12
genus	Ruminococcustorquesgroup	ITP	Inverse variance weighted	13	12.7137	8	0.122087
genus	Sellimonas	ITP	MR Egger	10	8.98764	6	0.174275	-0.223987	0.254247	0.412224	0.192
genus	Sellimonas	ITP	Inverse variance weighted	10	10.1502	7	0.180219
genus	Senegalimassilia	ITP	MR Egger	7	3.64241	2	0.161831	0.0270645	0.234409	0.918629	0.399
genus	Senegalimassilia	ITP	Inverse variance weighted	7	3.66669	3	0.299778
genus	Slackia	ITP	MR Egger	8	4.03528	3	0.257679	0.275189	0.315309	0.447026	0.317
genus	Slackia	ITP	Inverse variance weighted	8	5.05986	4	0.281211
genus	Streptococcus	ITP	MR Egger	17	11.9771	13	0.529519	-0.121406	0.118715	0.325119	0.506
genus	Streptococcus	ITP	Inverse variance weighted	17	13.023	14	0.524714
genus	Subdoligranulum	ITP	MR Egger	14	9.46465	9	0.395534	0.0561093	0.0950306	0.569427	0.447
genus	Subdoligranulum	ITP	Inverse variance weighted	14	9.83126	10	0.45542
genus	Sutterella	ITP	MR Egger	12	6.40423	10	0.780236	-0.0597914	0.137836	0.673652	0.834
genus	Sutterella	ITP	Inverse variance weighted	12	6.5924	11	0.831066
genus	Terrisporobacter	ITP	MR Egger	6	3.02526	3	0.387747	-0.161546	0.134968	0.317298	0.368
genus	Terrisporobacter	ITP	Inverse variance weighted	6	4.46993	4	0.346128
genus	Turicibacter	ITP	MR Egger	13	10.8072	8	0.212865	-0.0407378	0.202306	0.845437	0.298
genus	Turicibacter	ITP	Inverse variance weighted	13	10.862	9	0.285289
genus	Tyzzerella3	ITP	MR Egger	13	6.12134	10	0.804968	-0.00468901	0.238014	0.98467	0.88
genus	Tyzzerella3	ITP	Inverse variance weighted	13	6.12173	11	0.86512
genus	Veillonella	ITP	MR Egger	10	6.04319	5	0.302039	0.793059	0.323965	0.0580808	0.063
genus	Veillonella	ITP	Inverse variance weighted	10	13.2861	6	0.0387115
genus	Victivallis	ITP	MR Egger	12	7.00008	8	0.536624	-0.0740721	0.234395	0.760079	0.648
genus	Victivallis	ITP	Inverse variance weighted	12	7.09994	9	0.626715
