# Supplementary material for: Genetically predicted plasma metabolites mediate the causal relationship between gut microbiota and primary immune thrombocytopenia (ITP)
Source: Front Microbiol. 2024 Oct 28;15:1447729. doi: 10.3389/fmicb.2024.1447729 (PMC11551717; doi:10.3389/fmicb.2024.1447729)
Supplement: Supplementary file 3 [file Table_3.XLSX]

## Sheet: OR_sum
Supplementary Table S3: The causal effects of gut microbiota on ITP
Exposure.Level	Exposure.Taxa	Outcome	No. of SNPs	Methods	OR	95%CI	P-value
family	Porphyromonadaceae	ITP	8	MR Egger	0.002	(0.000 to 0.234)	0.044
				Weighted median	0.681	(0.137 to 3.395)	0.639
				Inverse variance weighted	0.283	(0.081 to 0.982)	0.047
				Simple mode	0.866	(0.077 to 9.693)	0.91
				Weighted mode	0.88	(0.073 to 10.585)	0.923
genus	Alistipes	ITP	14	MR Egger	0.136	(0.001 to 17.915)	0.439
				Weighted median	4.386	(1.106 to 17.389)	0.035
				Inverse variance weighted	4.052	(1.426 to 11.511)	0.009
				Simple mode	5.889	(0.433 to 80.190)	0.206
				Weighted mode	5.437	(0.519 to 56.982)	0.181
genus	Eubacteriumoxidoreducensgroup	ITP	4	MR Egger	0.434	(0.025 to 7.646)	0.626
				Weighted median	0.278	(0.094 to 0.820)	0.02
				Inverse variance weighted	0.248	(0.101 to 0.610)	0.002
				Simple mode	0.305	(0.074 to 1.260)	0.199
				Weighted mode	0.309	(0.075 to 1.270)	0.202
genus	Intestinimonas	ITP	17	MR Egger	2.528	(0.503 to 12.694)	0.278
				Weighted median	2.622	(1.095 to 6.280)	0.031
				Inverse variance weighted	2.59	(1.367 to 4.906)	0.004
				Simple mode	2.844	(0.595 to 13.588)	0.209
				Weighted mode	2.947	(0.720 to 12.054)	0.152
genus	LachnospiraceaeNK4A136group	ITP	15	MR Egger	1.928	(0.403 to 9.231)	0.426
				Weighted median	1.63	(0.582 to 4.566)	0.352
				Inverse variance weighted	2.181	(1.017 to 4.676)	0.045
				Simple mode	1.768	(0.298 to 10.487)	0.541
				Weighted mode	1.695	(0.427 to 6.733)	0.466
genus	LachnospiraceaeUCG010	ITP	9	MR Egger	4.338	(0.427 to 44.086)	0.255
				Weighted median	3.102	(0.987 to 9.747)	0.053
				Inverse variance weighted	2.728	(1.089 to 6.833)	0.032
				Simple mode	4.359	(0.647 to 29.361)	0.169
				Weighted mode	4.478	(0.850 to 23.579)	0.115
genus	RikenellaceaeRC9gutgroup	ITP	11	MR Egger	8.727	(0.486 to 156.622)	0.175
				Weighted median	1.697	(0.909 to 3.169)	0.097
				Inverse variance weighted	1.817	(1.143 to 2.890)	0.012
				Simple mode	1.492	(0.570 to 3.906)	0.434
				Weighted mode	1.483	(0.581 to 3.786)	0.429
genus	Senegalimassilia	ITP	4	MR Egger	0.208	(0.002 to 20.715)	0.572
				Weighted median	0.27	(0.068 to 1.079)	0.064
				Inverse variance weighted	0.269	(0.083 to 0.869)	0.028
				Simple mode	0.162	(0.020 to 1.328)	0.189
				Weighted mode	0.162	(0.020 to 1.303)	0.186
