# Supplementary material for: Genetically predicted plasma metabolites mediate the causal relationship between gut microbiota and primary immune thrombocytopenia (ITP)
Source: Front Microbiol. 2024 Oct 28;15:1447729. doi: 10.3389/fmicb.2024.1447729 (PMC11551717; doi:10.3389/fmicb.2024.1447729)
Supplement: Supplementary file 4 [file Table_4.XLSX]

## Sheet: df_s1
Supplementary Table S4: Characteristics of significant SNPs with genome-wide associations (P<1×10-5) for ITP on gut microbiota
Exposure	Outcome.Level	Outcome.Taxa	SNPs	CHR	POS	EA	OA	BETA	SE	P	N
ITP	family	Porphyromonadaceae	rs11696410	20	43687770	T	C	0.54232	0.115848	2.85e-06	432564
ITP	family	Porphyromonadaceae	rs12871430	13	22119049	T	C	0.527044	0.115328	4.88e-06	454209
ITP	family	Porphyromonadaceae	rs12893360	14	41320347	G	A	0.468632	0.103525	5.99e-06	451339
ITP	family	Porphyromonadaceae	rs1367572	14	41315765	A	G	0.467469	0.103461	6.23e-06	451596
ITP	family	Porphyromonadaceae	rs1469564	14	41322939	C	T	0.468751	0.10353	5.96e-06	451347
ITP	family	Porphyromonadaceae	rs17116238	5	154523312	T	G	0.543735	0.115426	2.47e-06	443066
ITP	family	Porphyromonadaceae	rs17116239	5	154523661	A	C	0.538345	0.115319	3.04e-06	442914
ITP	family	Porphyromonadaceae	rs17305520	4	11255322	C	T	0.5629	0.120565	3.03e-06	456348
ITP	family	Porphyromonadaceae	rs17678541	14	41304538	C	T	0.46235	0.103176	7.42e-06	452607
ITP	family	Porphyromonadaceae	rs1821022	14	41311808	T	C	0.47196	0.103424	5.03e-06	451329
ITP	family	Porphyromonadaceae	rs35162377	2	189010511	G	T	0.899559	0.174449	2.52e-07	441244
ITP	family	Porphyromonadaceae	rs35566482	14	41306307	G	C	0.457988	0.103139	8.97e-06	452393
ITP	family	Porphyromonadaceae	rs3844529	14	41299273	G	A	0.462369	0.103177	7.42e-06	452612
ITP	family	Porphyromonadaceae	rs55982036	4	11257163	G	A	0.567719	0.120813	2.61e-06	456127
ITP	family	Porphyromonadaceae	rs56352043	4	11257018	A	G	0.566286	0.120735	2.73e-06	456188
ITP	family	Porphyromonadaceae	rs59651546	4	11261221	T	A	0.525871	0.113893	3.89e-06	453743
ITP	family	Porphyromonadaceae	rs61989450	14	41288780	A	G	0.461992	0.103154	7.51e-06	452706
ITP	family	Porphyromonadaceae	rs61991585	14	41331873	G	T	0.465939	0.1036	6.88e-06	450649
ITP	family	Porphyromonadaceae	rs62296282	4	11246041	G	A	0.554931	0.120635	4.22e-06	455300
ITP	family	Porphyromonadaceae	rs62296283	4	11247119	A	G	0.5699	0.121267	2.61e-06	455317
ITP	family	Porphyromonadaceae	rs62296284	4	11251897	G	T	0.563207	0.120599	3.01e-06	456030
ITP	family	Porphyromonadaceae	rs62296285	4	11256508	G	T	0.535551	0.11364	2.44e-06	454575
ITP	family	Porphyromonadaceae	rs62296288	4	11257627	T	C	0.569105	0.12116	2.64e-06	456016
ITP	family	Porphyromonadaceae	rs62296289	4	11257747	A	G	0.570324	0.121237	2.55e-06	455799
ITP	family	Porphyromonadaceae	rs62296290	4	11261067	G	A	0.564645	0.121555	3.4e-06	453355
ITP	family	Porphyromonadaceae	rs62296291	4	11261086	A	G	0.564664	0.121555	3.4e-06	453372
ITP	family	Porphyromonadaceae	rs62296292	4	11261110	G	A	0.572313	0.121671	2.55e-06	453472
ITP	family	Porphyromonadaceae	rs6428683	1	117172127	T	C	0.419212	0.0928441	6.33e-06	443226
ITP	family	Porphyromonadaceae	rs6657810	1	117172404	C	T	0.428082	0.0924386	3.64e-06	443200
ITP	family	Porphyromonadaceae	rs7032316	9	26212730	T	C	0.394716	0.0891278	9.48e-06	452741
ITP	family	Porphyromonadaceae	rs71409994	14	41291063	C	T	0.461952	0.103161	7.54e-06	452605
ITP	family	Porphyromonadaceae	rs71409995	14	41329945	A	T	0.465744	0.10359	6.92e-06	450675
ITP	family	Porphyromonadaceae	rs72795487	5	154531982	A	C	0.541129	0.11537	2.73e-06	443556
ITP	family	Porphyromonadaceae	rs73223188	4	11254867	T	G	0.565439	0.120692	2.8e-06	456183
ITP	family	Porphyromonadaceae	rs73223189	4	11255105	G	A	0.544579	0.120311	6e-06	456028
ITP	family	Porphyromonadaceae	rs73223191	4	11261393	T	C	0.551129	0.121531	5.76e-06	454693
ITP	family	Porphyromonadaceae	rs75219682	1	180750300	T	C	0.797669	0.170135	2.75e-06	447702
ITP	family	Porphyromonadaceae	rs7583195	2	189005520	C	A	0.883389	0.190626	3.58e-06	446737
ITP	family	Porphyromonadaceae	rs76187265	4	11254839	A	C	0.567262	0.121064	2.79e-06	456041
ITP	family	Porphyromonadaceae	rs77319655	1	247033693	G	A	0.673937	0.152258	9.59e-06	452680
ITP	family	Porphyromonadaceae	rs77554227	5	154529281	G	C	0.541747	0.115435	2.69e-06	443164
ITP	family	Porphyromonadaceae	rs9552597	13	22115988	A	G	0.512263	0.114792	8.1e-06	456348
ITP	genus	Alistipes	rs11696410	20	43687770	T	C	0.54232	0.115848	2.85e-06	432564
ITP	genus	Alistipes	rs12871430	13	22119049	T	C	0.527044	0.115328	4.88e-06	454209
ITP	genus	Alistipes	rs12893360	14	41320347	G	A	0.468632	0.103525	5.99e-06	451339
ITP	genus	Alistipes	rs1367572	14	41315765	A	G	0.467469	0.103461	6.23e-06	451596
ITP	genus	Alistipes	rs1469564	14	41322939	C	T	0.468751	0.10353	5.96e-06	451347
ITP	genus	Alistipes	rs17116238	5	154523312	T	G	0.543735	0.115426	2.47e-06	443066
ITP	genus	Alistipes	rs17116239	5	154523661	A	C	0.538345	0.115319	3.04e-06	442914
ITP	genus	Alistipes	rs17305520	4	11255322	C	T	0.5629	0.120565	3.03e-06	456348
ITP	genus	Alistipes	rs17678541	14	41304538	C	T	0.46235	0.103176	7.42e-06	452607
ITP	genus	Alistipes	rs1821022	14	41311808	T	C	0.47196	0.103424	5.03e-06	451329
ITP	genus	Alistipes	rs35162377	2	189010511	G	T	0.899559	0.174449	2.52e-07	441244
ITP	genus	Alistipes	rs35566482	14	41306307	G	C	0.457988	0.103139	8.97e-06	452393
ITP	genus	Alistipes	rs3844529	14	41299273	G	A	0.462369	0.103177	7.42e-06	452612
ITP	genus	Alistipes	rs55982036	4	11257163	G	A	0.567719	0.120813	2.61e-06	456127
ITP	genus	Alistipes	rs56352043	4	11257018	A	G	0.566286	0.120735	2.73e-06	456188
ITP	genus	Alistipes	rs59651546	4	11261221	T	A	0.525871	0.113893	3.89e-06	453743
ITP	genus	Alistipes	rs61989450	14	41288780	A	G	0.461992	0.103154	7.51e-06	452706
ITP	genus	Alistipes	rs61991585	14	41331873	G	T	0.465939	0.1036	6.88e-06	450649
ITP	genus	Alistipes	rs62296282	4	11246041	G	A	0.554931	0.120635	4.22e-06	455300
ITP	genus	Alistipes	rs62296283	4	11247119	A	G	0.5699	0.121267	2.61e-06	455317
ITP	genus	Alistipes	rs62296284	4	11251897	G	T	0.563207	0.120599	3.01e-06	456030
ITP	genus	Alistipes	rs62296285	4	11256508	G	T	0.535551	0.11364	2.44e-06	454575
ITP	genus	Alistipes	rs62296288	4	11257627	T	C	0.569105	0.12116	2.64e-06	456016
ITP	genus	Alistipes	rs62296289	4	11257747	A	G	0.570324	0.121237	2.55e-06	455799
ITP	genus	Alistipes	rs62296290	4	11261067	G	A	0.564645	0.121555	3.4e-06	453355
ITP	genus	Alistipes	rs62296291	4	11261086	A	G	0.564664	0.121555	3.4e-06	453372
ITP	genus	Alistipes	rs62296292	4	11261110	G	A	0.572313	0.121671	2.55e-06	453472
ITP	genus	Alistipes	rs6428683	1	117172127	T	C	0.419212	0.0928441	6.33e-06	443226
ITP	genus	Alistipes	rs6657810	1	117172404	C	T	0.428082	0.0924386	3.64e-06	443200
ITP	genus	Alistipes	rs7032316	9	26212730	T	C	0.394716	0.0891278	9.48e-06	452741
ITP	genus	Alistipes	rs71409994	14	41291063	C	T	0.461952	0.103161	7.54e-06	452605
ITP	genus	Alistipes	rs71409995	14	41329945	A	T	0.465744	0.10359	6.92e-06	450675
ITP	genus	Alistipes	rs72795487	5	154531982	A	C	0.541129	0.11537	2.73e-06	443556
ITP	genus	Alistipes	rs73223188	4	11254867	T	G	0.565439	0.120692	2.8e-06	456183
ITP	genus	Alistipes	rs73223189	4	11255105	G	A	0.544579	0.120311	6e-06	456028
ITP	genus	Alistipes	rs73223191	4	11261393	T	C	0.551129	0.121531	5.76e-06	454693
ITP	genus	Alistipes	rs75219682	1	180750300	T	C	0.797669	0.170135	2.75e-06	447702
ITP	genus	Alistipes	rs7583195	2	189005520	C	A	0.883389	0.190626	3.58e-06	446737
ITP	genus	Alistipes	rs76187265	4	11254839	A	C	0.567262	0.121064	2.79e-06	456041
ITP	genus	Alistipes	rs77319655	1	247033693	G	A	0.673937	0.152258	9.59e-06	452680
ITP	genus	Alistipes	rs77554227	5	154529281	G	C	0.541747	0.115435	2.69e-06	443164
ITP	genus	Alistipes	rs9552597	13	22115988	A	G	0.512263	0.114792	8.1e-06	456348
ITP	genus	Eubacteriumoxidoreducensgroup	rs11696410	20	43687770	T	C	0.54232	0.115848	2.85e-06	432564
ITP	genus	Eubacteriumoxidoreducensgroup	rs12871430	13	22119049	T	C	0.527044	0.115328	4.88e-06	454209
ITP	genus	Eubacteriumoxidoreducensgroup	rs12893360	14	41320347	G	A	0.468632	0.103525	5.99e-06	451339
ITP	genus	Eubacteriumoxidoreducensgroup	rs1367572	14	41315765	A	G	0.467469	0.103461	6.23e-06	451596
ITP	genus	Eubacteriumoxidoreducensgroup	rs1469564	14	41322939	C	T	0.468751	0.10353	5.96e-06	451347
ITP	genus	Eubacteriumoxidoreducensgroup	rs17116238	5	154523312	T	G	0.543735	0.115426	2.47e-06	443066
ITP	genus	Eubacteriumoxidoreducensgroup	rs17116239	5	154523661	A	C	0.538345	0.115319	3.04e-06	442914
ITP	genus	Eubacteriumoxidoreducensgroup	rs17305520	4	11255322	C	T	0.5629	0.120565	3.03e-06	456348
ITP	genus	Eubacteriumoxidoreducensgroup	rs17678541	14	41304538	C	T	0.46235	0.103176	7.42e-06	452607
ITP	genus	Eubacteriumoxidoreducensgroup	rs1821022	14	41311808	T	C	0.47196	0.103424	5.03e-06	451329
ITP	genus	Eubacteriumoxidoreducensgroup	rs35162377	2	189010511	G	T	0.899559	0.174449	2.52e-07	441244
ITP	genus	Eubacteriumoxidoreducensgroup	rs35566482	14	41306307	G	C	0.457988	0.103139	8.97e-06	452393
ITP	genus	Eubacteriumoxidoreducensgroup	rs3844529	14	41299273	G	A	0.462369	0.103177	7.42e-06	452612
ITP	genus	Eubacteriumoxidoreducensgroup	rs55982036	4	11257163	G	A	0.567719	0.120813	2.61e-06	456127
ITP	genus	Eubacteriumoxidoreducensgroup	rs56352043	4	11257018	A	G	0.566286	0.120735	2.73e-06	456188
ITP	genus	Eubacteriumoxidoreducensgroup	rs59651546	4	11261221	T	A	0.525871	0.113893	3.89e-06	453743
ITP	genus	Eubacteriumoxidoreducensgroup	rs61989450	14	41288780	A	G	0.461992	0.103154	7.51e-06	452706
ITP	genus	Eubacteriumoxidoreducensgroup	rs61991585	14	41331873	G	T	0.465939	0.1036	6.88e-06	450649
ITP	genus	Eubacteriumoxidoreducensgroup	rs62296282	4	11246041	G	A	0.554931	0.120635	4.22e-06	455300
ITP	genus	Eubacteriumoxidoreducensgroup	rs62296283	4	11247119	A	G	0.5699	0.121267	2.61e-06	455317
ITP	genus	Eubacteriumoxidoreducensgroup	rs62296284	4	11251897	G	T	0.563207	0.120599	3.01e-06	456030
ITP	genus	Eubacteriumoxidoreducensgroup	rs62296285	4	11256508	G	T	0.535551	0.11364	2.44e-06	454575
ITP	genus	Eubacteriumoxidoreducensgroup	rs62296288	4	11257627	T	C	0.569105	0.12116	2.64e-06	456016
ITP	genus	Eubacteriumoxidoreducensgroup	rs62296289	4	11257747	A	G	0.570324	0.121237	2.55e-06	455799
ITP	genus	Eubacteriumoxidoreducensgroup	rs62296290	4	11261067	G	A	0.564645	0.121555	3.4e-06	453355
ITP	genus	Eubacteriumoxidoreducensgroup	rs62296291	4	11261086	A	G	0.564664	0.121555	3.4e-06	453372
ITP	genus	Eubacteriumoxidoreducensgroup	rs62296292	4	11261110	G	A	0.572313	0.121671	2.55e-06	453472
ITP	genus	Eubacteriumoxidoreducensgroup	rs6428683	1	117172127	T	C	0.419212	0.0928441	6.33e-06	443226
ITP	genus	Eubacteriumoxidoreducensgroup	rs6657810	1	117172404	C	T	0.428082	0.0924386	3.64e-06	443200
ITP	genus	Eubacteriumoxidoreducensgroup	rs7032316	9	26212730	T	C	0.394716	0.0891278	9.48e-06	452741
ITP	genus	Eubacteriumoxidoreducensgroup	rs71409994	14	41291063	C	T	0.461952	0.103161	7.54e-06	452605
ITP	genus	Eubacteriumoxidoreducensgroup	rs71409995	14	41329945	A	T	0.465744	0.10359	6.92e-06	450675
ITP	genus	Eubacteriumoxidoreducensgroup	rs72795487	5	154531982	A	C	0.541129	0.11537	2.73e-06	443556
ITP	genus	Eubacteriumoxidoreducensgroup	rs73223188	4	11254867	T	G	0.565439	0.120692	2.8e-06	456183
ITP	genus	Eubacteriumoxidoreducensgroup	rs73223189	4	11255105	G	A	0.544579	0.120311	6e-06	456028
ITP	genus	Eubacteriumoxidoreducensgroup	rs73223191	4	11261393	T	C	0.551129	0.121531	5.76e-06	454693
ITP	genus	Eubacteriumoxidoreducensgroup	rs75219682	1	180750300	T	C	0.797669	0.170135	2.75e-06	447702
ITP	genus	Eubacteriumoxidoreducensgroup	rs7583195	2	189005520	C	A	0.883389	0.190626	3.58e-06	446737
ITP	genus	Eubacteriumoxidoreducensgroup	rs76187265	4	11254839	A	C	0.567262	0.121064	2.79e-06	456041
ITP	genus	Eubacteriumoxidoreducensgroup	rs77319655	1	247033693	G	A	0.673937	0.152258	9.59e-06	452680
ITP	genus	Eubacteriumoxidoreducensgroup	rs77554227	5	154529281	G	C	0.541747	0.115435	2.69e-06	443164
ITP	genus	Eubacteriumoxidoreducensgroup	rs9552597	13	22115988	A	G	0.512263	0.114792	8.1e-06	456348
ITP	genus	Intestinimonas	rs11696410	20	43687770	T	C	0.54232	0.115848	2.85e-06	432564
ITP	genus	Intestinimonas	rs12871430	13	22119049	T	C	0.527044	0.115328	4.88e-06	454209
ITP	genus	Intestinimonas	rs12893360	14	41320347	G	A	0.468632	0.103525	5.99e-06	451339
ITP	genus	Intestinimonas	rs1367572	14	41315765	A	G	0.467469	0.103461	6.23e-06	451596
ITP	genus	Intestinimonas	rs1469564	14	41322939	C	T	0.468751	0.10353	5.96e-06	451347
ITP	genus	Intestinimonas	rs17116238	5	154523312	T	G	0.543735	0.115426	2.47e-06	443066
ITP	genus	Intestinimonas	rs17116239	5	154523661	A	C	0.538345	0.115319	3.04e-06	442914
ITP	genus	Intestinimonas	rs17305520	4	11255322	C	T	0.5629	0.120565	3.03e-06	456348
ITP	genus	Intestinimonas	rs17678541	14	41304538	C	T	0.46235	0.103176	7.42e-06	452607
ITP	genus	Intestinimonas	rs1821022	14	41311808	T	C	0.47196	0.103424	5.03e-06	451329
ITP	genus	Intestinimonas	rs35162377	2	189010511	G	T	0.899559	0.174449	2.52e-07	441244
ITP	genus	Intestinimonas	rs35566482	14	41306307	G	C	0.457988	0.103139	8.97e-06	452393
ITP	genus	Intestinimonas	rs3844529	14	41299273	G	A	0.462369	0.103177	7.42e-06	452612
ITP	genus	Intestinimonas	rs55982036	4	11257163	G	A	0.567719	0.120813	2.61e-06	456127
ITP	genus	Intestinimonas	rs56352043	4	11257018	A	G	0.566286	0.120735	2.73e-06	456188
ITP	genus	Intestinimonas	rs59651546	4	11261221	T	A	0.525871	0.113893	3.89e-06	453743
ITP	genus	Intestinimonas	rs61989450	14	41288780	A	G	0.461992	0.103154	7.51e-06	452706
ITP	genus	Intestinimonas	rs61991585	14	41331873	G	T	0.465939	0.1036	6.88e-06	450649
ITP	genus	Intestinimonas	rs62296282	4	11246041	G	A	0.554931	0.120635	4.22e-06	455300
ITP	genus	Intestinimonas	rs62296283	4	11247119	A	G	0.5699	0.121267	2.61e-06	455317
ITP	genus	Intestinimonas	rs62296284	4	11251897	G	T	0.563207	0.120599	3.01e-06	456030
ITP	genus	Intestinimonas	rs62296285	4	11256508	G	T	0.535551	0.11364	2.44e-06	454575
ITP	genus	Intestinimonas	rs62296288	4	11257627	T	C	0.569105	0.12116	2.64e-06	456016
ITP	genus	Intestinimonas	rs62296289	4	11257747	A	G	0.570324	0.121237	2.55e-06	455799
ITP	genus	Intestinimonas	rs62296290	4	11261067	G	A	0.564645	0.121555	3.4e-06	453355
ITP	genus	Intestinimonas	rs62296291	4	11261086	A	G	0.564664	0.121555	3.4e-06	453372
ITP	genus	Intestinimonas	rs62296292	4	11261110	G	A	0.572313	0.121671	2.55e-06	453472
ITP	genus	Intestinimonas	rs6428683	1	117172127	T	C	0.419212	0.0928441	6.33e-06	443226
ITP	genus	Intestinimonas	rs6657810	1	117172404	C	T	0.428082	0.0924386	3.64e-06	443200
ITP	genus	Intestinimonas	rs7032316	9	26212730	T	C	0.394716	0.0891278	9.48e-06	452741
ITP	genus	Intestinimonas	rs71409994	14	41291063	C	T	0.461952	0.103161	7.54e-06	452605
ITP	genus	Intestinimonas	rs71409995	14	41329945	A	T	0.465744	0.10359	6.92e-06	450675
ITP	genus	Intestinimonas	rs72795487	5	154531982	A	C	0.541129	0.11537	2.73e-06	443556
ITP	genus	Intestinimonas	rs73223188	4	11254867	T	G	0.565439	0.120692	2.8e-06	456183
ITP	genus	Intestinimonas	rs73223189	4	11255105	G	A	0.544579	0.120311	6e-06	456028
ITP	genus	Intestinimonas	rs73223191	4	11261393	T	C	0.551129	0.121531	5.76e-06	454693
ITP	genus	Intestinimonas	rs75219682	1	180750300	T	C	0.797669	0.170135	2.75e-06	447702
ITP	genus	Intestinimonas	rs7583195	2	189005520	C	A	0.883389	0.190626	3.58e-06	446737
ITP	genus	Intestinimonas	rs76187265	4	11254839	A	C	0.567262	0.121064	2.79e-06	456041
ITP	genus	Intestinimonas	rs77319655	1	247033693	G	A	0.673937	0.152258	9.59e-06	452680
ITP	genus	Intestinimonas	rs77554227	5	154529281	G	C	0.541747	0.115435	2.69e-06	443164
ITP	genus	Intestinimonas	rs9552597	13	22115988	A	G	0.512263	0.114792	8.1e-06	456348
ITP	genus	LachnospiraceaeNK4A136group	rs11696410	20	43687770	T	C	0.54232	0.115848	2.85e-06	432564
ITP	genus	LachnospiraceaeNK4A136group	rs12871430	13	22119049	T	C	0.527044	0.115328	4.88e-06	454209
ITP	genus	LachnospiraceaeNK4A136group	rs12893360	14	41320347	G	A	0.468632	0.103525	5.99e-06	451339
ITP	genus	LachnospiraceaeNK4A136group	rs1367572	14	41315765	A	G	0.467469	0.103461	6.23e-06	451596
ITP	genus	LachnospiraceaeNK4A136group	rs1469564	14	41322939	C	T	0.468751	0.10353	5.96e-06	451347
ITP	genus	LachnospiraceaeNK4A136group	rs17116238	5	154523312	T	G	0.543735	0.115426	2.47e-06	443066
ITP	genus	LachnospiraceaeNK4A136group	rs17116239	5	154523661	A	C	0.538345	0.115319	3.04e-06	442914
ITP	genus	LachnospiraceaeNK4A136group	rs17305520	4	11255322	C	T	0.5629	0.120565	3.03e-06	456348
ITP	genus	LachnospiraceaeNK4A136group	rs17678541	14	41304538	C	T	0.46235	0.103176	7.42e-06	452607
ITP	genus	LachnospiraceaeNK4A136group	rs1821022	14	41311808	T	C	0.47196	0.103424	5.03e-06	451329
ITP	genus	LachnospiraceaeNK4A136group	rs35162377	2	189010511	G	T	0.899559	0.174449	2.52e-07	441244
ITP	genus	LachnospiraceaeNK4A136group	rs35566482	14	41306307	G	C	0.457988	0.103139	8.97e-06	452393
ITP	genus	LachnospiraceaeNK4A136group	rs3844529	14	41299273	G	A	0.462369	0.103177	7.42e-06	452612
ITP	genus	LachnospiraceaeNK4A136group	rs55982036	4	11257163	G	A	0.567719	0.120813	2.61e-06	456127
ITP	genus	LachnospiraceaeNK4A136group	rs56352043	4	11257018	A	G	0.566286	0.120735	2.73e-06	456188
ITP	genus	LachnospiraceaeNK4A136group	rs59651546	4	11261221	T	A	0.525871	0.113893	3.89e-06	453743
ITP	genus	LachnospiraceaeNK4A136group	rs61989450	14	41288780	A	G	0.461992	0.103154	7.51e-06	452706
ITP	genus	LachnospiraceaeNK4A136group	rs61991585	14	41331873	G	T	0.465939	0.1036	6.88e-06	450649
ITP	genus	LachnospiraceaeNK4A136group	rs62296282	4	11246041	G	A	0.554931	0.120635	4.22e-06	455300
ITP	genus	LachnospiraceaeNK4A136group	rs62296283	4	11247119	A	G	0.5699	0.121267	2.61e-06	455317
ITP	genus	LachnospiraceaeNK4A136group	rs62296284	4	11251897	G	T	0.563207	0.120599	3.01e-06	456030
ITP	genus	LachnospiraceaeNK4A136group	rs62296285	4	11256508	G	T	0.535551	0.11364	2.44e-06	454575
ITP	genus	LachnospiraceaeNK4A136group	rs62296288	4	11257627	T	C	0.569105	0.12116	2.64e-06	456016
ITP	genus	LachnospiraceaeNK4A136group	rs62296289	4	11257747	A	G	0.570324	0.121237	2.55e-06	455799
ITP	genus	LachnospiraceaeNK4A136group	rs62296290	4	11261067	G	A	0.564645	0.121555	3.4e-06	453355
ITP	genus	LachnospiraceaeNK4A136group	rs62296291	4	11261086	A	G	0.564664	0.121555	3.4e-06	453372
ITP	genus	LachnospiraceaeNK4A136group	rs62296292	4	11261110	G	A	0.572313	0.121671	2.55e-06	453472
ITP	genus	LachnospiraceaeNK4A136group	rs6428683	1	117172127	T	C	0.419212	0.0928441	6.33e-06	443226
ITP	genus	LachnospiraceaeNK4A136group	rs6657810	1	117172404	C	T	0.428082	0.0924386	3.64e-06	443200
ITP	genus	LachnospiraceaeNK4A136group	rs7032316	9	26212730	T	C	0.394716	0.0891278	9.48e-06	452741
ITP	genus	LachnospiraceaeNK4A136group	rs71409994	14	41291063	C	T	0.461952	0.103161	7.54e-06	452605
ITP	genus	LachnospiraceaeNK4A136group	rs71409995	14	41329945	A	T	0.465744	0.10359	6.92e-06	450675
ITP	genus	LachnospiraceaeNK4A136group	rs72795487	5	154531982	A	C	0.541129	0.11537	2.73e-06	443556
ITP	genus	LachnospiraceaeNK4A136group	rs73223188	4	11254867	T	G	0.565439	0.120692	2.8e-06	456183
ITP	genus	LachnospiraceaeNK4A136group	rs73223189	4	11255105	G	A	0.544579	0.120311	6e-06	456028
ITP	genus	LachnospiraceaeNK4A136group	rs73223191	4	11261393	T	C	0.551129	0.121531	5.76e-06	454693
ITP	genus	LachnospiraceaeNK4A136group	rs75219682	1	180750300	T	C	0.797669	0.170135	2.75e-06	447702
ITP	genus	LachnospiraceaeNK4A136group	rs7583195	2	189005520	C	A	0.883389	0.190626	3.58e-06	446737
ITP	genus	LachnospiraceaeNK4A136group	rs76187265	4	11254839	A	C	0.567262	0.121064	2.79e-06	456041
ITP	genus	LachnospiraceaeNK4A136group	rs77319655	1	247033693	G	A	0.673937	0.152258	9.59e-06	452680
ITP	genus	LachnospiraceaeNK4A136group	rs77554227	5	154529281	G	C	0.541747	0.115435	2.69e-06	443164
ITP	genus	LachnospiraceaeNK4A136group	rs9552597	13	22115988	A	G	0.512263	0.114792	8.1e-06	456348
ITP	genus	LachnospiraceaeUCG010	rs11696410	20	43687770	T	C	0.54232	0.115848	2.85e-06	432564
ITP	genus	LachnospiraceaeUCG010	rs12871430	13	22119049	T	C	0.527044	0.115328	4.88e-06	454209
ITP	genus	LachnospiraceaeUCG010	rs12893360	14	41320347	G	A	0.468632	0.103525	5.99e-06	451339
ITP	genus	LachnospiraceaeUCG010	rs1367572	14	41315765	A	G	0.467469	0.103461	6.23e-06	451596
ITP	genus	LachnospiraceaeUCG010	rs1469564	14	41322939	C	T	0.468751	0.10353	5.96e-06	451347
ITP	genus	LachnospiraceaeUCG010	rs17116238	5	154523312	T	G	0.543735	0.115426	2.47e-06	443066
ITP	genus	LachnospiraceaeUCG010	rs17116239	5	154523661	A	C	0.538345	0.115319	3.04e-06	442914
ITP	genus	LachnospiraceaeUCG010	rs17305520	4	11255322	C	T	0.5629	0.120565	3.03e-06	456348
ITP	genus	LachnospiraceaeUCG010	rs17678541	14	41304538	C	T	0.46235	0.103176	7.42e-06	452607
ITP	genus	LachnospiraceaeUCG010	rs1821022	14	41311808	T	C	0.47196	0.103424	5.03e-06	451329
ITP	genus	LachnospiraceaeUCG010	rs35162377	2	189010511	G	T	0.899559	0.174449	2.52e-07	441244
ITP	genus	LachnospiraceaeUCG010	rs35566482	14	41306307	G	C	0.457988	0.103139	8.97e-06	452393
ITP	genus	LachnospiraceaeUCG010	rs3844529	14	41299273	G	A	0.462369	0.103177	7.42e-06	452612
ITP	genus	LachnospiraceaeUCG010	rs55982036	4	11257163	G	A	0.567719	0.120813	2.61e-06	456127
ITP	genus	LachnospiraceaeUCG010	rs56352043	4	11257018	A	G	0.566286	0.120735	2.73e-06	456188
ITP	genus	LachnospiraceaeUCG010	rs59651546	4	11261221	T	A	0.525871	0.113893	3.89e-06	453743
ITP	genus	LachnospiraceaeUCG010	rs61989450	14	41288780	A	G	0.461992	0.103154	7.51e-06	452706
ITP	genus	LachnospiraceaeUCG010	rs61991585	14	41331873	G	T	0.465939	0.1036	6.88e-06	450649
ITP	genus	LachnospiraceaeUCG010	rs62296282	4	11246041	G	A	0.554931	0.120635	4.22e-06	455300
ITP	genus	LachnospiraceaeUCG010	rs62296283	4	11247119	A	G	0.5699	0.121267	2.61e-06	455317
ITP	genus	LachnospiraceaeUCG010	rs62296284	4	11251897	G	T	0.563207	0.120599	3.01e-06	456030
ITP	genus	LachnospiraceaeUCG010	rs62296285	4	11256508	G	T	0.535551	0.11364	2.44e-06	454575
ITP	genus	LachnospiraceaeUCG010	rs62296288	4	11257627	T	C	0.569105	0.12116	2.64e-06	456016
ITP	genus	LachnospiraceaeUCG010	rs62296289	4	11257747	A	G	0.570324	0.121237	2.55e-06	455799
ITP	genus	LachnospiraceaeUCG010	rs62296290	4	11261067	G	A	0.564645	0.121555	3.4e-06	453355
ITP	genus	LachnospiraceaeUCG010	rs62296291	4	11261086	A	G	0.564664	0.121555	3.4e-06	453372
ITP	genus	LachnospiraceaeUCG010	rs62296292	4	11261110	G	A	0.572313	0.121671	2.55e-06	453472
ITP	genus	LachnospiraceaeUCG010	rs6428683	1	117172127	T	C	0.419212	0.0928441	6.33e-06	443226
ITP	genus	LachnospiraceaeUCG010	rs6657810	1	117172404	C	T	0.428082	0.0924386	3.64e-06	443200
ITP	genus	LachnospiraceaeUCG010	rs7032316	9	26212730	T	C	0.394716	0.0891278	9.48e-06	452741
ITP	genus	LachnospiraceaeUCG010	rs71409994	14	41291063	C	T	0.461952	0.103161	7.54e-06	452605
ITP	genus	LachnospiraceaeUCG010	rs71409995	14	41329945	A	T	0.465744	0.10359	6.92e-06	450675
ITP	genus	LachnospiraceaeUCG010	rs72795487	5	154531982	A	C	0.541129	0.11537	2.73e-06	443556
ITP	genus	LachnospiraceaeUCG010	rs73223188	4	11254867	T	G	0.565439	0.120692	2.8e-06	456183
ITP	genus	LachnospiraceaeUCG010	rs73223189	4	11255105	G	A	0.544579	0.120311	6e-06	456028
ITP	genus	LachnospiraceaeUCG010	rs73223191	4	11261393	T	C	0.551129	0.121531	5.76e-06	454693
ITP	genus	LachnospiraceaeUCG010	rs75219682	1	180750300	T	C	0.797669	0.170135	2.75e-06	447702
ITP	genus	LachnospiraceaeUCG010	rs7583195	2	189005520	C	A	0.883389	0.190626	3.58e-06	446737
ITP	genus	LachnospiraceaeUCG010	rs76187265	4	11254839	A	C	0.567262	0.121064	2.79e-06	456041
ITP	genus	LachnospiraceaeUCG010	rs77319655	1	247033693	G	A	0.673937	0.152258	9.59e-06	452680
ITP	genus	LachnospiraceaeUCG010	rs77554227	5	154529281	G	C	0.541747	0.115435	2.69e-06	443164
ITP	genus	LachnospiraceaeUCG010	rs9552597	13	22115988	A	G	0.512263	0.114792	8.1e-06	456348
ITP	genus	RikenellaceaeRC9gutgroup	rs11696410	20	43687770	T	C	0.54232	0.115848	2.85e-06	432564
ITP	genus	RikenellaceaeRC9gutgroup	rs12871430	13	22119049	T	C	0.527044	0.115328	4.88e-06	454209
ITP	genus	RikenellaceaeRC9gutgroup	rs12893360	14	41320347	G	A	0.468632	0.103525	5.99e-06	451339
ITP	genus	RikenellaceaeRC9gutgroup	rs1367572	14	41315765	A	G	0.467469	0.103461	6.23e-06	451596
ITP	genus	RikenellaceaeRC9gutgroup	rs1469564	14	41322939	C	T	0.468751	0.10353	5.96e-06	451347
ITP	genus	RikenellaceaeRC9gutgroup	rs17116238	5	154523312	T	G	0.543735	0.115426	2.47e-06	443066
ITP	genus	RikenellaceaeRC9gutgroup	rs17116239	5	154523661	A	C	0.538345	0.115319	3.04e-06	442914
ITP	genus	RikenellaceaeRC9gutgroup	rs17305520	4	11255322	C	T	0.5629	0.120565	3.03e-06	456348
ITP	genus	RikenellaceaeRC9gutgroup	rs17678541	14	41304538	C	T	0.46235	0.103176	7.42e-06	452607
ITP	genus	RikenellaceaeRC9gutgroup	rs1821022	14	41311808	T	C	0.47196	0.103424	5.03e-06	451329
ITP	genus	RikenellaceaeRC9gutgroup	rs35162377	2	189010511	G	T	0.899559	0.174449	2.52e-07	441244
ITP	genus	RikenellaceaeRC9gutgroup	rs35566482	14	41306307	G	C	0.457988	0.103139	8.97e-06	452393
ITP	genus	RikenellaceaeRC9gutgroup	rs3844529	14	41299273	G	A	0.462369	0.103177	7.42e-06	452612
ITP	genus	RikenellaceaeRC9gutgroup	rs55982036	4	11257163	G	A	0.567719	0.120813	2.61e-06	456127
ITP	genus	RikenellaceaeRC9gutgroup	rs56352043	4	11257018	A	G	0.566286	0.120735	2.73e-06	456188
ITP	genus	RikenellaceaeRC9gutgroup	rs59651546	4	11261221	T	A	0.525871	0.113893	3.89e-06	453743
ITP	genus	RikenellaceaeRC9gutgroup	rs61989450	14	41288780	A	G	0.461992	0.103154	7.51e-06	452706
ITP	genus	RikenellaceaeRC9gutgroup	rs61991585	14	41331873	G	T	0.465939	0.1036	6.88e-06	450649
ITP	genus	RikenellaceaeRC9gutgroup	rs62296282	4	11246041	G	A	0.554931	0.120635	4.22e-06	455300
ITP	genus	RikenellaceaeRC9gutgroup	rs62296283	4	11247119	A	G	0.5699	0.121267	2.61e-06	455317
ITP	genus	RikenellaceaeRC9gutgroup	rs62296284	4	11251897	G	T	0.563207	0.120599	3.01e-06	456030
ITP	genus	RikenellaceaeRC9gutgroup	rs62296285	4	11256508	G	T	0.535551	0.11364	2.44e-06	454575
ITP	genus	RikenellaceaeRC9gutgroup	rs62296288	4	11257627	T	C	0.569105	0.12116	2.64e-06	456016
ITP	genus	RikenellaceaeRC9gutgroup	rs62296289	4	11257747	A	G	0.570324	0.121237	2.55e-06	455799
ITP	genus	RikenellaceaeRC9gutgroup	rs62296290	4	11261067	G	A	0.564645	0.121555	3.4e-06	453355
ITP	genus	RikenellaceaeRC9gutgroup	rs62296291	4	11261086	A	G	0.564664	0.121555	3.4e-06	453372
ITP	genus	RikenellaceaeRC9gutgroup	rs62296292	4	11261110	G	A	0.572313	0.121671	2.55e-06	453472
ITP	genus	RikenellaceaeRC9gutgroup	rs6428683	1	117172127	T	C	0.419212	0.0928441	6.33e-06	443226
ITP	genus	RikenellaceaeRC9gutgroup	rs6657810	1	117172404	C	T	0.428082	0.0924386	3.64e-06	443200
ITP	genus	RikenellaceaeRC9gutgroup	rs7032316	9	26212730	T	C	0.394716	0.0891278	9.48e-06	452741
ITP	genus	RikenellaceaeRC9gutgroup	rs71409994	14	41291063	C	T	0.461952	0.103161	7.54e-06	452605
ITP	genus	RikenellaceaeRC9gutgroup	rs71409995	14	41329945	A	T	0.465744	0.10359	6.92e-06	450675
ITP	genus	RikenellaceaeRC9gutgroup	rs72795487	5	154531982	A	C	0.541129	0.11537	2.73e-06	443556
ITP	genus	RikenellaceaeRC9gutgroup	rs73223188	4	11254867	T	G	0.565439	0.120692	2.8e-06	456183
ITP	genus	RikenellaceaeRC9gutgroup	rs73223189	4	11255105	G	A	0.544579	0.120311	6e-06	456028
ITP	genus	RikenellaceaeRC9gutgroup	rs73223191	4	11261393	T	C	0.551129	0.121531	5.76e-06	454693
ITP	genus	RikenellaceaeRC9gutgroup	rs75219682	1	180750300	T	C	0.797669	0.170135	2.75e-06	447702
ITP	genus	RikenellaceaeRC9gutgroup	rs76187265	4	11254839	A	C	0.567262	0.121064	2.79e-06	456041
ITP	genus	RikenellaceaeRC9gutgroup	rs77319655	1	247033693	G	A	0.673937	0.152258	9.59e-06	452680
ITP	genus	RikenellaceaeRC9gutgroup	rs77554227	5	154529281	G	C	0.541747	0.115435	2.69e-06	443164
ITP	genus	RikenellaceaeRC9gutgroup	rs9552597	13	22115988	A	G	0.512263	0.114792	8.1e-06	456348
ITP	genus	Senegalimassilia	rs11696410	20	43687770	T	C	0.54232	0.115848	2.85e-06	432564
ITP	genus	Senegalimassilia	rs12871430	13	22119049	T	C	0.527044	0.115328	4.88e-06	454209
ITP	genus	Senegalimassilia	rs12893360	14	41320347	G	A	0.468632	0.103525	5.99e-06	451339
ITP	genus	Senegalimassilia	rs1367572	14	41315765	A	G	0.467469	0.103461	6.23e-06	451596
ITP	genus	Senegalimassilia	rs1469564	14	41322939	C	T	0.468751	0.10353	5.96e-06	451347
ITP	genus	Senegalimassilia	rs17116238	5	154523312	T	G	0.543735	0.115426	2.47e-06	443066
ITP	genus	Senegalimassilia	rs17116239	5	154523661	A	C	0.538345	0.115319	3.04e-06	442914
ITP	genus	Senegalimassilia	rs17305520	4	11255322	C	T	0.5629	0.120565	3.03e-06	456348
ITP	genus	Senegalimassilia	rs17678541	14	41304538	C	T	0.46235	0.103176	7.42e-06	452607
ITP	genus	Senegalimassilia	rs1821022	14	41311808	T	C	0.47196	0.103424	5.03e-06	451329
ITP	genus	Senegalimassilia	rs35162377	2	189010511	G	T	0.899559	0.174449	2.52e-07	441244
ITP	genus	Senegalimassilia	rs35566482	14	41306307	G	C	0.457988	0.103139	8.97e-06	452393
ITP	genus	Senegalimassilia	rs3844529	14	41299273	G	A	0.462369	0.103177	7.42e-06	452612
ITP	genus	Senegalimassilia	rs55982036	4	11257163	G	A	0.567719	0.120813	2.61e-06	456127
ITP	genus	Senegalimassilia	rs56352043	4	11257018	A	G	0.566286	0.120735	2.73e-06	456188
ITP	genus	Senegalimassilia	rs59651546	4	11261221	T	A	0.525871	0.113893	3.89e-06	453743
ITP	genus	Senegalimassilia	rs61989450	14	41288780	A	G	0.461992	0.103154	7.51e-06	452706
ITP	genus	Senegalimassilia	rs61991585	14	41331873	G	T	0.465939	0.1036	6.88e-06	450649
ITP	genus	Senegalimassilia	rs62296282	4	11246041	G	A	0.554931	0.120635	4.22e-06	455300
ITP	genus	Senegalimassilia	rs62296283	4	11247119	A	G	0.5699	0.121267	2.61e-06	455317
ITP	genus	Senegalimassilia	rs62296284	4	11251897	G	T	0.563207	0.120599	3.01e-06	456030
ITP	genus	Senegalimassilia	rs62296285	4	11256508	G	T	0.535551	0.11364	2.44e-06	454575
ITP	genus	Senegalimassilia	rs62296288	4	11257627	T	C	0.569105	0.12116	2.64e-06	456016
ITP	genus	Senegalimassilia	rs62296289	4	11257747	A	G	0.570324	0.121237	2.55e-06	455799
ITP	genus	Senegalimassilia	rs62296290	4	11261067	G	A	0.564645	0.121555	3.4e-06	453355
ITP	genus	Senegalimassilia	rs62296291	4	11261086	A	G	0.564664	0.121555	3.4e-06	453372
ITP	genus	Senegalimassilia	rs62296292	4	11261110	G	A	0.572313	0.121671	2.55e-06	453472
ITP	genus	Senegalimassilia	rs6428683	1	117172127	T	C	0.419212	0.0928441	6.33e-06	443226
ITP	genus	Senegalimassilia	rs6657810	1	117172404	C	T	0.428082	0.0924386	3.64e-06	443200
ITP	genus	Senegalimassilia	rs7032316	9	26212730	T	C	0.394716	0.0891278	9.48e-06	452741
ITP	genus	Senegalimassilia	rs71409994	14	41291063	C	T	0.461952	0.103161	7.54e-06	452605
ITP	genus	Senegalimassilia	rs71409995	14	41329945	A	T	0.465744	0.10359	6.92e-06	450675
ITP	genus	Senegalimassilia	rs72795487	5	154531982	A	C	0.541129	0.11537	2.73e-06	443556
ITP	genus	Senegalimassilia	rs73223188	4	11254867	T	G	0.565439	0.120692	2.8e-06	456183
ITP	genus	Senegalimassilia	rs73223189	4	11255105	G	A	0.544579	0.120311	6e-06	456028
ITP	genus	Senegalimassilia	rs73223191	4	11261393	T	C	0.551129	0.121531	5.76e-06	454693
ITP	genus	Senegalimassilia	rs75219682	1	180750300	T	C	0.797669	0.170135	2.75e-06	447702
ITP	genus	Senegalimassilia	rs7583195	2	189005520	C	A	0.883389	0.190626	3.58e-06	446737
ITP	genus	Senegalimassilia	rs76187265	4	11254839	A	C	0.567262	0.121064	2.79e-06	456041
ITP	genus	Senegalimassilia	rs77319655	1	247033693	G	A	0.673937	0.152258	9.59e-06	452680
ITP	genus	Senegalimassilia	rs77554227	5	154529281	G	C	0.541747	0.115435	2.69e-06	443164
ITP	genus	Senegalimassilia	rs9552597	13	22115988	A	G	0.512263	0.114792	8.1e-06	456348
