# Supplementary material for: Genetically predicted plasma metabolites mediate the causal relationship between gut microbiota and primary immune thrombocytopenia (ITP)
Source: Front Microbiol. 2024 Oct 28;15:1447729. doi: 10.3389/fmicb.2024.1447729 (PMC11551717; doi:10.3389/fmicb.2024.1447729)
Supplement: Supplementary file 5 [file Table_5.XLSX]

## Sheet: df_s2
Supplementary Table S5: Heterogeneity and pleiotropy in MR analyses of ITP on gut microbiota
Exposure	Outcome.Level	Outcome.Taxa	Methods	No. of SNPs	HETEROGENEITY			HORIZONTAL PLEIOTROPY
								MR-EGGER REGRESSION			MR-PRESSO
					Q	Q DEGRE	Q P-value	EGGER INTERCEPT	SE	P-value	GLOBAL TEST P-value
ITP	genus	Alistipes	MR Egger	42	17.1238	36	0.996767	0.057937	0.0134084	0.000116975	0.615
ITP	genus	Alistipes	Inverse variance weighted	42	35.7943	37	0.525475
ITP	genus	Eubacteriumoxidoreducensgroup	MR Egger	42	23.0952	36	0.952775	-0.114471	0.0248108	4.86e-05	0.235
ITP	genus	Eubacteriumoxidoreducensgroup	Inverse variance weighted	42	44.382	37	0.188536
ITP	genus	Intestinimonas	MR Egger	42	13.793	36	0.999696	0.0142697	0.0161809	0.383691	0.999
ITP	genus	Intestinimonas	Inverse variance weighted	42	14.5708	37	0.999649
ITP	genus	LachnospiraceaeNK4A136group	MR Egger	42	32.0173	36	0.658537	0.0100729	0.0135442	0.461879	0.692
ITP	genus	LachnospiraceaeNK4A136group	Inverse variance weighted	42	32.5704	37	0.676758
ITP	genus	LachnospiraceaeUCG010	MR Egger	42	32.4673	36	0.63738	0.00796985	0.0155184	0.610687	0.685
ITP	genus	LachnospiraceaeUCG010	Inverse variance weighted	42	32.731	37	0.669443
ITP	family	Porphyromonadaceae	MR Egger	42	46.5047	36	0.112836	0.0624916	0.0150699	0.000196004	0.002
ITP	family	Porphyromonadaceae	Inverse variance weighted	42	68.718	37	0.00117667
ITP	genus	RikenellaceaeRC9gutgroup	MR Egger	41	45.7332	35	0.105822	0.0358436	0.0388368	0.362363	0.169
ITP	genus	RikenellaceaeRC9gutgroup	Inverse variance weighted	41	46.8463	36	0.106483
ITP	genus	Senegalimassilia	MR Egger	42	102.555	36	2.61e-08	0.0511563	0.0355694	0.159011	<0.001
ITP	genus	Senegalimassilia	Inverse variance weighted	42	108.447	37	6.13e-09
