# Supplementary material for: Genetically predicted plasma metabolites mediate the causal relationship between gut microbiota and primary immune thrombocytopenia (ITP)
Source: Front Microbiol. 2024 Oct 28;15:1447729. doi: 10.3389/fmicb.2024.1447729 (PMC11551717; doi:10.3389/fmicb.2024.1447729)
Supplement: Supplementary file 6 [file Table_6.XLSX]

## Sheet: OR_sum
Supplementary Table S6: The causal effects of ITP on gut microbiota
Exposure	Outcome.Level	Outcome.Taxa	No. of SNPs	Methods	OR	95%CI	P-value
ITP	genus	Alistipes	38	MR Egger	0.924	(0.880 to 0.971)	0.004
				Weighted median	1.025	(1.013 to 1.038)	<0.001
				Inverse variance weighted	1.029	(1.021 to 1.038)	<0.001
				Simple mode	1.026	(0.999 to 1.053)	0.066
				Weighted mode	1.025	(0.999 to 1.052)	0.071
ITP	genus	Eubacteriumoxidoreducensgroup	38	MR Egger	1.193	(1.088 to 1.308)	0.001
				Weighted median	0.98	(0.959 to 1.002)	0.081
				Inverse variance weighted	0.964	(0.948 to 0.980)	<0.001
				Simple mode	0.981	(0.939 to 1.026)	0.406
				Weighted mode	0.981	(0.939 to 1.026)	0.406
ITP	genus	Intestinimonas	38	MR Egger	0.971	(0.914 to 1.030)	0.337
				Weighted median	0.995	(0.981 to 1.008)	0.451
				Inverse variance weighted	0.997	(0.987 to 1.007)	0.533
				Simple mode	0.982	(0.955 to 1.010)	0.215
				Weighted mode	0.983	(0.958 to 1.009)	0.201
ITP	genus	LachnospiraceaeNK4A136group	38	MR Egger	0.999	(0.950 to 1.050)	0.968
				Weighted median	1.017	(1.005 to 1.029)	0.006
				Inverse variance weighted	1.018	(1.009 to 1.026)	<0.001
				Simple mode	1.04	(1.010 to 1.071)	0.012
				Weighted mode	1.04	(1.009 to 1.071)	0.015
ITP	genus	LachnospiraceaeUCG010	38	MR Egger	0.971	(0.917 to 1.029)	0.325
				Weighted median	0.986	(0.973 to 1.000)	0.052
				Inverse variance weighted	0.986	(0.976 to 0.995)	0.003
				Simple mode	0.96	(0.929 to 0.992)	0.02
				Weighted mode	0.96	(0.927 to 0.995)	0.03
ITP	family	Porphyromonadaceae	38	MR Egger	0.912	(0.863 to 0.964)	0.003
				Weighted median	1.009	(0.996 to 1.022)	0.163
				Inverse variance weighted	1.024	(1.013 to 1.036)	<0.001
				Simple mode	1.008	(0.987 to 1.029)	0.482
				Weighted mode	1.007	(0.988 to 1.027)	0.454
ITP	genus	RikenellaceaeRC9gutgroup	37	MR Egger	0.877	(0.759 to 1.014)	0.085
				Weighted median	0.909	(0.883 to 0.936)	<0.001
				Inverse variance weighted	0.938	(0.918 to 0.959)	<0.001
				Simple mode	0.897	(0.846 to 0.950)	0.001
				Weighted mode	0.897	(0.842 to 0.956)	0.002
ITP	genus	Senegalimassilia	38	MR Egger	0.877	(0.769 to 1.000)	0.057
				Weighted median	1.015	(0.991 to 1.039)	0.231
				Inverse variance weighted	0.964	(0.943 to 0.986)	0.001
				Simple mode	1.024	(0.987 to 1.062)	0.209
				Weighted mode	1.024	(0.996 to 1.053)	0.101
