# Supplementary material for: Genetically predicted plasma metabolites mediate the causal relationship between gut microbiota and primary immune thrombocytopenia (ITP)
Source: Front Microbiol. 2024 Oct 28;15:1447729. doi: 10.3389/fmicb.2024.1447729 (PMC11551717; doi:10.3389/fmicb.2024.1447729)
Supplement: Supplementary file 7 [file Table_7.XLSX]

## Sheet: Sheet1
Supplementary Table S7: Characteristics of significant SNPs with genome-wide associations (P<1×10-5) for plamsa metabolites on ITP
Exposure	Outcome	SNPs	CHR	POS	EA	OA	BETA	SE	P	N	R2	F-STATISTICS
Benzoate levels	ITP	rs11070230	15	39725132	G	A	-0.230238	0.0500968	4.30982e-06	7306	0.00288271	21.1162
Benzoate levels	ITP	rs11166865	8	138955456	A	C	-0.0846751	0.018635	5.52263e-06	7306	0.00281804	20.6411
Benzoate levels	ITP	rs113989462	3	10119238	G	C	0.298062	0.0656385	5.5997e-06	7306	0.00281444	20.6147
Benzoate levels	ITP	rs11625375	14	85809056	T	C	-0.204178	0.045214	6.30756e-06	7306	0.00278344	20.387
Benzoate levels	ITP	rs11749139	5	76692142	G	T	-0.191343	0.0427947	7.77842e-06	7306	0.00272884	19.986
Benzoate levels	ITP	rs141054369	2	198163971	T	C	-0.413333	0.0922709	7.47975e-06	7306	0.00273905	20.061
Benzoate levels	ITP	rs149023824	4	124909398	G	A	0.721556	0.162488	8.96732e-06	7306	0.00269183	19.7142
Benzoate levels	ITP	rs2749463	14	49018533	C	G	-0.10725	0.022653	2.19626e-06	7306	0.00305867	22.4091
Benzoate levels	ITP	rs62192967	2	241587764	T	A	-0.163284	0.0362749	6.7542e-06	7306	0.00276562	20.2561
Benzoate levels	ITP	rs62209511	21	23369148	T	C	-0.194544	0.0425626	4.85941e-06	7306	0.00285141	20.8863
Benzoate levels	ITP	rs6468762	8	101217958	A	G	0.319567	0.068531	3.1148e-06	7306	0.00296742	21.7386
Benzoate levels	ITP	rs72638543	1	6935462	T	C	0.185887	0.0404404	4.29519e-06	7306	0.00288359	21.1226
Benzoate levels	ITP	rs73801273	5	167537696	T	C	0.243319	0.0511669	1.98052e-06	7306	0.00308569	22.6076
Benzoate levels	ITP	rs9863931	3	65029103	T	C	-0.108363	0.0240017	6.33735e-06	7306	0.0027822	20.3779
Benzoate levels	ITP	rs9943251	1	151944639	A	G	0.0830144	0.0176575	2.58422e-06	7306	0.00301618	22.0968
Homocitrulline levels	ITP	rs117283049	11	7669396	G	T	-0.187452	0.0408701	4.50664e-06	7998	0.00262329	21.031
Homocitrulline levels	ITP	rs11741406	5	6518191	A	G	0.0865002	0.0193084	7.4667e-06	7998	0.00250306	20.0647
Homocitrulline levels	ITP	rs12490555	3	53194820	T	C	0.0844343	0.0180873	3.03917e-06	7998	0.00271724	21.7862
Homocitrulline levels	ITP	rs12726652	1	106889954	A	G	-0.0844405	0.0186944	6.27565e-06	7998	0.00254443	20.3972
Homocitrulline levels	ITP	rs12989742	2	240789660	C	T	0.0759281	0.0168742	6.80606e-06	7998	0.0025251	20.2418
Homocitrulline levels	ITP	rs138767120	16	87449270	G	C	-0.208734	0.0445316	2.76799e-06	7998	0.00273954	21.9655
Homocitrulline levels	ITP	rs140994086	16	51773494	T	C	0.211726	0.0469464	6.48399e-06	7998	0.00253664	20.3346
Homocitrulline levels	ITP	rs145449041	2	59983063	C	T	0.390038	0.0861107	5.91258e-06	7998	0.00255862	20.5112
Homocitrulline levels	ITP	rs147045808	11	92545337	T	C	0.347563	0.077241	6.80406e-06	7998	0.00252518	20.2424
Homocitrulline levels	ITP	rs148170430	6	159148535	C	T	0.482554	0.0941732	2.98948e-07	7998	0.00327214	26.25
Homocitrulline levels	ITP	rs148874160	6	23183054	A	G	0.253526	0.0529352	1.67306e-06	7998	0.00285977	22.9323
Homocitrulline levels	ITP	rs149152049	1	211797411	A	C	-0.281055	0.0612479	4.45782e-06	7998	0.00262589	21.0519
Homocitrulline levels	ITP	rs149381367	2	159109365	G	C	0.283943	0.064014	9.18008e-06	7998	0.00245394	19.67
Homocitrulline levels	ITP	rs17011873	2	124688613	C	T	-0.0849946	0.0183847	3.78013e-06	7998	0.0026652	21.3679
Homocitrulline levels	ITP	rs17544266	7	42728817	C	T	-0.19071	0.042891	8.73215e-06	7998	0.00246582	19.7654
Homocitrulline levels	ITP	rs2285761	4	7768996	T	G	0.0877735	0.019671	8.11683e-06	7998	0.00248321	19.9051
Homocitrulline levels	ITP	rs2727548	7	151726259	A	G	-0.0708743	0.0154929	4.77032e-06	7998	0.00260973	20.922
Homocitrulline levels	ITP	rs3211568	16	89563372	A	G	0.08928	0.0193344	3.88059e-06	7998	0.00265894	21.3176
Homocitrulline levels	ITP	rs34463406	5	115969714	T	C	-0.0690213	0.0155186	8.68172e-06	7998	0.00246721	19.7766
Homocitrulline levels	ITP	rs4390625	17	39464094	G	A	-0.0943027	0.0172638	4.69609e-08	7998	0.00371687	29.8309
Homocitrulline levels	ITP	rs61197953	18	1613350	C	T	0.0706504	0.0154811	5.02737e-06	7998	0.00259726	20.8217
Homocitrulline levels	ITP	rs6736866	2	73434858	G	C	-0.0830696	0.017955	3.71801e-06	7998	0.00266914	21.3996
Homocitrulline levels	ITP	rs74251908	17	430928	T	C	0.197529	0.0418217	2.32261e-06	7998	0.00278142	22.3023
Homocitrulline levels	ITP	rs75459253	18	11989017	A	G	0.224504	0.0458815	9.92442e-07	7998	0.00298465	23.9367
Homocitrulline levels	ITP	rs78978101	12	130026756	A	C	-0.348657	0.077783	7.37996e-06	7998	0.00250586	20.0872
Homocitrulline levels	ITP	rs8025295	15	93464119	G	C	0.0862129	0.0184313	2.90351e-06	7998	0.00272813	21.8738
Homocitrulline levels	ITP	rs8101881	19	32873722	T	C	0.254197	0.0152966	5.17004e-62	7998	0.0333755	276.085
Homocitrulline levels	ITP	rs929300	16	74025708	T	C	0.186096	0.0415711	7.58545e-06	7998	0.00249933	20.0347
Threonate levels	ITP	rs11126412	2	73660507	T	A	0.0812665	0.0182574	8.54089e-06	8151	0.00242482	19.8079
Threonate levels	ITP	rs111498995	5	69524538	T	A	0.275959	0.0591476	3.07719e-06	8151	0.00266346	21.7625
Threonate levels	ITP	rs139591016	4	98895019	C	T	-0.244512	0.0539409	5.81637e-06	8151	0.00251455	20.5427
Threonate levels	ITP	rs145376871	3	78448608	T	G	-0.246684	0.0554495	8.6348e-06	8151	0.00242227	19.787
Threonate levels	ITP	rs149656965	6	169391708	T	C	-0.320596	0.0696557	4.17282e-06	8151	0.00259218	21.1786
Threonate levels	ITP	rs184637108	4	87970891	T	A	-0.381288	0.0860405	9.35832e-06	8151	0.0024035	19.6333
Threonate levels	ITP	rs2394872	7	98583433	C	A	-0.121016	0.0261549	3.71226e-06	8151	0.00261957	21.4029
Threonate levels	ITP	rs4663135	2	234402679	C	T	0.0837071	0.018929	9.77159e-06	8151	0.00239341	19.5507
Threonate levels	ITP	rs4783107	16	84962841	C	T	-0.116779	0.0239738	1.10964e-06	8151	0.00290257	23.7219
Threonate levels	ITP	rs535146	3	6939905	A	T	0.0748445	0.0158705	2.40582e-06	8151	0.0027211	22.2347
Threonate levels	ITP	rs567440118	1	83001622	A	G	-0.484057	0.102614	2.39029e-06	8151	0.00272261	22.2471
Threonate levels	ITP	rs62381620	5	139350290	G	T	-0.293756	0.0441641	2.90219e-11	8151	0.0053985	44.2311
Threonate levels	ITP	rs647667	1	181416933	C	T	0.144169	0.0324617	8.94643e-06	8151	0.00241402	19.7194
Threonate levels	ITP	rs72774956	10	2830418	A	G	-0.239983	0.0535446	7.39715e-06	8151	0.00245838	20.0827
Threonate levels	ITP	rs73766900	5	67428058	A	G	0.209381	0.0453361	3.86671e-06	8151	0.00261	21.3245
Threonate levels	ITP	rs74850022	12	94667490	T	C	-0.30887	0.0693354	8.40015e-06	8151	0.0024287	19.8397
Threonate levels	ITP	rs75194109	2	41679986	C	T	-0.397999	0.0851016	2.9145e-06	8151	0.00267617	21.8666
Threonate levels	ITP	rs76379749	8	16238488	C	T	-0.229603	0.0518367	9.45159e-06	8151	0.00240118	19.6143
Threonate levels	ITP	rs76954195	3	87879048	G	C	0.206021	0.0459715	7.41237e-06	8151	0.00245791	20.0789
Threonate levels	ITP	rs78263978	7	16795578	A	G	-0.22873	0.0484595	2.35808e-06	8151	0.00272579	22.2732
Threonate levels	ITP	rs7875568	9	127750741	G	T	-0.255385	0.0546341	2.94733e-06	8151	0.00267356	21.8452
Threonate levels	ITP	rs78921993	4	7631167	G	A	-0.129378	0.0291215	8.88449e-06	8151	0.00241564	19.7327
Threonate levels	ITP	rs7960425	12	118971939	C	G	0.238798	0.0488539	1.01868e-06	8151	0.00292268	23.8867
Threonate levels	ITP	rs80179348	6	92821947	T	A	-0.319612	0.066975	1.82303e-06	8151	0.00278611	22.7674
Threonate levels	ITP	rs826459	10	70646994	A	G	0.0767693	0.017064	6.83005e-06	8151	0.002477	20.2352
Homostachydrine levels	ITP	rs10823750	10	51863926	G	A	0.0709617	0.0150067	2.25992e-06	8248	0.00270367	22.3549
Homostachydrine levels	ITP	rs114076932	1	66579261	G	A	-0.184597	0.0381419	1.30014e-06	8248	0.00283181	23.4174
Homostachydrine levels	ITP	rs114506731	3	36473016	G	A	-0.104589	0.0236069	9.40471e-06	8248	0.00237418	19.6241
Homostachydrine levels	ITP	rs117082996	14	45380566	A	G	0.223046	0.0503441	9.40487e-06	8248	0.00237416	19.6239
Homostachydrine levels	ITP	rs11710870	3	71654968	A	G	-0.0955321	0.0208237	4.48243e-06	8248	0.00254523	21.0415
Homostachydrine levels	ITP	rs117419922	10	9306423	T	G	0.181286	0.0395619	4.59783e-06	8248	0.00253934	20.9927
Homostachydrine levels	ITP	rs143951162	12	10187490	T	C	0.0963355	0.0215413	7.74477e-06	8248	0.00241896	19.9951
Homostachydrine levels	ITP	rs144423046	6	115719199	T	G	-0.181907	0.040072	5.63882e-06	8248	0.00249221	20.6021
Homostachydrine levels	ITP	rs146326296	16	2067461	T	C	0.299858	0.0666579	6.84461e-06	8248	0.00244746	20.2312
Homostachydrine levels	ITP	rs150959554	15	25170586	C	T	0.252956	0.0568907	8.73418e-06	8248	0.00239122	19.7652
Homostachydrine levels	ITP	rs184812914	9	99393612	C	T	0.480502	0.106792	6.81352e-06	8248	0.0024485	20.2399
Homostachydrine levels	ITP	rs187612898	4	60474304	G	T	0.316606	0.0711847	8.68066e-06	8248	0.00239263	19.777
Homostachydrine levels	ITP	rs2455717	15	82135264	T	A	0.0713566	0.0154875	4.07803e-06	8248	0.00256709	21.2227
Homostachydrine levels	ITP	rs2516788	5	132379873	C	G	0.187544	0.0154083	4.40342e-34	8248	0.0176448	148.112
Homostachydrine levels	ITP	rs34837397	4	161581565	T	G	-0.0966884	0.02039	2.1166e-06	8248	0.00271884	22.4807
Homostachydrine levels	ITP	rs35720320	7	4078970	T	G	-0.0843084	0.0188343	7.59428e-06	8248	0.00242348	20.0326
Homostachydrine levels	ITP	rs4757429	11	16742895	T	C	-0.0882486	0.0189176	3.08761e-06	8248	0.00263142	21.756
Homostachydrine levels	ITP	rs55772127	7	93029912	G	A	-0.10799	0.0238203	5.80065e-06	8248	0.00248567	20.5479
Homostachydrine levels	ITP	rs56106855	6	42942193	C	G	0.0782054	0.0167575	3.05775e-06	8248	0.00263367	21.7746
Homostachydrine levels	ITP	rs59357769	2	134550860	G	A	-0.0833387	0.0186496	7.8713e-06	8248	0.00241521	19.9641
Homostachydrine levels	ITP	rs642193	9	133761784	A	C	0.0684408	0.0151196	5.99347e-06	8248	0.00247813	20.4854
Homostachydrine levels	ITP	rs73137993	7	66734915	G	A	0.139452	0.0314865	9.47038e-06	8248	0.00237258	19.6108
Homostachydrine levels	ITP	rs74823953	5	151300049	T	C	-0.432514	0.0681367	2.18504e-10	8248	0.00486153	40.284
Homostachydrine levels	ITP	rs75460946	9	81152697	G	A	-0.151211	0.0316067	1.71713e-06	8248	0.0027673	22.8825
Homostachydrine levels	ITP	rs75529162	21	22509576	A	C	-0.4695	0.100362	2.8956e-06	8248	0.00264626	21.879
Homostachydrine levels	ITP	rs75562367	7	46900548	A	G	-0.254544	0.055722	4.92153e-06	8248	0.00252363	20.8625
Homostachydrine levels	ITP	rs8129815	21	31084089	A	T	-0.0728225	0.0159994	5.32448e-06	8248	0.00250545	20.7118
Homostachydrine levels	ITP	rs9368998	6	37411852	C	G	-0.0707851	0.0153617	4.06775e-06	8248	0.00256767	21.2275
N-acetyl-3-methylhistidine levels	ITP	rs112927051	7	46634962	T	C	-0.209756	0.0423733	7.41381e-07	7018	0.0034795	24.4974
N-acetyl-3-methylhistidine levels	ITP	rs114314338	3	136962479	T	C	0.328274	0.0710407	3.82034e-06	7018	0.00303337	21.3469
N-acetyl-3-methylhistidine levels	ITP	rs116366069	3	172616814	C	T	-0.267341	0.0580981	4.19373e-06	7018	0.00300805	21.1682
N-acetyl-3-methylhistidine levels	ITP	rs116906519	21	37418820	A	G	-0.251384	0.0525424	1.71491e-06	7018	0.00325108	22.884
N-acetyl-3-methylhistidine levels	ITP	rs11701297	21	23463401	T	C	-0.101742	0.022488	6.06011e-06	7018	0.00290818	20.4633
N-acetyl-3-methylhistidine levels	ITP	rs11927251	3	113125156	A	G	0.294467	0.0638475	3.98741e-06	7018	0.00302174	21.2648
N-acetyl-3-methylhistidine levels	ITP	rs2514032	11	67643949	T	C	-0.123025	0.0228813	7.58745e-08	7018	0.00410229	28.9002
N-acetyl-3-methylhistidine levels	ITP	rs34464599	20	56718103	T	C	-0.128737	0.0288566	8.1471e-06	7018	0.00282796	19.8972
N-acetyl-3-methylhistidine levels	ITP	rs34887234	5	34480130	A	G	-0.103228	0.021757	2.08941e-06	7018	0.00319737	22.5047
N-acetyl-3-methylhistidine levels	ITP	rs4272212	6	42012379	G	A	0.261269	0.0586728	8.46876e-06	7018	0.0028175	19.8234
N-acetyl-3-methylhistidine levels	ITP	rs4916565	3	196866918	A	G	0.0874137	0.0187761	3.23069e-06	7018	0.0030789	21.6683
N-acetyl-3-methylhistidine levels	ITP	rs58437368	7	4146976	T	C	-0.317066	0.0715965	9.48852e-06	7018	0.0027867	19.6061
N-acetyl-3-methylhistidine levels	ITP	rs61731321	7	101182225	T	G	-0.201531	0.0335826	1.96018e-09	7018	0.00510527	36.0024
N-acetyl-3-methylhistidine levels	ITP	rs61731322	7	101180348	G	C	0.192411	0.0401509	1.64958e-06	7018	0.00326165	22.9586
N-acetyl-3-methylhistidine levels	ITP	rs62095872	18	67115783	G	A	0.285838	0.0628664	5.44782e-06	7018	0.00293705	20.6671
N-acetyl-3-methylhistidine levels	ITP	rs62364220	5	84073193	G	A	0.092558	0.0200308	3.82279e-06	7018	0.00303318	21.3456
N-acetyl-3-methylhistidine levels	ITP	rs62439688	7	21373144	G	T	0.0933533	0.0204652	5.07738e-06	7018	0.00295616	20.8019
N-acetyl-3-methylhistidine levels	ITP	rs6546869	2	73668638	A	G	0.416049	0.018991	2.1954e-106	7018	0.0640105	479.81
N-acetyl-3-methylhistidine levels	ITP	rs71570647	6	63482027	A	T	0.223183	0.0468558	1.90551e-06	7018	0.00322241	22.6815
N-acetyl-3-methylhistidine levels	ITP	rs72800476	5	115736205	A	G	0.335827	0.0733957	4.74919e-06	7018	0.00297429	20.9299
N-acetyl-3-methylhistidine levels	ITP	rs74908861	4	34968775	T	A	-0.319653	0.0693716	4.06879e-06	7018	0.00301626	21.2261
N-acetyl-3-methylhistidine levels	ITP	rs7516441	1	59674575	A	G	0.124044	0.0267268	3.46389e-06	7018	0.00305994	21.5345
N-acetyl-3-methylhistidine levels	ITP	rs75789036	8	51201458	T	C	-0.238236	0.0514566	3.65945e-06	7018	0.00304505	21.4293
N-acetyl-3-methylhistidine levels	ITP	rs995762	15	94108825	C	T	0.125604	0.0271635	3.76423e-06	7018	0.00303739	21.3753
Oleoyl-linoleoyl-glycerol (18:1/18:2) [2] levels	ITP	rs116843064	19	8364439	A	G	-0.329743	0.0530687	5.18129e-10	8069	0.00476191	38.5982
Oleoyl-linoleoyl-glycerol (18:1/18:2) [2] levels	ITP	rs13702	8	19966981	C	T	-0.0959609	0.0171027	2.01303e-08	8069	0.00388641	31.474
Oleoyl-linoleoyl-glycerol (18:1/18:2) [2] levels	ITP	rs143113227	5	104053824	T	C	-0.213888	0.0471562	5.74034e-06	8069	0.00254314	20.5678
Oleoyl-linoleoyl-glycerol (18:1/18:2) [2] levels	ITP	rs143580427	2	47105960	T	C	0.324015	0.0687548	2.44559e-06	8069	0.0027448	22.2032
Oleoyl-linoleoyl-glycerol (18:1/18:2) [2] levels	ITP	rs143594399	19	29412111	T	C	-0.322024	0.0675396	1.86121e-06	8069	0.00280943	22.7275
Oleoyl-linoleoyl-glycerol (18:1/18:2) [2] levels	ITP	rs143729015	19	19019941	A	G	-0.184698	0.0382663	1.38854e-06	8069	0.00287885	23.2908
Oleoyl-linoleoyl-glycerol (18:1/18:2) [2] levels	ITP	rs16955393	17	6042655	A	G	-0.0934302	0.0201161	3.40804e-06	8069	0.00266629	21.5665
Oleoyl-linoleoyl-glycerol (18:1/18:2) [2] levels	ITP	rs17093174	14	55531629	G	A	-0.220217	0.047896	4.26931e-06	8069	0.00261305	21.1347
Oleoyl-linoleoyl-glycerol (18:1/18:2) [2] levels	ITP	rs174541	11	61798436	C	T	0.0735228	0.0163362	6.77579e-06	8069	0.00250399	20.2504
Oleoyl-linoleoyl-glycerol (18:1/18:2) [2] levels	ITP	rs2669559	12	26093775	C	T	-0.0730262	0.0156803	3.20536e-06	8069	0.00268079	21.6841
Oleoyl-linoleoyl-glycerol (18:1/18:2) [2] levels	ITP	rs41291902	10	110279090	G	A	0.140916	0.0279044	4.41926e-07	8069	0.00315054	25.4957
Oleoyl-linoleoyl-glycerol (18:1/18:2) [2] levels	ITP	rs4665710	2	20998163	C	A	0.104998	0.0191992	4.5281e-08	8069	0.00369291	29.9012
Oleoyl-linoleoyl-glycerol (18:1/18:2) [2] levels	ITP	rs4665972	2	27375230	C	T	-0.0949113	0.0159683	2.78633e-09	8069	0.00435915	35.3192
Oleoyl-linoleoyl-glycerol (18:1/18:2) [2] levels	ITP	rs4727384	7	98018119	C	T	-0.19606	0.0438625	7.82664e-06	8069	0.00247	19.9749
Oleoyl-linoleoyl-glycerol (18:1/18:2) [2] levels	ITP	rs483082	19	44912921	T	G	0.136317	0.0186543	2.72077e-13	8069	0.00657442	53.3869
Oleoyl-linoleoyl-glycerol (18:1/18:2) [2] levels	ITP	rs59061211	12	21896654	G	A	0.0743786	0.0162003	4.40724e-06	8069	0.00260554	21.0738
Oleoyl-linoleoyl-glycerol (18:1/18:2) [2] levels	ITP	rs62466318	7	73627755	T	C	-0.105181	0.0197458	9.99732e-08	8069	0.00350414	28.3673
Oleoyl-linoleoyl-glycerol (18:1/18:2) [2] levels	ITP	rs6773745	3	29472715	T	C	-0.0895662	0.0198476	6.40061e-06	8069	0.00251743	20.3594
Oleoyl-linoleoyl-glycerol (18:1/18:2) [2] levels	ITP	rs7309088	12	103700355	T	C	-0.0768142	0.0156766	9.58679e-07	8069	0.00296667	24.0033
Oleoyl-linoleoyl-glycerol (18:1/18:2) [2] levels	ITP	rs74426325	3	86591100	A	G	-0.179327	0.0403557	8.84428e-06	8069	0.00244118	19.7412
Oleoyl-linoleoyl-glycerol (18:1/18:2) [2] levels	ITP	rs74546513	3	113744603	C	T	-0.212576	0.0479644	9.33813e-06	8069	0.00242837	19.6373
Oleoyl-linoleoyl-glycerol (18:1/18:2) [2] levels	ITP	rs7555577	1	62568692	C	A	0.111763	0.0163847	9.0268e-12	8069	0.00573327	46.517
Oleoyl-linoleoyl-glycerol (18:1/18:2) [2] levels	ITP	rs75715461	15	60308383	C	G	0.206082	0.0439941	2.80903e-06	8069	0.00271202	21.9373
Oleoyl-linoleoyl-glycerol (18:1/18:2) [2] levels	ITP	rs76106245	8	37550038	G	A	0.231485	0.0519284	8.28161e-06	8069	0.00245668	19.8668
Oleoyl-linoleoyl-glycerol (18:1/18:2) [2] levels	ITP	rs76891180	10	75011129	G	T	0.196744	0.0424016	3.48371e-06	8069	0.0026611	21.5244
Oleoyl-linoleoyl-glycerol (18:1/18:2) [2] levels	ITP	rs79721685	9	16651288	T	A	0.275801	0.0575693	1.66142e-06	8069	0.00283633	22.9457
Oleoyl-linoleoyl-glycerol (18:1/18:2) [2] levels	ITP	rs9322536	6	155809589	G	A	-0.0770017	0.0169858	5.80726e-06	8069	0.00254041	20.5457
Oleoyl-linoleoyl-glycerol (18:1/18:2) [2] levels	ITP	rs9468925	6	31291060	A	G	0.0818297	0.0159908	3.09966e-07	8069	0.00323485	26.1803
Oleoyl-linoleoyl-glycerol (18:1/18:2) [2] levels	ITP	rs964184	11	116778201	C	G	-0.266594	0.0229003	2.53568e-31	8069	0.0165183	135.491
N-acetylcarnosine levels	ITP	rs10783716	12	39233718	A	G	-0.063077	0.013519	3.0739e-06	8233	0.00263723	21.7644
N-acetylcarnosine levels	ITP	rs10838830	11	48212380	G	A	0.0555169	0.0124591	8.3527e-06	8233	0.00240587	19.8505
N-acetylcarnosine levels	ITP	rs11071547	15	60640638	T	C	0.0569815	0.0125974	6.0889e-06	8233	0.00247896	20.455
N-acetylcarnosine levels	ITP	rs113221897	11	29065619	A	G	0.100793	0.021081	1.74248e-06	8233	0.00276896	22.8546
N-acetylcarnosine levels	ITP	rs116041355	2	11484217	T	C	-0.28116	0.0604619	3.316e-06	8233	0.00261967	21.6191
N-acetylcarnosine levels	ITP	rs12602860	17	44532763	T	C	0.0593505	0.0132775	7.82183e-06	8233	0.00242106	19.9761
N-acetylcarnosine levels	ITP	rs142777664	2	238357977	A	G	0.286428	0.0591017	1.25746e-06	8233	0.00284469	23.4815
N-acetylcarnosine levels	ITP	rs143864773	11	32744320	C	T	-0.115827	0.0223344	2.14814e-07	8233	0.00325609	26.8884
N-acetylcarnosine levels	ITP	rs148182876	16	48722401	G	C	0.107459	0.0234229	4.4799e-06	8233	0.00254998	21.0426
N-acetylcarnosine levels	ITP	rs1558256	11	67412217	G	A	0.125676	0.0243898	2.56611e-07	8233	0.00321464	26.545
N-acetylcarnosine levels	ITP	rs16951671	18	7389335	C	T	-0.125371	0.0254099	8.05795e-07	8233	0.00294814	24.3379
N-acetylcarnosine levels	ITP	rs2992883	13	95344101	T	A	0.0959643	0.0146928	6.51674e-11	8233	0.00515475	42.6486
N-acetylcarnosine levels	ITP	rs4552340	3	50881737	A	C	-0.0728678	0.0164473	9.40727e-06	8233	0.00237843	19.6235
N-acetylcarnosine levels	ITP	rs4944235	11	79611047	A	G	0.0758454	0.016664	5.32742e-06	8233	0.00250987	20.7107
N-acetylcarnosine levels	ITP	rs5417	17	7281743	A	C	-0.0631933	0.0123484	3.09575e-07	8233	0.00317091	26.1827
N-acetylcarnosine levels	ITP	rs543491608	11	119203712	G	C	0.379447	0.0824496	4.18122e-06	8233	0.00256597	21.1748
N-acetylcarnosine levels	ITP	rs62415380	6	89357497	C	G	0.11279	0.0189877	2.84765e-09	8233	0.00426757	35.2769
N-acetylcarnosine levels	ITP	rs6718443	2	77846798	C	T	0.073086	0.0164209	8.55547e-06	8233	0.00240034	19.8047
N-acetylcarnosine levels	ITP	rs6800284	3	30717464	T	C	-0.16888	0.0120654	1.62615e-44	8233	0.0232435	195.87
N-acetylcarnosine levels	ITP	rs725476	19	28506423	T	C	0.0551598	0.0123616	8.11225e-06	8233	0.00241262	19.9063
N-acetylcarnosine levels	ITP	rs72817883	2	102071740	T	G	0.15607	0.0326506	1.75287e-06	8233	0.00276755	22.8429
N-acetylcarnosine levels	ITP	rs7772804	6	12448971	A	G	0.203913	0.0457727	8.39299e-06	8233	0.00240477	19.8414
N-acetylcarnosine levels	ITP	rs77753207	7	26631802	T	C	-0.162278	0.0325929	6.39368e-07	8233	0.00300199	24.7838
N-acetylcarnosine levels	ITP	rs7775554	6	89169449	C	A	-0.151785	0.0120848	3.50451e-36	8233	0.0188009	157.715
N-acetylcarnosine levels	ITP	rs79570022	9	130641290	A	G	-0.369332	0.082453	7.48892e-06	8233	0.00243112	20.0593
N-acetylcarnosine levels	ITP	rs9524869	13	95261421	G	C	0.243231	0.01483	1.87395e-60	8233	0.0316398	268.937
N-acetylcarnosine levels	ITP	rs9549539	13	112544182	G	A	0.0717373	0.0162004	9.50561e-06	8233	0.002376	19.6035
Behenoylcarnitine (C22) levels	ITP	rs10058074	5	132350453	A	G	-0.088692	0.0164298	6.72962e-08	7368	0.00393949	29.1331
Behenoylcarnitine (C22) levels	ITP	rs10752124	10	8004957	C	T	-0.0804147	0.0167167	1.50605e-06	7368	0.00313082	23.1341
Behenoylcarnitine (C22) levels	ITP	rs114483127	1	160371320	A	G	-0.252451	0.0504866	5.72217e-07	7368	0.00338206	24.9968
Behenoylcarnitine (C22) levels	ITP	rs115011904	6	51842378	T	C	0.17654	0.0375988	2.6614e-06	7368	0.00298326	22.0404
Behenoylcarnitine (C22) levels	ITP	rs11807602	1	93073392	G	C	0.0974641	0.0219474	8.96217e-06	7368	0.00266939	19.7154
Behenoylcarnitine (C22) levels	ITP	rs12544463	8	86468885	G	A	0.169399	0.0181917	1.25547e-20	7368	0.0116317	86.6876
Behenoylcarnitine (C22) levels	ITP	rs12912674	15	98565368	A	G	0.086961	0.0178811	1.15458e-06	7368	0.00319977	23.6452
Behenoylcarnitine (C22) levels	ITP	rs13233487	7	123930080	C	T	0.145659	0.031422	3.55964e-06	7368	0.00290799	21.4827
Behenoylcarnitine (C22) levels	ITP	rs140501782	7	54321751	G	A	0.257179	0.0576018	8.0151e-06	7368	0.00269821	19.9288
Behenoylcarnitine (C22) levels	ITP	rs143641556	1	216396265	G	A	0.341786	0.0725411	2.45749e-06	7368	0.00300389	22.1933
Behenoylcarnitine (C22) levels	ITP	rs143766341	7	123575586	G	A	-0.272932	0.0617873	9.99499e-06	7368	0.00264127	19.5071
Behenoylcarnitine (C22) levels	ITP	rs147176120	9	132462641	T	C	0.306651	0.0618412	7.09733e-07	7368	0.00332611	24.5819
Behenoylcarnitine (C22) levels	ITP	rs16831821	2	189641087	G	A	-0.114592	0.0235931	1.19163e-06	7368	0.00319154	23.5842
Behenoylcarnitine (C22) levels	ITP	rs17065144	3	61642467	G	A	-0.198868	0.0419636	2.14704e-06	7368	0.00303888	22.4526
Behenoylcarnitine (C22) levels	ITP	rs2728811	12	17534794	G	T	-0.0756814	0.0166267	5.31877e-06	7368	0.00280412	20.7133
Behenoylcarnitine (C22) levels	ITP	rs4492825	11	23510008	C	A	0.0842594	0.0174479	1.37078e-06	7368	0.00315521	23.3148
Behenoylcarnitine (C22) levels	ITP	rs55909305	20	17343039	T	C	0.088727	0.019089	3.35036e-06	7368	0.00292364	21.5987
Behenoylcarnitine (C22) levels	ITP	rs56080129	15	33358580	T	C	0.167154	0.033579	6.42633e-07	7368	0.00335189	24.7731
Behenoylcarnitine (C22) levels	ITP	rs56089822	15	92524684	C	G	0.198371	0.0443652	7.77365e-06	7368	0.00270611	19.9873
Behenoylcarnitine (C22) levels	ITP	rs57063692	3	173801541	C	A	0.791977	0.173562	5.04068e-06	7368	0.002818	20.816
Behenoylcarnitine (C22) levels	ITP	rs59335907	12	54442498	T	C	-0.165549	0.0368717	7.12643e-06	7368	0.00272854	20.1534
Behenoylcarnitine (C22) levels	ITP	rs605643	9	135065361	A	T	0.280085	0.0604763	3.63351e-06	7368	0.00290267	21.4433
Behenoylcarnitine (C22) levels	ITP	rs61985537	14	50853342	A	T	-0.144426	0.032165	7.11689e-06	7368	0.0027289	20.1561
Behenoylcarnitine (C22) levels	ITP	rs6570859	6	148508169	T	C	0.0830088	0.0181748	4.94192e-06	7368	0.00282313	20.8541
Behenoylcarnitine (C22) levels	ITP	rs6824723	4	82641160	G	A	0.191197	0.0208226	4.22466e-20	7368	0.0113136	84.2897
Behenoylcarnitine (C22) levels	ITP	rs72761840	1	224723818	A	G	0.0838018	0.0188328	8.59547e-06	7368	0.00268017	19.7952
Behenoylcarnitine (C22) levels	ITP	rs75062282	15	85570549	C	A	0.287751	0.0516365	2.5093e-08	7368	0.00419705	31.0458
Behenoylcarnitine (C22) levels	ITP	rs7531337	1	53176239	A	C	0.100578	0.0193329	1.96707e-07	7368	0.00365991	27.0579
3-hydroxypyridine glucuronide levels	ITP	rs1079443	7	1261072	T	C	-0.157988	0.0346534	5.13751e-06	5882	0.00352127	20.7782
3-hydroxypyridine glucuronide levels	ITP	rs116633901	4	148481453	G	T	0.263124	0.0587968	7.63603e-06	5882	0.00339322	20.0201
3-hydroxypyridine glucuronide levels	ITP	rs117538926	8	41209088	A	G	-0.235679	0.0527146	7.791e-06	5882	0.00338674	19.9817
3-hydroxypyridine glucuronide levels	ITP	rs12667453	7	50076570	A	C	-0.100184	0.022006	5.2997e-06	5882	0.00351125	20.7189
3-hydroxypyridine glucuronide levels	ITP	rs145979703	14	97165109	A	G	-0.352719	0.0750987	2.64346e-06	5882	0.0037363	22.0519
3-hydroxypyridine glucuronide levels	ITP	rs1951958	14	61475651	T	C	0.0953417	0.0213925	8.31996e-06	5882	0.00336553	19.8561
3-hydroxypyridine glucuronide levels	ITP	rs28818910	15	75148328	T	C	0.0897126	0.0183978	1.0811e-06	5882	0.00402622	23.7699
3-hydroxypyridine glucuronide levels	ITP	rs34288260	8	29840582	T	C	0.117107	0.0242119	1.31983e-06	5882	0.00396149	23.3862
3-hydroxypyridine glucuronide levels	ITP	rs34422167	2	184321676	T	C	0.0839643	0.0184728	5.48587e-06	5882	0.00350007	20.6527
3-hydroxypyridine glucuronide levels	ITP	rs35733788	5	84659449	C	T	-0.140308	0.0315806	8.87788e-06	5882	0.0033446	19.7322
3-hydroxypyridine glucuronide levels	ITP	rs4302625	5	117936778	A	G	0.0943557	0.0185732	3.7704e-07	5882	0.00436854	25.7997
3-hydroxypyridine glucuronide levels	ITP	rs519137	19	43685008	T	C	-0.211215	0.0421414	5.38477e-07	5882	0.00425261	25.1122
3-hydroxypyridine glucuronide levels	ITP	rs55783917	14	92097806	T	A	-0.0929706	0.0202699	4.50454e-06	5882	0.00356379	21.0301
3-hydroxypyridine glucuronide levels	ITP	rs56239146	5	32478220	C	T	-0.102123	0.0214049	1.83306e-06	5882	0.00385495	22.7548
3-hydroxypyridine glucuronide levels	ITP	rs563015786	3	545730	C	T	-0.202755	0.0438236	3.71703e-06	5882	0.00362597	21.3983
3-hydroxypyridine glucuronide levels	ITP	rs61858994	10	43426566	C	G	-0.105779	0.0219801	1.49059e-06	5882	0.003922	23.1522
3-hydroxypyridine glucuronide levels	ITP	rs73276407	20	49990832	A	G	-0.157283	0.0350605	7.25531e-06	5882	0.00340972	20.1178
3-hydroxypyridine glucuronide levels	ITP	rs7429192	3	26040084	C	G	-0.307798	0.0568069	6.01656e-08	5882	0.0049664	29.3482
3-hydroxypyridine glucuronide levels	ITP	rs75829713	6	156555820	C	G	-0.179671	0.0405744	9.50276e-06	5882	0.00332263	19.6022
3-hydroxypyridine glucuronide levels	ITP	rs75934398	20	56727103	C	T	-0.196943	0.0435751	6.19527e-06	5882	0.00346078	20.42
3-hydroxypyridine glucuronide levels	ITP	rs76122947	9	123360528	C	G	-0.283497	0.0604477	2.73262e-06	5882	0.00372556	21.9882
3-hydroxypyridine glucuronide levels	ITP	rs7676893	4	154849113	G	T	-0.137694	0.0263632	1.76073e-07	5882	0.00461636	27.2701
3-hydroxypyridine glucuronide levels	ITP	rs77173283	17	9439079	T	C	-0.252883	0.053755	2.54653e-06	5882	0.0037484	22.1235
(2,4 or 2,5)-dimethylphenol sulfate levels	ITP	rs10023065	4	42867920	G	T	0.102591	0.0197019	1.91734e-07	5189	0.00519823	27.1041
(2,4 or 2,5)-dimethylphenol sulfate levels	ITP	rs10810172	9	14529625	C	T	-0.10075	0.0227073	9.12759e-06	5189	0.00377947	19.6785
(2,4 or 2,5)-dimethylphenol sulfate levels	ITP	rs111852258	6	119172674	T	G	0.300687	0.0659385	5.11282e-06	5189	0.00399145	20.7866
(2,4 or 2,5)-dimethylphenol sulfate levels	ITP	rs117703899	14	30552998	G	A	0.44153	0.0987405	7.76285e-06	5189	0.00383863	19.9877
(2,4 or 2,5)-dimethylphenol sulfate levels	ITP	rs11807515	1	204380642	T	C	0.26588	0.0568061	2.86192e-06	5189	0.00420405	21.8985
(2,4 or 2,5)-dimethylphenol sulfate levels	ITP	rs12890803	14	61081953	G	A	0.114538	0.0246252	3.29941e-06	5189	0.00415192	21.6258
(2,4 or 2,5)-dimethylphenol sulfate levels	ITP	rs139734134	10	14580569	C	T	0.367282	0.082586	8.69684e-06	5189	0.00379709	19.7706
(2,4 or 2,5)-dimethylphenol sulfate levels	ITP	rs146781516	18	29297532	T	C	0.379406	0.0834731	5.48715e-06	5189	0.00396557	20.6513
(2,4 or 2,5)-dimethylphenol sulfate levels	ITP	rs149129256	17	73548991	A	C	0.320784	0.0715821	7.41765e-06	5189	0.00385527	20.0747
(2,4 or 2,5)-dimethylphenol sulfate levels	ITP	rs17091567	14	94897532	T	C	0.139455	0.0293474	2.01528e-06	5189	0.00433271	22.5716
(2,4 or 2,5)-dimethylphenol sulfate levels	ITP	rs17155877	5	103826404	G	A	0.133345	0.0283851	2.63087e-06	5189	0.00423493	22.06
(2,4 or 2,5)-dimethylphenol sulfate levels	ITP	rs1869349	16	81175642	T	C	-0.277332	0.0538763	2.63872e-07	5189	0.00508053	26.4873
(2,4 or 2,5)-dimethylphenol sulfate levels	ITP	rs4238754	16	52678051	A	G	0.0898737	0.0197527	5.36602e-06	5189	0.00397374	20.694
(2,4 or 2,5)-dimethylphenol sulfate levels	ITP	rs55671226	2	48841715	T	A	0.179026	0.0386632	3.64966e-06	5189	0.00411493	21.4323
(2,4 or 2,5)-dimethylphenol sulfate levels	ITP	rs72769224	5	80982267	T	G	-0.122423	0.0276725	9.68979e-06	5189	0.0037576	19.5642
(2,4 or 2,5)-dimethylphenol sulfate levels	ITP	rs72795562	5	118546022	T	C	-0.300004	0.0664563	6.35233e-06	5189	0.00391197	20.3711
(2,4 or 2,5)-dimethylphenol sulfate levels	ITP	rs74923546	12	131640948	A	C	-0.152128	0.0331665	4.50142e-06	5189	0.00403811	21.0306
(2,4 or 2,5)-dimethylphenol sulfate levels	ITP	rs76673051	3	10660061	T	C	0.355803	0.0779472	5.00272e-06	5189	0.00399939	20.8282
(2,4 or 2,5)-dimethylphenol sulfate levels	ITP	rs76894499	3	162676935	T	G	0.190584	0.0404085	2.39999e-06	5189	0.0042686	22.2362
(2,4 or 2,5)-dimethylphenol sulfate levels	ITP	rs9383616	6	152335743	A	G	0.153243	0.0290507	1.32751e-07	5189	0.00533386	27.8151
(2,4 or 2,5)-dimethylphenol sulfate levels	ITP	rs9453530	6	65954584	T	G	0.101574	0.02285	8.77824e-06	5189	0.00379366	19.7526
N-succinyl-phenylalanine levels	ITP	rs10268083	7	29706387	G	A	0.127181	0.028325	7.12013e-06	6199	0.0032417	20.1542
N-succinyl-phenylalanine levels	ITP	rs10435873	9	116275755	G	T	0.0843437	0.0186065	5.81436e-06	6199	0.00330383	20.5417
N-succinyl-phenylalanine levels	ITP	rs116306359	5	31879109	T	C	0.218539	0.0482774	5.99013e-06	6199	0.0032947	20.4847
N-succinyl-phenylalanine levels	ITP	rs117749188	14	30504386	G	A	0.32027	0.0684853	2.9183e-06	6199	0.0035155	21.8624
N-succinyl-phenylalanine levels	ITP	rs11856296	15	36966757	T	C	0.122793	0.0273533	7.15117e-06	6199	0.00324038	20.1459
N-succinyl-phenylalanine levels	ITP	rs11993339	8	141130108	T	C	0.128125	0.0281069	5.15175e-06	6199	0.00334093	20.7731
N-succinyl-phenylalanine levels	ITP	rs12238280	9	84120084	A	G	-0.138279	0.0299298	3.83548e-06	6199	0.00343155	21.3385
N-succinyl-phenylalanine levels	ITP	rs1230891	16	13113297	T	C	-0.0886275	0.0196259	6.30665e-06	6199	0.00327891	20.3863
N-succinyl-phenylalanine levels	ITP	rs12587232	14	68561149	G	A	0.081215	0.018153	7.67985e-06	6199	0.0032185	20.0095
N-succinyl-phenylalanine levels	ITP	rs139608385	18	27693595	C	T	-0.342914	0.0676655	4.02476e-07	6199	0.0041259	25.6741
N-succinyl-phenylalanine levels	ITP	rs146993166	10	80679509	T	C	0.254084	0.0568673	7.89461e-06	6199	0.00321005	19.9567
N-succinyl-phenylalanine levels	ITP	rs191342266	7	70374896	A	G	-0.313092	0.069925	7.5506e-06	6199	0.0032237	20.0419
N-succinyl-phenylalanine levels	ITP	rs2108622	19	15879621	T	C	-0.203069	0.0197712	9.52272e-25	6199	0.0167329	105.458
N-succinyl-phenylalanine levels	ITP	rs2246856	6	29764998	G	C	0.172517	0.0371679	3.45798e-06	6199	0.00346337	21.5371
N-succinyl-phenylalanine levels	ITP	rs246772	5	169845420	G	A	-0.0922546	0.0202706	5.33535e-06	6199	0.00333022	20.7063
N-succinyl-phenylalanine levels	ITP	rs2817188	6	25807375	G	A	-0.364471	0.0171842	7.77716e-100	6199	0.0676583	449.704
N-succinyl-phenylalanine levels	ITP	rs28367075	4	22049558	A	G	-0.342756	0.0727608	2.46841e-06	6199	0.00356699	22.1838
N-succinyl-phenylalanine levels	ITP	rs482376	9	2539495	C	T	-0.0854778	0.0191985	8.49443e-06	6199	0.0031876	19.8167
N-succinyl-phenylalanine levels	ITP	rs6450034	5	69331979	G	T	-0.287072	0.0629291	5.07085e-06	6199	0.00334581	20.8036
N-succinyl-phenylalanine levels	ITP	rs72790128	2	51774739	T	G	-0.108627	0.0228655	2.02732e-06	6199	0.00362756	22.5618
N-succinyl-phenylalanine levels	ITP	rs73429521	18	48073353	A	G	-0.188693	0.0414903	5.41887e-06	6199	0.00332545	20.6766
N-succinyl-phenylalanine levels	ITP	rs75715218	3	308451	C	T	0.161134	0.0355083	5.68107e-06	6199	0.00331095	20.5861
N-succinyl-phenylalanine levels	ITP	rs76653848	7	46920354	A	G	-0.303419	0.0599785	4.21916e-07	6199	0.00411134	25.5832
N-succinyl-phenylalanine levels	ITP	rs79837617	11	111006473	C	T	-0.240162	0.051226	2.7549e-06	6199	0.00353321	21.9729
N-succinyl-phenylalanine levels	ITP	rs8075406	17	50672161	T	A	0.092962	0.0192013	1.28906e-06	6199	0.00376694	23.432
Gamma-glutamylhistidine levels	ITP	rs10961496	9	14382956	C	G	0.122098	0.0258023	2.22241e-06	8220	0.00271673	22.3869
Gamma-glutamylhistidine levels	ITP	rs112505701	3	87029978	T	G	-0.178004	0.0392718	5.82606e-06	8220	0.00249311	20.5396
Gamma-glutamylhistidine levels	ITP	rs1150679	6	28183278	C	T	-0.0792818	0.0158765	5.9248e-07	8220	0.00302448	24.9305
Gamma-glutamylhistidine levels	ITP	rs115593970	2	204005014	G	A	0.290421	0.0587139	7.56092e-07	8220	0.00296764	24.4607
Gamma-glutamylhistidine levels	ITP	rs116605664	4	159248000	T	G	0.25228	0.0502332	5.10874e-07	8220	0.00305901	25.2161
Gamma-glutamylhistidine levels	ITP	rs117346025	10	116221384	A	G	-0.262328	0.0584474	7.18004e-06	8220	0.00244469	20.1397
Gamma-glutamylhistidine levels	ITP	rs1181893	1	3774906	C	A	0.315194	0.0711567	9.442e-06	8220	0.00238132	19.6164
Gamma-glutamylhistidine levels	ITP	rs13338347	16	15856134	T	C	-0.0835529	0.018067	3.75278e-06	8220	0.00259508	21.3819
Gamma-glutamylhistidine levels	ITP	rs138789761	9	25123254	C	T	0.340982	0.0742498	4.3824e-06	8220	0.0025591	21.0847
Gamma-glutamylhistidine levels	ITP	rs138823761	10	96502325	T	C	0.291012	0.0645741	6.58635e-06	8220	0.00246469	20.3048
Gamma-glutamylhistidine levels	ITP	rs142311471	4	146089522	T	C	0.297997	0.0626616	1.97805e-06	8220	0.00274382	22.6108
Gamma-glutamylhistidine levels	ITP	rs148183459	5	174061672	G	T	0.287415	0.0607561	2.2381e-06	8220	0.0027151	22.3735
Gamma-glutamylhistidine levels	ITP	rs17510781	1	82972988	G	T	0.283682	0.0638366	8.83528e-06	8220	0.00239668	19.7432
Gamma-glutamylhistidine levels	ITP	rs181934483	11	67518626	A	T	0.295966	0.0649755	5.23744e-06	8220	0.00251778	20.7433
Gamma-glutamylhistidine levels	ITP	rs188156090	3	102824362	A	G	0.493289	0.109884	7.14935e-06	8220	0.00244567	20.1478
Gamma-glutamylhistidine levels	ITP	rs2183247	13	41106935	G	A	-0.090862	0.0203517	8.0223e-06	8220	0.00241902	19.9277
Gamma-glutamylhistidine levels	ITP	rs34186740	17	72591647	C	A	0.138575	0.0275056	4.70274e-07	8220	0.00307834	25.3759
Gamma-glutamylhistidine levels	ITP	rs56210061	19	14905681	A	G	0.0933888	0.0206098	5.86293e-06	8220	0.00249165	20.5275
Gamma-glutamylhistidine levels	ITP	rs715	2	210678331	C	T	-0.104173	0.0169998	8.90385e-10	8220	0.00454749	37.542
Gamma-glutamylhistidine levels	ITP	rs7180745	15	85360468	G	C	0.084249	0.0185707	5.71519e-06	8220	0.00249756	20.5763
Gamma-glutamylhistidine levels	ITP	rs75642331	8	123342341	T	C	0.277864	0.0587511	2.25054e-06	8220	0.00271382	22.3628
Gamma-glutamylhistidine levels	ITP	rs77680772	3	13828069	G	C	0.641931	0.141284	5.53136e-06	8220	0.00250513	20.6388
Gamma-glutamylhistidine levels	ITP	rs80072916	16	24354374	T	C	0.156311	0.0352313	9.13429e-06	8220	0.00238897	19.6796
Choline levels	ITP	rs1047891	2	210675783	A	C	-0.0903798	0.0159831	1.56097e-08	8262	0.0038553	31.968
Choline levels	ITP	rs11219092	11	123260043	T	C	-0.252539	0.0544543	3.52427e-06	8262	0.00259644	21.5024
Choline levels	ITP	rs115783940	5	175479923	A	G	-0.253763	0.0535167	2.11881e-06	8262	0.00271402	22.4788
Choline levels	ITP	rs11656215	17	17549753	T	C	-0.114099	0.0146363	6.40928e-15	8262	0.00730185	60.7569
Choline levels	ITP	rs116668146	20	63677476	G	A	0.115766	0.0259539	8.1792e-06	8262	0.0024023	19.8908
Choline levels	ITP	rs118049220	7	41097060	A	G	-0.197077	0.0421208	2.88495e-06	8262	0.00264268	21.8864
Choline levels	ITP	rs118077512	16	21220115	A	G	-0.279418	0.059612	2.7687e-06	8262	0.00265218	21.9653
Choline levels	ITP	rs11945818	4	11291151	T	C	-0.0816429	0.0180072	5.79013e-06	8262	0.00248188	20.5513
Choline levels	ITP	rs12528228	6	163862756	A	G	-0.151873	0.0334895	5.76181e-06	8262	0.00248301	20.5607
Choline levels	ITP	rs1383390	12	28873761	T	A	-0.0961267	0.0212386	6.00973e-06	8262	0.00247329	20.4801
Choline levels	ITP	rs138616307	8	19677891	C	A	-0.356184	0.068633	2.10646e-07	8262	0.00324926	26.9264
Choline levels	ITP	rs143120013	8	118637544	T	G	0.296066	0.0600774	8.30446e-07	8262	0.00293086	24.2801
Choline levels	ITP	rs1441017	10	34146522	A	C	0.0742086	0.0157699	2.52966e-06	8262	0.00267302	22.1384
Choline levels	ITP	rs144202047	3	145870877	G	A	0.259905	0.0578306	6.98139e-06	8262	0.00243876	20.1934
Choline levels	ITP	rs4624945	7	140676771	C	A	-0.115689	0.0246892	2.7885e-06	8262	0.00265053	21.9515
Choline levels	ITP	rs4657468	1	165699056	T	G	0.0718899	0.0158197	5.5108e-06	8262	0.00249327	20.6459
Choline levels	ITP	rs4976375	5	135855772	A	G	0.078437	0.0149691	1.60643e-07	8262	0.00331226	27.4502
Choline levels	ITP	rs547368502	14	20948136	A	G	-0.215091	0.0482388	8.2391e-06	8262	0.00240061	19.8768
Choline levels	ITP	rs71560489	7	75830678	A	G	-0.1362	0.0278498	1.00561e-06	8262	0.00288649	23.9114
Choline levels	ITP	rs72652541	1	24375025	T	C	-0.189434	0.0417907	5.81722e-06	8262	0.00248081	20.5424
Choline levels	ITP	rs9300439	13	97721078	G	T	0.0721085	0.0155194	3.37884e-06	8262	0.00260618	21.5833
Choline levels	ITP	rs9372344	6	112741784	T	C	-0.0817678	0.0173603	2.47655e-06	8262	0.00267794	22.1792
Choline levels	ITP	rs9680576	22	45462173	T	C	0.127277	0.0288119	9.98486e-06	8262	0.00235639	19.5097
3-Hydroxybutyrate levels	ITP	rs11115034	12	81816555	A	G	-0.0726856	0.0163134	8.36655e-06	8292	0.00238842	19.8474
3-Hydroxybutyrate levels	ITP	rs112131940	12	131397047	C	T	-0.25946	0.0586699	9.76281e-06	8292	0.00235303	19.5526
3-Hydroxybutyrate levels	ITP	rs12189936	6	163637232	A	G	0.178459	0.0394922	6.21757e-06	8292	0.00245656	20.415
3-Hydroxybutyrate levels	ITP	rs139590419	14	98090341	G	A	-0.294093	0.0638053	4.04174e-06	8292	0.00255556	21.2398
3-Hydroxybutyrate levels	ITP	rs142065685	12	22238148	T	A	-0.260904	0.0588385	9.23992e-06	8292	0.00236565	19.6577
3-Hydroxybutyrate levels	ITP	rs143072068	13	109276811	C	T	-0.258562	0.0581654	8.77701e-06	8292	0.00237743	19.7558
3-Hydroxybutyrate levels	ITP	rs146064637	1	28767548	A	G	0.266709	0.0556735	1.6629e-06	8292	0.00276006	22.9442
3-Hydroxybutyrate levels	ITP	rs1537758	1	93199594	A	G	0.0995907	0.0209186	1.9275e-06	8292	0.00272601	22.6604
3-Hydroxybutyrate levels	ITP	rs17660635	8	9339740	G	A	-0.0995001	0.0183666	6.04525e-08	8292	0.00352692	29.3417
3-Hydroxybutyrate levels	ITP	rs28653623	15	54844357	T	C	0.103145	0.0232633	9.25765e-06	8292	0.00236519	19.6539
3-Hydroxybutyrate levels	ITP	rs34148427	9	117116690	T	C	0.0734764	0.0153954	1.81849e-06	8292	0.00273945	22.7724
3-Hydroxybutyrate levels	ITP	rs34555756	20	62675279	A	G	-0.107585	0.0233867	4.21905e-06	8292	0.00254565	21.1573
3-Hydroxybutyrate levels	ITP	rs4823981	22	49052352	T	G	-0.0763132	0.0158665	1.51146e-06	8292	0.00278207	23.1277
3-Hydroxybutyrate levels	ITP	rs6754815	2	235052467	G	A	0.0875085	0.0197833	9.7185e-06	8292	0.00235407	19.5613
3-Hydroxybutyrate levels	ITP	rs75408174	1	170680214	A	G	-0.421232	0.0938486	7.17532e-06	8292	0.00242367	20.1411
3-Hydroxybutyrate levels	ITP	rs7695116	4	171900826	C	G	0.0815845	0.0172039	2.11388e-06	8292	0.00270474	22.4831
3-Hydroxybutyrate levels	ITP	rs77011071	14	84563554	A	T	-0.14731	0.031532	2.98628e-06	8292	0.00262519	21.8201
Phosphate levels (UKB data field 30810)	ITP	rs111663143	18	8935242	C	T	0.125883	0.0260445	1.3423e-06	8247	0.00282473	23.3559
Phosphate levels (UKB data field 30810)	ITP	rs112313662	1	242708186	C	T	0.0887708	0.0199811	8.88239e-06	8247	0.00238763	19.7331
Phosphate levels (UKB data field 30810)	ITP	rs116883473	18	65818278	G	A	0.359122	0.0706075	3.65378e-07	8247	0.00312699	25.8629
Phosphate levels (UKB data field 30810)	ITP	rs116976262	8	17530115	C	T	-0.168704	0.034293	8.67768e-07	8247	0.00292598	24.1955
Phosphate levels (UKB data field 30810)	ITP	rs117107590	8	54399090	T	C	0.261927	0.0554518	2.31817e-06	8247	0.00269811	22.3061
Phosphate levels (UKB data field 30810)	ITP	rs117829721	12	74886917	G	A	0.177664	0.0389642	5.12337e-06	8247	0.00251465	20.7856
Phosphate levels (UKB data field 30810)	ITP	rs11976736	7	8105571	A	G	-0.0806995	0.0181628	8.86591e-06	8247	0.00238804	19.7365
Phosphate levels (UKB data field 30810)	ITP	rs12132412	1	21493549	G	A	0.099019	0.015634	2.39573e-10	8247	0.00484054	40.1044
Phosphate levels (UKB data field 30810)	ITP	rs12267678	10	104440179	A	G	-0.0939481	0.019789	2.05963e-06	8247	0.00272551	22.5332
Phosphate levels (UKB data field 30810)	ITP	rs12903202	15	58014595	G	A	0.124885	0.0263013	2.05201e-06	8247	0.00272637	22.5404
Phosphate levels (UKB data field 30810)	ITP	rs1781070	1	108027076	A	G	-0.0824633	0.0153819	8.27351e-08	8247	0.00347292	28.734
Phosphate levels (UKB data field 30810)	ITP	rs28588878	4	130301983	T	C	0.254033	0.0539016	2.44214e-06	8247	0.00268604	22.2061
Phosphate levels (UKB data field 30810)	ITP	rs2970818	12	4497002	A	T	0.134623	0.0256204	1.48395e-07	8247	0.00333672	27.6033
Phosphate levels (UKB data field 30810)	ITP	rs4539348	11	71531415	T	C	-0.0743585	0.0167239	8.73856e-06	8247	0.00239139	19.7643
Phosphate levels (UKB data field 30810)	ITP	rs4817555	21	33253819	A	G	-0.0924864	0.0206375	7.41321e-06	8247	0.00242935	20.0787
Phosphate levels (UKB data field 30810)	ITP	rs4974503	3	134399905	C	T	-0.0748751	0.0161171	3.38919e-06	8247	0.00261018	21.5772
Phosphate levels (UKB data field 30810)	ITP	rs74030608	15	80786691	T	G	-0.365595	0.0816686	7.58553e-06	8247	0.00242404	20.0348
Phosphate levels (UKB data field 30810)	ITP	rs76300649	17	78035083	T	G	-0.237838	0.0504272	2.3999e-06	8247	0.00269009	22.2396
Phosphate levels (UKB data field 30810)	ITP	rs76633208	10	18977425	G	A	-0.153755	0.0345164	8.40749e-06	8247	0.00240031	19.8382
Phosphate levels (UKB data field 30810)	ITP	rs77625001	8	117235655	A	G	-0.20851	0.0445864	2.91766e-06	8247	0.00264486	21.8647
Phosphate levels (UKB data field 30810)	ITP	rs78247962	4	7429125	C	T	0.0874872	0.0195527	7.66186e-06	8247	0.00242173	20.0157
Phosphate levels (UKB data field 30810)	ITP	rs78361175	10	131715913	T	C	-0.472667	0.105211	7.03748e-06	8247	0.00244135	20.1782
Phosphate levels (UKB data field 30810)	ITP	rs850314	3	187234799	T	C	0.0718395	0.0159485	6.65349e-06	8247	0.00245428	20.2853
Phosphate levels (UKB data field 30810)	ITP	rs9469582	6	33748162	G	A	-0.211923	0.0295695	7.66815e-13	8247	0.00618979	51.3527
Phosphate levels (UKB data field 30810)	ITP	rs9498162	6	148801625	C	T	-0.0892134	0.0196946	5.90247e-06	8247	0.00248194	20.5145
Threonine levels	ITP	rs1047891	2	210675783	A	C	-0.122819	0.0166714	1.7443e-13	8245	0.00653954	54.2602
Threonine levels	ITP	rs10904827	10	16864343	G	C	0.0906955	0.0190534	1.93536e-06	8245	0.00274059	22.6528
Threonine levels	ITP	rs11245027	10	126544877	G	C	0.125295	0.0253912	8.03179e-07	8245	0.00294462	24.3442
Threonine levels	ITP	rs117348194	13	70913840	A	C	-0.283485	0.0630828	6.99465e-06	8245	0.00244335	20.1898
Threonine levels	ITP	rs1260326	2	27508073	C	T	0.123814	0.0156531	2.57654e-15	8245	0.00753121	62.5509
Threonine levels	ITP	rs12925710	16	78071569	G	T	-0.198252	0.0434352	5.01143e-06	8245	0.00252037	20.8279
Threonine levels	ITP	rs1366192	5	164551794	C	A	0.0760365	0.0156178	1.12412e-06	8245	0.0028666	23.6973
Threonine levels	ITP	rs142583903	3	27779060	C	G	-0.350376	0.071309	8.94685e-07	8245	0.00291957	24.1365
Threonine levels	ITP	rs144220033	6	151183826	T	C	0.326013	0.0731706	8.36906e-06	8245	0.00240194	19.8468
Threonine levels	ITP	rs17712208	1	213977102	A	T	0.268835	0.045548	3.58644e-09	8245	0.00420738	34.8279
Threonine levels	ITP	rs1871171	5	16285595	T	C	-0.0717318	0.0158457	5.98585e-06	8245	0.00247932	20.4878
Threonine levels	ITP	rs188502675	10	72467562	T	C	-0.185426	0.0406909	5.19026e-06	8245	0.00251225	20.7607
Threonine levels	ITP	rs2079787	12	46794299	G	A	-0.144564	0.0232934	5.42737e-10	8245	0.00464986	38.5078
Threonine levels	ITP	rs2885544	3	126742834	G	C	-0.0748594	0.0166533	6.9512e-06	8245	0.00244477	20.2016
Threonine levels	ITP	rs3095420	1	187768201	T	C	0.0853344	0.0172018	7.02083e-07	8245	0.00297588	24.6034
Threonine levels	ITP	rs41308311	6	31630898	A	G	-0.271973	0.0559438	1.16472e-06	8245	0.00285834	23.6288
Threonine levels	ITP	rs4859471	4	77087146	C	T	-0.0885418	0.0175131	4.2872e-07	8245	0.00309055	25.5544
Threonine levels	ITP	rs4971636	2	50023781	T	A	0.0807938	0.0171246	2.38176e-06	8245	0.00269249	22.2541
Threonine levels	ITP	rs514293	6	108703075	T	C	0.095119	0.0201742	2.41844e-06	8245	0.00268894	22.2247
Threonine levels	ITP	rs548228	15	29404574	G	A	-0.0772652	0.0169823	5.37105e-06	8245	0.00250435	20.6952
Threonine levels	ITP	rs5752477	22	27068071	C	A	-0.0751988	0.0162657	3.77965e-06	8245	0.0025856	21.3683
Threonine levels	ITP	rs6072152	20	40802457	C	T	-0.0965195	0.0218053	9.58086e-06	8245	0.00237074	19.5885
Threonine levels	ITP	rs61055666	2	236641263	T	C	0.105606	0.023569	7.44028e-06	8245	0.00242911	20.0719
Threonine levels	ITP	rs72661853	8	73964058	T	A	0.0851842	0.0170005	5.42329e-07	8245	0.00303587	25.1009
Threonine levels	ITP	rs72937491	2	177113322	A	T	-0.133324	0.0268779	7.03557e-07	8245	0.00297537	24.5992
Threonine levels	ITP	rs74093317	12	59540519	T	C	0.120441	0.0238815	4.57612e-07	8245	0.00307537	25.4285
Threonine levels	ITP	rs74410978	14	100346169	C	A	-0.0878075	0.0156917	2.196e-08	8245	0.00378344	31.3053
Threonine levels	ITP	rs75427545	4	45606882	A	C	-0.213661	0.0440593	1.23843e-06	8245	0.00284412	23.5109
Threonine levels	ITP	rs7627650	3	116900630	C	A	-0.0761776	0.0160445	2.05559e-06	8245	0.00272663	22.537
Threonine levels	ITP	rs77972788	6	17955521	G	A	0.206675	0.0463318	8.16726e-06	8245	0.00240758	19.8935
Threonine levels	ITP	rs7935059	11	87726949	C	A	-0.0915759	0.0206483	9.2061e-06	8245	0.00237995	19.6647
Threonine levels	ITP	rs799814	2	154354850	A	G	-0.316144	0.0715149	9.83933e-06	8245	0.0023646	19.5376
Threonine levels	ITP	rs9295323	6	166156858	T	C	0.0744533	0.0167214	8.48451e-06	8245	0.00239877	19.8206
Plasma free asparagine levels	ITP	rs111688512	14	103843837	A	G	-0.162448	0.0230294	1.73954e-12	8245	0.00599874	49.746
Plasma free asparagine levels	ITP	rs113581079	10	3067048	T	G	0.154531	0.0342837	6.56208e-06	8245	0.00245808	20.3119
Plasma free asparagine levels	ITP	rs114704116	9	69840900	T	C	0.241543	0.0543841	8.93631e-06	8245	0.0023868	19.7215
Plasma free asparagine levels	ITP	rs115395195	11	62332881	A	G	-0.171498	0.0231446	1.26447e-13	8245	0.00661524	54.8925
Plasma free asparagine levels	ITP	rs115540337	2	215928906	T	C	0.362598	0.0789045	4.31897e-06	8245	0.00255473	21.1126
Plasma free asparagine levels	ITP	rs11703433	22	44546120	T	G	0.157966	0.0344986	4.67374e-06	8245	0.00253648	20.9613
Plasma free asparagine levels	ITP	rs1260326	2	27508073	C	T	0.084669	0.0156822	6.69955e-08	8245	0.00352299	29.1427
Plasma free asparagine levels	ITP	rs12830127	12	119365793	G	A	0.0926083	0.0194693	1.96857e-06	8245	0.00273664	22.6201
Plasma free asparagine levels	ITP	rs140457846	11	83196226	C	A	-0.395393	0.0833967	2.12547e-06	8245	0.00271886	22.4727
Plasma free asparagine levels	ITP	rs144514805	16	86637636	G	A	0.141221	0.0295895	1.81794e-06	8245	0.00275508	22.7729
Plasma free asparagine levels	ITP	rs144586931	9	100439498	G	C	0.271251	0.0591928	4.59462e-06	8245	0.00254044	20.9942
Plasma free asparagine levels	ITP	rs150430056	16	47634126	C	T	-0.414237	0.0929074	8.24978e-06	8245	0.00240525	19.8743
Plasma free asparagine levels	ITP	rs150440064	2	158781804	T	C	0.385859	0.0857971	6.88076e-06	8245	0.00244713	20.2212
Plasma free asparagine levels	ITP	rs1512425	9	73495423	T	C	0.101789	0.0229953	9.57631e-06	8245	0.00237084	19.5893
Plasma free asparagine levels	ITP	rs168020	18	71374106	A	C	0.0691489	0.0155089	8.24758e-06	8245	0.00240532	19.8748
Plasma free asparagine levels	ITP	rs17102994	10	122079555	G	A	0.105811	0.0234226	6.25799e-06	8245	0.00246903	20.4026
Plasma free asparagine levels	ITP	rs1933678	9	93934952	T	C	0.116472	0.024435	1.87375e-06	8245	0.0027481	22.715
Plasma free asparagine levels	ITP	rs28393117	7	97866354	T	C	0.121884	0.0176103	4.47941e-12	8245	0.00577635	47.8911
Plasma free asparagine levels	ITP	rs2938254	11	70904188	C	T	-0.0868367	0.0190441	5.12104e-06	8245	0.00251537	20.7865
Plasma free asparagine levels	ITP	rs6780717	3	175325917	C	T	0.0725077	0.0162883	8.52682e-06	8245	0.00239764	19.8112
Plasma free asparagine levels	ITP	rs6826582	4	6088765	C	T	0.584472	0.130963	8.0873e-06	8245	0.00240986	19.9125
Plasma free asparagine levels	ITP	rs715	2	210678331	C	T	-0.0933317	0.0167886	2.70981e-08	8245	0.00373434	30.8975
Plasma free asparagine levels	ITP	rs79227155	17	34518382	A	G	0.441564	0.0945692	3.02355e-06	8245	0.00263724	21.7963
Plasma free asparagine levels	ITP	rs7967039	12	130521078	T	A	-0.286413	0.0629938	5.44978e-06	8245	0.00250099	20.6673
Plasma free asparagine levels	ITP	rs8012505	14	104104717	G	C	0.630602	0.0219561	2.08131e-181	8245	0.090949	824.698
Plasma free asparagine levels	ITP	rs964035	21	14879291	A	C	0.0765425	0.0159076	1.49661e-06	8245	0.00280019	23.1468
X-12104 levels	ITP	rs114924037	1	205890704	T	C	0.238984	0.0538275	9.00353e-06	7194	0.00273256	19.7065
X-12104 levels	ITP	rs12185396	18	36158533	C	T	-0.088609	0.0168896	1.55117e-07	7194	0.00381143	27.5167
X-12104 levels	ITP	rs12485642	3	156616668	A	C	-0.122736	0.0269729	5.35569e-06	7194	0.00286992	20.6999
X-12104 levels	ITP	rs12608580	19	48356974	A	G	-0.080007	0.0178565	7.44514e-06	7194	0.0027828	20.0698
X-12104 levels	ITP	rs139026819	3	62073564	T	C	-0.128146	0.0288843	9.14152e-06	7194	0.00272853	19.6773
X-12104 levels	ITP	rs148109466	1	237367945	A	G	-0.373619	0.0838072	8.26966e-06	7194	0.00275503	19.8689
X-12104 levels	ITP	rs17391090	13	23522356	G	A	-0.0884085	0.0196976	7.17949e-06	7194	0.00279239	20.1391
X-12104 levels	ITP	rs254801	5	7457122	A	C	0.221346	0.0491684	6.73859e-06	7194	0.00280918	20.2605
X-12104 levels	ITP	rs62236222	22	31466524	C	G	-0.251051	0.0500078	5.16088e-07	7194	0.00349107	25.1958
X-12104 levels	ITP	rs7125344	11	25944577	G	A	0.0870307	0.0182643	1.88779e-06	7194	0.0031463	22.6996
X-12104 levels	ITP	rs72676269	8	99859513	A	C	0.340342	0.0721824	2.41684e-06	7194	0.00308076	22.2253
X-12104 levels	ITP	rs75352110	1	218376757	T	C	-0.433948	0.0915384	2.13074e-06	7194	0.00311418	22.4672
X-12104 levels	ITP	rs75707322	17	44894754	A	G	-0.134142	0.0289195	3.51014e-06	7194	0.00298181	21.5093
X-12104 levels	ITP	rs8008867	14	96615872	G	C	-0.0932861	0.0201578	3.69607e-06	7194	0.00296815	21.4105
X-12407 levels	ITP	rs10774885	12	116748225	A	G	0.0883524	0.0191052	3.75474e-06	6534	0.00326239	21.3796
X-12407 levels	ITP	rs11055393	12	13379054	A	G	0.14429	0.0322436	7.64154e-06	6534	0.00305546	20.0195
X-12407 levels	ITP	rs116125738	1	202171650	A	G	-0.357119	0.0784339	5.28562e-06	6534	0.00316274	20.7246
X-12407 levels	ITP	rs116909758	11	14330880	C	G	-0.158204	0.035714	9.43415e-06	6534	0.00299417	19.6167
X-12407 levels	ITP	rs12759868	1	24378634	C	G	-0.237181	0.0520987	5.30028e-06	6534	0.00316192	20.7192
X-12407 levels	ITP	rs12922461	16	6457174	T	C	-0.158022	0.0327165	1.36509e-06	6534	0.00355774	23.3221
X-12407 levels	ITP	rs12956597	18	71477560	T	C	0.103243	0.02261	4.96497e-06	6534	0.00318095	20.8443
X-12407 levels	ITP	rs138570417	19	9760047	G	T	-0.348171	0.0744221	2.89229e-06	6534	0.00333849	21.8801
X-12407 levels	ITP	rs141956622	5	17069665	C	A	-0.321697	0.0707584	5.4569e-06	6534	0.00315346	20.6636
X-12407 levels	ITP	rs143990171	2	50634189	T	G	0.384686	0.0853173	6.517e-06	6534	0.00310177	20.3238
X-12407 levels	ITP	rs28530560	20	17567829	C	A	-0.24387	0.0538364	5.90319e-06	6534	0.00313057	20.5131
X-12407 levels	ITP	rs28635038	8	59165095	A	G	-0.103936	0.0229674	6.02941e-06	6534	0.00312443	20.4727
X-12407 levels	ITP	rs315813	5	170327129	A	G	0.133561	0.0301962	9.7295e-06	6534	0.00298523	19.5579
X-12407 levels	ITP	rs34406008	18	73977135	A	G	-0.0824272	0.0183032	6.68677e-06	6534	0.0030943	20.2747
X-12407 levels	ITP	rs35243540	5	1725149	C	A	-0.0838177	0.0187064	7.44039e-06	6534	0.00306323	20.0705
X-12407 levels	ITP	rs3845534	1	163769713	A	G	0.0758853	0.0171103	9.20424e-06	6534	0.00300134	19.6638
X-12407 levels	ITP	rs45616033	12	2651921	A	G	0.204807	0.0460364	8.63494e-06	6534	0.00301991	19.7858
X-12407 levels	ITP	rs55741109	8	3177343	T	G	0.113764	0.0256663	9.31798e-06	6534	0.00299778	19.6404
X-12407 levels	ITP	rs566623596	20	26237585	C	T	0.575542	0.129596	8.95219e-06	6534	0.00300942	19.7169
X-12407 levels	ITP	rs61136351	15	82111812	T	C	0.143424	0.0320121	7.45364e-06	6534	0.0030627	20.067
X-12407 levels	ITP	rs6790284	3	194796371	A	T	0.1868	0.0395623	2.33919e-06	6534	0.00340042	22.2873
X-12407 levels	ITP	rs72767030	15	97654073	A	T	-0.151249	0.0339692	8.48659e-06	6534	0.00302496	19.819
X-12407 levels	ITP	rs80323879	3	61974086	C	A	-0.16563	0.0361426	4.59067e-06	6534	0.00320381	20.9945
X-18886 levels	ITP	rs10838163	11	43775878	G	A	-0.106979	0.016367	6.3079e-11	8198	0.00518434	42.7123
X-18886 levels	ITP	rs10951036	7	24948935	A	G	0.0717826	0.0154758	3.51168e-06	8198	0.0026175	21.5093
X-18886 levels	ITP	rs114823067	2	5785045	T	C	-0.329728	0.0736571	7.58662e-06	8198	0.00243845	20.0344
X-18886 levels	ITP	rs17550036	4	18704204	G	T	0.109041	0.0246615	9.80153e-06	8198	0.00237902	19.545
X-18886 levels	ITP	rs181910869	12	81659545	C	A	0.395909	0.0755289	1.59002e-07	8198	0.00334044	27.47
X-18886 levels	ITP	rs187513276	16	84946715	T	C	0.0909371	0.0196759	3.80519e-06	8198	0.00259881	21.3554
X-18886 levels	ITP	rs2188492	7	104362734	G	C	-0.0788952	0.017839	9.75095e-06	8198	0.00238022	19.5548
X-18886 levels	ITP	rs2378075	1	218921258	A	G	-0.0730349	0.016126	5.92601e-06	8198	0.00249583	20.507
X-18886 levels	ITP	rs2582788	1	119777874	G	T	-0.11348	0.0170855	3.09662e-11	8198	0.00535235	44.1039
X-18886 levels	ITP	rs28422045	8	57454000	G	T	0.0753148	0.0160173	2.57503e-06	8198	0.0026897	22.1043
X-18886 levels	ITP	rs34232467	8	87811966	A	T	-0.198704	0.0430081	3.8347e-06	8198	0.00259702	21.3406
X-18886 levels	ITP	rs6111256	20	16725901	A	T	-0.0945912	0.0208494	5.70904e-06	8198	0.00250448	20.5782
X-18886 levels	ITP	rs71329849	21	26641327	G	T	0.145491	0.0320847	5.77175e-06	8198	0.00250196	20.5575
X-18886 levels	ITP	rs72826199	17	37235780	T	C	-0.277469	0.0604959	4.5056e-06	8198	0.00255951	21.0315
X-18886 levels	ITP	rs73227034	3	134798535	C	A	0.0989366	0.0222483	8.71088e-06	8198	0.00240639	19.7703
X-18886 levels	ITP	rs746872	9	129102748	T	C	0.0837128	0.0169143	7.45039e-07	8198	0.00297901	24.4889
X-18886 levels	ITP	rs78813940	15	53834097	T	C	0.54049	0.119822	6.45891e-06	8198	0.00247581	20.3421
X-23780 levels	ITP	rs112168249	18	9859494	C	G	-0.23305	0.0523738	8.59735e-06	7878	0.00250706	19.7952
X-23780 levels	ITP	rs115755178	1	58156451	C	T	-0.233763	0.0500054	2.94309e-06	7878	0.0027663	21.8478
X-23780 levels	ITP	rs117915593	6	82184640	G	T	-0.307188	0.0588922	1.82719e-07	7878	0.00344175	27.2009
X-23780 levels	ITP	rs13030971	2	79010566	G	C	0.136255	0.028069	1.20815e-06	7878	0.00298221	23.5581
X-23780 levels	ITP	rs141400230	5	31298651	T	G	-0.328588	0.0732437	7.24943e-06	7878	0.00254823	20.1211
X-23780 levels	ITP	rs142036634	2	34792025	A	G	0.222841	0.0499803	8.25015e-06	7878	0.00251699	19.8739
X-23780 levels	ITP	rs149800477	2	73365962	A	G	-0.274161	0.0571745	1.62544e-06	7878	0.00291021	22.9877
X-23780 levels	ITP	rs17142279	16	7106950	A	G	-0.287975	0.0636263	6.0098e-06	7878	0.00259354	20.4798
X-23780 levels	ITP	rs17279437	3	45772602	A	G	0.327196	0.0256339	2.59859e-37	7878	0.0202619	162.883
X-23780 levels	ITP	rs182468774	13	108586004	G	A	-0.273771	0.0608714	6.87465e-06	7878	0.00256105	20.2226
X-23780 levels	ITP	rs2001732	3	52846724	T	C	0.115548	0.0222134	1.97463e-07	7878	0.00342286	27.0511
X-23780 levels	ITP	rs214179	1	48137366	G	C	0.0771596	0.0171442	6.77593e-06	7878	0.00256457	20.2505
X-23780 levels	ITP	rs2220767	5	86913417	A	G	-0.292702	0.0630493	3.44321e-06	7878	0.00272828	21.5467
X-23780 levels	ITP	rs2613044	4	180648498	C	G	0.0797646	0.0163622	1.0884e-06	7878	0.00300755	23.7589
X-23780 levels	ITP	rs3102876	8	94555612	A	G	-0.166343	0.0328016	3.95355e-07	7878	0.00325378	25.7104
X-23780 levels	ITP	rs35111389	18	1787729	T	A	-0.352809	0.0722317	1.03743e-06	7878	0.00301922	23.8514
X-23780 levels	ITP	rs3821163	2	36399001	G	A	0.0866421	0.0185388	2.96044e-06	7878	0.00276488	21.8366
X-23780 levels	ITP	rs4300835	2	122012694	G	T	-0.0752913	0.0161417	3.09533e-06	7878	0.00275408	21.7511
X-23780 levels	ITP	rs4391970	14	52169011	G	A	0.0873876	0.0174974	5.90449e-07	7878	0.00315619	24.9369
X-23780 levels	ITP	rs55712187	15	101401328	C	T	-0.0709326	0.0158251	7.38456e-06	7878	0.00254376	20.0858
X-23780 levels	ITP	rs56312626	3	11758114	C	A	0.0705583	0.0158481	8.50141e-06	7878	0.00250977	19.8167
X-23780 levels	ITP	rs564895	11	132333328	A	G	0.151592	0.0339675	8.08784e-06	7878	0.00252181	19.912
X-23780 levels	ITP	rs62504810	8	39269022	A	G	0.25007	0.0520135	1.52611e-06	7878	0.00292552	23.109
X-23780 levels	ITP	rs72941124	11	80543495	A	G	0.106009	0.0236096	7.11949e-06	7878	0.0025526	20.1557
X-23780 levels	ITP	rs73110052	7	36816629	G	A	0.0974033	0.0219307	8.93698e-06	7878	0.0024977	19.7211
X-23780 levels	ITP	rs76868266	19	43596055	C	G	0.16078	0.0361742	8.80515e-06	7878	0.00250128	19.7495
X-23780 levels	ITP	rs77917462	9	81769028	C	T	0.195212	0.0390289	5.68206e-07	7878	0.00316554	25.0109
X-23780 levels	ITP	rs7816532	8	135028136	T	C	0.0782095	0.0162467	1.48034e-06	7878	0.0029329	23.1675
X-23780 levels	ITP	rs9927398	16	62251508	G	A	0.0721309	0.0160595	7.07318e-06	7878	0.00255418	20.1683
X-23659 levels	ITP	rs111481046	16	79518768	C	T	-0.180557	0.0386191	2.93496e-06	8176	0.00266639	21.8534
X-23659 levels	ITP	rs111635576	2	170530349	T	G	0.300168	0.0661938	5.76883e-06	8176	0.00250878	20.5583
X-23659 levels	ITP	rs113729535	13	22683620	A	G	-0.193906	0.0417775	3.46061e-06	8176	0.00262793	21.5373
X-23659 levels	ITP	rs11596884	10	3802082	G	A	-0.074629	0.016141	3.77189e-06	8176	0.00260783	21.3721
X-23659 levels	ITP	rs116068903	1	67033038	T	C	-0.304889	0.0553394	3.59986e-08	8176	0.00369883	30.3465
X-23659 levels	ITP	rs117676716	12	78602600	T	C	-0.218681	0.0489662	7.97078e-06	8176	0.00243349	19.9399
X-23659 levels	ITP	rs12496932	3	16823240	C	T	-0.121432	0.0266981	5.40669e-06	8176	0.00252387	20.6823
X-23659 levels	ITP	rs12633195	3	58582778	T	A	-0.0661118	0.0148237	8.20045e-06	8176	0.00242688	19.8856
X-23659 levels	ITP	rs13650	7	150800957	G	A	0.0893145	0.0156886	1.2485e-08	8176	0.00394836	32.4018
X-23659 levels	ITP	rs139392998	9	99874587	A	G	0.327331	0.0715297	4.73606e-06	8176	0.00255476	20.9361
X-23659 levels	ITP	rs148317466	10	11386717	A	G	-0.221009	0.0483731	4.9044e-06	8176	0.00254662	20.8692
X-23659 levels	ITP	rs16973810	18	40865786	A	G	-0.111505	0.0226866	8.87789e-07	8176	0.00294597	24.1515
X-23659 levels	ITP	rs17814449	7	131243429	T	C	-0.088352	0.016753	1.33631e-07	8176	0.00339025	27.8062
X-23659 levels	ITP	rs191374	17	4489888	G	A	-0.0772543	0.0168341	4.45027e-06	8176	0.00256926	21.0552
X-23659 levels	ITP	rs249534	5	35098569	A	G	0.356261	0.0766059	3.31018e-06	8176	0.0026383	21.6225
X-23659 levels	ITP	rs2928034	6	160219682	G	T	-0.0763748	0.0172849	9.93436e-06	8176	0.00238226	19.5191
X-23659 levels	ITP	rs34886476	2	215474643	T	C	-0.203897	0.0438533	3.32716e-06	8176	0.00263712	21.6128
X-23659 levels	ITP	rs35903750	7	27511014	C	T	-0.0765371	0.0161126	2.03282e-06	8176	0.00275217	22.5583
X-23659 levels	ITP	rs56207875	18	24899746	T	G	0.284883	0.0613064	3.36995e-06	8176	0.00263412	21.5881
X-23659 levels	ITP	rs60234513	7	150907318	C	T	-0.240861	0.0162493	1.04275e-49	8176	0.0261701	219.663
X-23659 levels	ITP	rs61987045	14	90660243	T	A	0.0811256	0.01792	5.97961e-06	8176	0.00250041	20.4896
X-23659 levels	ITP	rs628064	18	32228003	T	A	-0.0679237	0.0145286	2.93694e-06	8176	0.00266621	21.8519
X-23659 levels	ITP	rs74675471	1	201597747	A	G	-0.155156	0.0347846	8.17721e-06	8176	0.00242754	19.891
X-23659 levels	ITP	rs75312845	16	49199620	A	G	0.139164	0.0309495	6.90882e-06	8176	0.00246679	20.2134
X-23659 levels	ITP	rs7642809	3	71987195	G	C	-0.0677551	0.014494	2.94399e-06	8176	0.00266568	21.8475
X-23659 levels	ITP	rs889846	2	45341488	G	A	0.0684192	0.0151543	6.33693e-06	8176	0.00248692	20.3788
X-23659 levels	ITP	rs909530	1	171114034	T	C	-0.0928601	0.0167752	3.10229e-08	8176	0.00373385	30.6349
X-23659 levels	ITP	rs9310990	3	32321644	T	C	-0.0943389	0.0212262	8.81167e-06	8176	0.00241017	19.7484
3-methylcytidine levels	ITP	rs11159052	14	73988686	T	C	0.0658348	0.0146919	7.42843e-06	8117	0.00246767	20.0747
3-methylcytidine levels	ITP	rs111682050	4	15490779	C	T	0.739683	0.0227179	1e-200	8117	0.115518	1059.86
3-methylcytidine levels	ITP	rs113203688	2	27049809	A	C	-0.41326	0.0904956	4.95628e-06	8117	0.00256261	20.849
3-methylcytidine levels	ITP	rs114831445	4	15917491	A	G	0.51362	0.0629653	3.42901e-16	8117	0.00813093	66.5234
3-methylcytidine levels	ITP	rs117230316	13	90645507	T	A	-0.244617	0.0519203	2.46021e-06	8117	0.0027272	22.1918
3-methylcytidine levels	ITP	rs12925123	16	27088174	T	C	-0.0900031	0.0198206	5.60183e-06	8117	0.00253387	20.6146
3-methylcytidine levels	ITP	rs13360136	5	9876198	T	C	0.112373	0.0251732	8.0448e-06	8117	0.00244899	19.9223
3-methylcytidine levels	ITP	rs139270435	2	3431954	C	A	-0.222824	0.0494287	6.54467e-06	8117	0.00249738	20.317
3-methylcytidine levels	ITP	rs148262083	1	30891649	A	G	-0.227048	0.0505635	7.11083e-06	8117	0.00247792	20.1583
3-methylcytidine levels	ITP	rs186401423	7	103779822	A	G	0.170768	0.0356924	1.71477e-06	8117	0.00281218	22.8852
3-methylcytidine levels	ITP	rs35157790	1	241930162	C	T	-0.0781241	0.0176598	9.69661e-06	8117	0.00240523	19.5655
3-methylcytidine levels	ITP	rs4698415	4	15741768	C	T	0.209023	0.0177461	5.03552e-32	8117	0.0168045	138.7
3-methylcytidine levels	ITP	rs4802201	19	43853890	T	C	-0.0663981	0.0145483	5.01937e-06	8117	0.00255964	20.8247
3-methylcytidine levels	ITP	rs73381355	8	144126114	T	G	0.147094	0.0261726	1.90799e-08	8117	0.00387627	31.5783
3-methylcytidine levels	ITP	rs7359846	19	22432705	T	A	0.0855141	0.0189945	6.73062e-06	8117	0.00249081	20.2634
3-methylcytidine levels	ITP	rs74249182	16	5233230	T	C	-0.187276	0.0389052	1.48195e-06	8117	0.00284653	23.1655
3-methylcytidine levels	ITP	rs80174023	14	77906074	T	C	0.199141	0.0431214	3.87157e-06	8117	0.0026206	21.322
X-12798 levels	ITP	rs1041010	14	96754590	C	A	-0.111696	0.0240269	3.33884e-06	8186	0.00263307	21.606
X-12798 levels	ITP	rs10774038	12	266620	T	C	-0.0712615	0.0159272	7.66932e-06	8186	0.00243949	20.0136
X-12798 levels	ITP	rs113250511	10	17546719	T	C	0.0980312	0.0214798	5.02156e-06	8186	0.00253801	20.8239
X-12798 levels	ITP	rs113448791	18	52637591	A	G	0.135499	0.0285951	2.15268e-06	8186	0.00273544	22.4483
X-12798 levels	ITP	rs115408603	8	17918384	T	C	-0.293426	0.0662355	9.42156e-06	8186	0.00239168	19.6205
X-12798 levels	ITP	rs115636764	1	109720904	A	T	0.158615	0.0295423	7.91343e-08	8186	0.00350915	28.82
X-12798 levels	ITP	rs1171615	10	59709332	T	C	-0.281561	0.0185617	5.68202e-52	8186	0.02734	230.04
X-12798 levels	ITP	rs117664515	13	98383340	A	T	0.254592	0.0523881	1.1755e-06	8186	0.00287674	23.6112
X-12798 levels	ITP	rs117694379	10	50726268	T	A	0.225363	0.0476247	2.22236e-06	8186	0.00272799	22.3869
X-12798 levels	ITP	rs1177442	6	25808841	G	A	-0.102816	0.0155677	3.9894e-11	8186	0.00530021	43.608
X-12798 levels	ITP	rs117811161	6	160133109	T	C	-0.412452	0.0666214	5.97875e-10	8186	0.00466035	38.3189
X-12798 levels	ITP	rs117843242	18	64332115	T	C	-0.252442	0.0546317	3.82261e-06	8186	0.00260154	21.3465
X-12798 levels	ITP	rs123698	19	807442	C	G	0.0760055	0.0167599	5.76142e-06	8186	0.00250603	20.5609
X-12798 levels	ITP	rs1344814	2	221061209	T	C	0.0879886	0.018939	3.38592e-06	8186	0.0026298	21.5791
X-12798 levels	ITP	rs138190991	10	59984318	A	T	0.204927	0.0456645	7.20116e-06	8186	0.00245416	20.1342
X-12798 levels	ITP	rs140763839	1	187467669	A	G	-0.394616	0.0851996	3.62731e-06	8186	0.00261376	21.4471
X-12798 levels	ITP	rs142115877	6	107595533	G	A	-0.289182	0.0654519	9.95085e-06	8186	0.00237899	19.516
X-12798 levels	ITP	rs157572	5	132290419	G	C	0.0959773	0.0172536	2.65547e-08	8186	0.00376589	30.9365
X-12798 levels	ITP	rs186626839	5	139732697	A	T	0.188665	0.0383975	8.94787e-07	8186	0.00294053	24.1363
X-12798 levels	ITP	rs187605299	5	57370609	A	G	-0.287694	0.0630216	4.99465e-06	8186	0.00253926	20.8342
X-12798 levels	ITP	rs1917915	18	5748544	G	A	0.0742652	0.016201	4.56188e-06	8186	0.00256037	21.0078
X-12798 levels	ITP	rs2453576	17	19547698	C	G	0.0782913	0.0171151	4.77578e-06	8186	0.00254969	20.92
X-12798 levels	ITP	rs2460451	16	89631384	A	C	-0.0706585	0.0157326	7.08205e-06	8186	0.00245803	20.1661
X-12798 levels	ITP	rs34130495	6	160139792	A	G	0.216672	0.047891	6.06036e-06	8186	0.00249426	20.4641
X-12798 levels	ITP	rs4269529	8	66311811	C	T	-0.207017	0.0467074	9.32722e-06	8186	0.00239402	19.6397
X-12798 levels	ITP	rs520266	6	160207244	C	T	0.973143	0.0245306	1e-200	8186	0.161249	1573.37
X-12798 levels	ITP	rs55810857	7	126851297	T	C	-0.110544	0.0249679	9.53445e-06	8186	0.00238889	19.5975
X-12798 levels	ITP	rs56401113	13	113273170	G	A	0.140361	0.0310559	6.19473e-06	8186	0.00248915	20.422
X-12798 levels	ITP	rs62445278	7	21684434	C	T	-0.100632	0.0221761	5.68286e-06	8186	0.00250922	20.5871
X-12798 levels	ITP	rs71448668	12	23188703	T	C	0.15139	0.0335641	6.46875e-06	8186	0.0024791	20.3394
X-12798 levels	ITP	rs72655377	1	247458850	T	C	-0.0962824	0.0216893	9.03105e-06	8186	0.00240152	19.7014
X-12798 levels	ITP	rs72989918	11	75508185	T	C	0.145204	0.0323725	7.27739e-06	8186	0.0024517	20.114
X-12798 levels	ITP	rs74843170	1	84459338	C	T	-0.427306	0.0966821	9.88372e-06	8186	0.00238056	19.529
X-12798 levels	ITP	rs77010315	5	151343594	A	C	-0.34554	0.0709539	1.11642e-06	8186	0.00288879	23.7104
X-12798 levels	ITP	rs77759957	6	160204897	G	A	0.207487	0.0467171	8.9398e-06	8186	0.00240388	19.7208
X-13431 levels	ITP	rs112432725	9	121280540	T	C	0.247412	0.0513354	1.43899e-06	8161	0.00283811	23.2221
X-13431 levels	ITP	rs114441298	1	58949776	A	T	0.553215	0.124688	9.13137e-06	8161	0.0024063	19.6803
X-13431 levels	ITP	rs115395000	2	210751650	T	G	0.251971	0.0528149	1.83466e-06	8161	0.00278122	22.7553
X-13431 levels	ITP	rs116779278	6	34503548	T	C	-0.147801	0.0322942	4.72357e-06	8161	0.00256005	20.9411
X-13431 levels	ITP	rs116872586	21	26967601	G	A	0.244382	0.0534674	4.86141e-06	8161	0.00255333	20.8859
X-13431 levels	ITP	rs117989866	19	45164469	A	G	-0.378762	0.0799438	2.15991e-06	8161	0.00274301	22.4418
X-13431 levels	ITP	rs12896120	14	63914830	C	T	0.127778	0.0286615	8.26551e-06	8161	0.00242949	19.8705
X-13431 levels	ITP	rs13010236	2	210656064	C	T	-0.160828	0.0266297	1.54687e-09	8161	0.00444949	36.4657
X-13431 levels	ITP	rs140483138	10	24967740	C	T	0.308439	0.0658709	2.83424e-06	8161	0.00267943	21.9202
X-13431 levels	ITP	rs1421237	8	15756628	C	T	-0.206986	0.0415277	6.21893e-07	8161	0.00303489	24.837
X-13431 levels	ITP	rs16833670	1	151950037	G	A	0.2386	0.0162047	4.50973e-49	8161	0.0258779	216.747
X-13431 levels	ITP	rs16835654	1	33593311	C	T	0.163198	0.0351935	3.53239e-06	8161	0.00262796	21.498
X-13431 levels	ITP	rs180800516	11	17102306	A	G	-0.291883	0.0648799	6.83312e-06	8161	0.00247388	20.2344
X-13431 levels	ITP	rs2887870	2	209981210	T	G	0.474984	0.0146102	1e-200	8161	0.11466	1056.67
X-13431 levels	ITP	rs4243387	2	177253037	T	C	0.111431	0.0244046	4.97144e-06	8161	0.0025481	20.8431
X-13431 levels	ITP	rs56030089	15	79669909	T	A	-0.0741429	0.0166646	8.6217e-06	8161	0.00241966	19.7899
X-13431 levels	ITP	rs56146099	19	57869062	A	G	0.260044	0.0588468	9.91551e-06	8161	0.00238708	19.5228
X-13431 levels	ITP	rs61884149	11	18170790	A	C	0.261942	0.0592955	9.9819e-06	8161	0.00238554	19.5101
X-13431 levels	ITP	rs62086985	18	26417435	T	C	0.108449	0.024306	8.12684e-06	8161	0.00243345	19.903
X-13431 levels	ITP	rs62160263	2	127410868	C	T	0.147494	0.0329611	7.64816e-06	8161	0.00244758	20.0188
X-13431 levels	ITP	rs7175290	15	37174354	A	T	-0.0697257	0.0155407	7.23513e-06	8161	0.00246055	20.1251
X-13431 levels	ITP	rs72766721	10	1620355	A	C	-0.147655	0.0313812	2.53609e-06	8161	0.00270544	22.1335
X-13431 levels	ITP	rs7549940	1	226028494	C	G	-0.0724395	0.0161345	7.13119e-06	8161	0.00246391	20.1527
X-13431 levels	ITP	rs7555149	1	206568935	T	C	-0.073192	0.0163453	7.53972e-06	8161	0.00245094	20.0463
X-13431 levels	ITP	rs75980020	10	62601754	A	G	0.171305	0.0358409	1.75646e-06	8161	0.00279142	22.8389
X-13431 levels	ITP	rs76596883	1	75619841	C	T	-0.230507	0.0410357	1.94029e-08	8161	0.00385146	31.5455
X-13431 levels	ITP	rs78935053	18	27079999	A	G	-0.308906	0.0673077	4.44392e-06	8161	0.00257431	21.058
X-13431 levels	ITP	rs79474310	16	10117874	A	T	-0.283576	0.0602405	2.509e-06	8161	0.00270795	22.1542
X-13431 levels	ITP	rs79923488	2	209255754	G	A	0.19648	0.0399665	8.82766e-07	8161	0.00295268	24.1623
X-13431 levels	ITP	rs879523	19	56026084	C	A	0.0726219	0.0153637	2.28012e-06	8161	0.00273032	22.3376
3-phosphoglycerate to adenosine 5'-diphosphate (ADP) ratio	ITP	rs10503585	8	16856688	C	T	0.0978362	0.0210318	3.29018e-06	4530	0.00475421	21.6299
3-phosphoglycerate to adenosine 5'-diphosphate (ADP) ratio	ITP	rs117329804	15	61065932	A	T	-0.66381	0.148121	7.41087e-06	4530	0.00441403	20.0753
3-phosphoglycerate to adenosine 5'-diphosphate (ADP) ratio	ITP	rs117522656	10	63778535	G	C	-0.223704	0.0447452	5.74747e-07	4530	0.0054874	24.984
3-phosphoglycerate to adenosine 5'-diphosphate (ADP) ratio	ITP	rs117739522	13	83396878	G	T	-0.365212	0.0759538	1.52186e-06	4530	0.00507787	23.11
3-phosphoglycerate to adenosine 5'-diphosphate (ADP) ratio	ITP	rs117951521	9	105208228	G	A	0.212735	0.0429007	7.09395e-07	4530	0.00539883	24.5786
3-phosphoglycerate to adenosine 5'-diphosphate (ADP) ratio	ITP	rs117999906	6	117156082	C	T	-0.274398	0.061337	7.69107e-06	4530	0.0043985	20.0044
3-phosphoglycerate to adenosine 5'-diphosphate (ADP) ratio	ITP	rs142622373	3	118567183	T	C	0.170822	0.0367855	3.42189e-06	4530	0.00473777	21.5547
3-phosphoglycerate to adenosine 5'-diphosphate (ADP) ratio	ITP	rs1530382	17	54664475	A	T	-0.147383	0.028812	3.13169e-07	4530	0.00574313	26.1551
3-phosphoglycerate to adenosine 5'-diphosphate (ADP) ratio	ITP	rs181323282	16	4743323	C	G	0.386179	0.0872353	9.56123e-06	4530	0.00430745	19.5885
3-phosphoglycerate to adenosine 5'-diphosphate (ADP) ratio	ITP	rs4805877	19	33385488	G	A	-0.0942512	0.0209793	7.03642e-06	4530	0.00443571	20.1744
3-phosphoglycerate to adenosine 5'-diphosphate (ADP) ratio	ITP	rs61872851	10	121115147	A	G	-0.234661	0.0514628	5.11982e-06	4530	0.00456886	20.7828
3-phosphoglycerate to adenosine 5'-diphosphate (ADP) ratio	ITP	rs7013300	8	3783374	C	G	-0.382671	0.0850935	6.88995e-06	4530	0.00444453	20.2147
3-phosphoglycerate to adenosine 5'-diphosphate (ADP) ratio	ITP	rs72663992	4	86455369	T	C	-0.175596	0.031452	2.36402e-08	4530	0.00683371	31.1559
3-phosphoglycerate to adenosine 5'-diphosphate (ADP) ratio	ITP	rs72889798	6	51078142	A	G	-0.221149	0.0486186	5.39925e-06	4530	0.00454661	20.6811
3-phosphoglycerate to adenosine 5'-diphosphate (ADP) ratio	ITP	rs75524957	8	32959641	G	T	-0.398529	0.0883412	6.44468e-06	4530	0.00447248	20.3424
3-phosphoglycerate to adenosine 5'-diphosphate (ADP) ratio	ITP	rs76702239	11	94694978	A	G	0.593066	0.122996	1.42241e-06	4530	0.00510626	23.2398
3-phosphoglycerate to adenosine 5'-diphosphate (ADP) ratio	ITP	rs78984807	11	114848244	A	G	0.157053	0.0352344	8.29737e-06	4530	0.00436677	19.8594
3-phosphoglycerate to adenosine 5'-diphosphate (ADP) ratio	ITP	rs79369357	22	47566825	T	G	0.42791	0.0873005	9.507e-07	4530	0.00527565	24.0148
3-phosphoglycerate to adenosine 5'-diphosphate (ADP) ratio	ITP	rs79986557	7	46527375	A	G	0.326345	0.0730277	7.86686e-06	4530	0.00438905	19.9612
3-phosphoglycerate to adenosine 5'-diphosphate (ADP) ratio	ITP	rs80332390	2	234191055	C	A	-0.274595	0.0609597	6.65198e-06	4530	0.00445924	20.2819
3-phosphoglycerate to adenosine 5'-diphosphate (ADP) ratio	ITP	rs9436303	1	65430991	G	A	-0.120834	0.0238796	4.18932e-07	4530	0.00562054	25.5937
Adenosine 3',5'-cyclic monophosphate (cAMP) to taurocholate ratio	ITP	rs111421695	3	196995389	A	G	0.101834	0.0213631	1.87153e-06	6329	0.00357738	22.7154
Adenosine 3',5'-cyclic monophosphate (cAMP) to taurocholate ratio	ITP	rs112156304	6	69642607	T	C	-0.164053	0.0367063	7.84592e-06	6329	0.00314618	19.9687
Adenosine 3',5'-cyclic monophosphate (cAMP) to taurocholate ratio	ITP	rs116556643	4	14359422	T	C	-0.383164	0.085785	7.94875e-06	6329	0.00314228	19.9439
Adenosine 3',5'-cyclic monophosphate (cAMP) to taurocholate ratio	ITP	rs117700030	17	73185796	A	G	0.192973	0.0423903	5.3064e-06	6329	0.00326366	20.7168
Adenosine 3',5'-cyclic monophosphate (cAMP) to taurocholate ratio	ITP	rs141968701	16	88076367	C	T	0.208579	0.0458235	5.31918e-06	6329	0.00326295	20.7123
Adenosine 3',5'-cyclic monophosphate (cAMP) to taurocholate ratio	ITP	rs16962867	15	49754660	A	T	-0.216768	0.0436028	6.64655e-07	6329	0.00388986	24.7072
Adenosine 3',5'-cyclic monophosphate (cAMP) to taurocholate ratio	ITP	rs17680010	3	60757586	T	C	-0.0912707	0.0205322	8.77901e-06	6329	0.00311245	19.754
Adenosine 3',5'-cyclic monophosphate (cAMP) to taurocholate ratio	ITP	rs188255354	11	121181254	T	C	-0.411044	0.0905347	5.6205e-06	6329	0.00324638	20.6067
Adenosine 3',5'-cyclic monophosphate (cAMP) to taurocholate ratio	ITP	rs2426643	20	56717423	G	A	0.083773	0.0175823	1.89219e-06	6329	0.0035741	22.6944
Adenosine 3',5'-cyclic monophosphate (cAMP) to taurocholate ratio	ITP	rs62401162	6	43779212	C	T	-0.10875	0.0237457	4.65473e-06	6329	0.00330306	20.9677
Adenosine 3',5'-cyclic monophosphate (cAMP) to taurocholate ratio	ITP	rs6710465	2	116432995	A	G	-0.0792831	0.0175995	6.64224e-06	6329	0.00319621	20.2873
Adenosine 3',5'-cyclic monophosphate (cAMP) to taurocholate ratio	ITP	rs72861920	18	3769017	C	A	-0.103161	0.0232937	9.47957e-06	6329	0.00308941	19.6073
Adenosine 3',5'-cyclic monophosphate (cAMP) to taurocholate ratio	ITP	rs76149982	17	10808360	A	C	0.163624	0.0330408	7.33896e-07	6329	0.00385992	24.5163
Adenosine 3',5'-cyclic monophosphate (cAMP) to taurocholate ratio	ITP	rs77138095	8	25814404	A	G	0.107152	0.0229495	3.0265e-06	6329	0.00343262	21.793
Adenosine 5'-monophosphate (AMP) to palmitate (16:0) ratio	ITP	rs10274964	7	980148	T	C	-0.0733392	0.0155921	2.55603e-06	8227	0.00268198	22.1186
Adenosine 5'-monophosphate (AMP) to palmitate (16:0) ratio	ITP	rs10278332	7	42111263	T	C	-0.0793443	0.0176548	6.9826e-06	8227	0.00244906	20.193
Adenosine 5'-monophosphate (AMP) to palmitate (16:0) ratio	ITP	rs111724026	2	217053703	A	G	0.166295	0.0348484	1.82431e-06	8227	0.00276026	22.766
Adenosine 5'-monophosphate (AMP) to palmitate (16:0) ratio	ITP	rs116543941	5	84846544	G	A	0.381	0.0766066	6.57676e-07	8227	0.00299759	24.7293
Adenosine 5'-monophosphate (AMP) to palmitate (16:0) ratio	ITP	rs12493846	3	133183209	A	G	-0.0874351	0.0184476	2.14102e-06	8227	0.00272312	22.4588
Adenosine 5'-monophosphate (AMP) to palmitate (16:0) ratio	ITP	rs1683348	3	59763545	T	A	-0.091182	0.0205286	8.92437e-06	8227	0.00239231	19.724
Adenosine 5'-monophosphate (AMP) to palmitate (16:0) ratio	ITP	rs2676504	2	172952990	C	A	0.0728634	0.0157348	3.64424e-06	8227	0.00259971	21.4383
Adenosine 5'-monophosphate (AMP) to palmitate (16:0) ratio	ITP	rs2821034	1	3495402	C	T	0.0767164	0.0166532	4.09112e-06	8227	0.00257289	21.2166
Adenosine 5'-monophosphate (AMP) to palmitate (16:0) ratio	ITP	rs34621562	3	123630936	T	A	0.177596	0.0394204	6.63133e-06	8227	0.00246101	20.2917
Adenosine 5'-monophosphate (AMP) to palmitate (16:0) ratio	ITP	rs419291	5	132297662	C	T	-0.0765134	0.0159839	1.69385e-06	8227	0.00277754	22.9089
Adenosine 5'-monophosphate (AMP) to palmitate (16:0) ratio	ITP	rs4349051	13	43003295	C	G	0.0753619	0.0170121	9.42786e-06	8227	0.00237964	19.6192
Adenosine 5'-monophosphate (AMP) to palmitate (16:0) ratio	ITP	rs555336664	9	90694407	C	T	-0.216412	0.0459636	2.4975e-06	8227	0.00268735	22.163
Adenosine 5'-monophosphate (AMP) to palmitate (16:0) ratio	ITP	rs56938657	1	77118386	T	C	-0.195531	0.0442636	9.98852e-06	8227	0.00236629	19.5089
Adenosine 5'-monophosphate (AMP) to palmitate (16:0) ratio	ITP	rs5765913	22	44698667	T	C	0.106559	0.022513	2.20994e-06	8227	0.00271576	22.3979
Adenosine 5'-monophosphate (AMP) to palmitate (16:0) ratio	ITP	rs74828848	8	120974563	G	C	-0.153974	0.0347246	9.2441e-06	8227	0.0023842	19.6569
Adenosine 5'-monophosphate (AMP) to palmitate (16:0) ratio	ITP	rs76646409	4	185629591	A	C	0.127679	0.0272955	2.90142e-06	8227	0.00265254	21.8752
Adenosine 5'-monophosphate (AMP) to palmitate (16:0) ratio	ITP	rs80023834	10	26927078	A	G	0.19617	0.043707	7.17974e-06	8227	0.00244264	20.1399
Adenosine 5'-diphosphate (ADP) to gluconate ratio	ITP	rs11196199	10	113036358	G	A	0.147459	0.0289139	3.39768e-07	4540	0.00569629	25.9979
Adenosine 5'-diphosphate (ADP) to gluconate ratio	ITP	rs112036394	16	4812786	C	T	-0.146279	0.0290512	4.7731e-07	4540	0.00555343	25.3422
Adenosine 5'-diphosphate (ADP) to gluconate ratio	ITP	rs115871114	1	158752130	T	C	-0.299668	0.0667722	7.19245e-06	4540	0.00441683	20.1325
Adenosine 5'-diphosphate (ADP) to gluconate ratio	ITP	rs11659869	18	24621980	G	A	-0.0972205	0.0212386	4.70495e-06	4540	0.00459418	20.9446
Adenosine 5'-diphosphate (ADP) to gluconate ratio	ITP	rs1166250	12	126899163	C	T	-0.0928559	0.0207399	7.56454e-06	4540	0.00439579	20.0362
Adenosine 5'-diphosphate (ADP) to gluconate ratio	ITP	rs12003375	9	29378733	G	A	0.105715	0.0230089	4.33705e-06	4540	0.00462819	21.1004
Adenosine 5'-diphosphate (ADP) to gluconate ratio	ITP	rs12704121	7	85257434	G	A	0.189579	0.0426767	8.90407e-06	4540	0.00432772	19.7246
Adenosine 5'-diphosphate (ADP) to gluconate ratio	ITP	rs146875741	3	128155735	G	A	0.58794	0.111201	1.24224e-07	4540	0.00611965	27.942
Adenosine 5'-diphosphate (ADP) to gluconate ratio	ITP	rs148374924	6	166178710	C	G	0.402863	0.0910984	9.76632e-06	4540	0.00428914	19.548
Adenosine 5'-diphosphate (ADP) to gluconate ratio	ITP	rs1865423	17	54261536	C	T	-0.0968167	0.0206086	2.62891e-06	4540	0.00483773	22.0603
Adenosine 5'-diphosphate (ADP) to gluconate ratio	ITP	rs192774304	6	19877162	T	G	-0.629213	0.142301	9.79191e-06	4540	0.00428803	19.5429
Adenosine 5'-diphosphate (ADP) to gluconate ratio	ITP	rs246141	16	69425688	T	C	0.101834	0.0217583	2.86566e-06	4540	0.00480164	21.895
Adenosine 5'-diphosphate (ADP) to gluconate ratio	ITP	rs2551972	2	207672132	A	G	0.0932911	0.0208458	7.63086e-06	4540	0.00439214	20.0194
Adenosine 5'-diphosphate (ADP) to gluconate ratio	ITP	rs3788398	22	26434512	G	A	-0.203346	0.0453646	7.37768e-06	4540	0.00440619	20.0838
Adenosine 5'-diphosphate (ADP) to gluconate ratio	ITP	rs62103136	19	34032190	C	T	-0.174904	0.0378022	3.7132e-06	4540	0.00469317	21.398
Adenosine 5'-diphosphate (ADP) to gluconate ratio	ITP	rs73033832	3	14532760	A	G	-0.193155	0.0427978	6.3853e-06	4540	0.00446652	20.36
Adenosine 5'-diphosphate (ADP) to gluconate ratio	ITP	rs76278782	5	39217905	T	C	0.355029	0.0768627	3.85583e-06	4540	0.0046774	21.3258
Adenosine 5'-diphosphate (ADP) to gluconate ratio	ITP	rs76866939	10	24713335	A	G	0.299082	0.0627296	1.86248e-06	4540	0.00498208	22.7219
Adenosine 5'-diphosphate (ADP) to gluconate ratio	ITP	rs77701487	14	101179973	A	C	0.209088	0.0453332	3.98317e-06	4540	0.00466379	21.2635
Adenosine 5'-diphosphate (ADP) to gluconate ratio	ITP	rs7829662	8	100846652	G	T	-0.13441	0.0298269	6.59529e-06	4540	0.004453	20.2981
Adenosine 5'-diphosphate (ADP) to gluconate ratio	ITP	rs78349590	6	80144777	C	T	-0.319353	0.0712262	7.33798e-06	4540	0.00440847	20.0942
Adenosine 5'-diphosphate (ADP) to gluconate ratio	ITP	rs80332390	2	234191055	C	A	0.278151	0.0614746	6.04971e-06	4540	0.00448911	20.4634
Phosphate to oleoyl-linoleoyl-glycerol (18:1 to 18:2) [2] ratio	ITP	rs10501670	11	88566116	G	A	0.0825404	0.0181297	5.29451e-06	7992	0.00258685	20.7226
Phosphate to oleoyl-linoleoyl-glycerol (18:1 to 18:2) [2] ratio	ITP	rs11139073	9	81207970	T	A	-0.221404	0.0475353	3.19788e-06	7992	0.00270711	21.6885
Phosphate to oleoyl-linoleoyl-glycerol (18:1 to 18:2) [2] ratio	ITP	rs116843064	19	8364439	A	G	0.352146	0.0528833	2.75833e-11	7992	0.0055176	44.3302
Phosphate to oleoyl-linoleoyl-glycerol (18:1 to 18:2) [2] ratio	ITP	rs117490253	7	16248763	A	G	-0.372099	0.0790937	2.54454e-06	7992	0.0027617	22.1271
Phosphate to oleoyl-linoleoyl-glycerol (18:1 to 18:2) [2] ratio	ITP	rs12535013	7	87917940	C	A	0.247314	0.0535402	3.85178e-06	7992	0.00266271	21.3319
Phosphate to oleoyl-linoleoyl-glycerol (18:1 to 18:2) [2] ratio	ITP	rs141832602	6	150295749	A	G	-0.318314	0.0634798	5.31951e-07	7992	0.00313632	25.1381
Phosphate to oleoyl-linoleoyl-glycerol (18:1 to 18:2) [2] ratio	ITP	rs143113227	5	104053824	T	C	0.214451	0.0468896	4.79588e-06	7992	0.00261043	20.9119
Phosphate to oleoyl-linoleoyl-glycerol (18:1 to 18:2) [2] ratio	ITP	rs149543295	12	72326336	C	G	0.240479	0.0543313	9.59214e-06	7992	0.00244532	19.586
Phosphate to oleoyl-linoleoyl-glycerol (18:1 to 18:2) [2] ratio	ITP	rs17093174	14	55531629	G	A	0.225013	0.0477813	2.48665e-06	7992	0.0027672	22.1713
Phosphate to oleoyl-linoleoyl-glycerol (18:1 to 18:2) [2] ratio	ITP	rs1901263	2	46591447	T	C	0.0722574	0.0156542	3.91475e-06	7992	0.00265883	21.3007
Phosphate to oleoyl-linoleoyl-glycerol (18:1 to 18:2) [2] ratio	ITP	rs3208305	8	19966137	T	A	0.0995801	0.0170209	4.90232e-09	7992	0.0042645	34.2193
Phosphate to oleoyl-linoleoyl-glycerol (18:1 to 18:2) [2] ratio	ITP	rs35021804	12	114577375	T	G	-0.252947	0.0560618	6.4238e-06	7992	0.00254077	20.3524
Phosphate to oleoyl-linoleoyl-glycerol (18:1 to 18:2) [2] ratio	ITP	rs4324945	8	118472630	A	G	0.0785712	0.0159461	8.33728e-07	7992	0.00302862	24.2722
Phosphate to oleoyl-linoleoyl-glycerol (18:1 to 18:2) [2] ratio	ITP	rs4397267	6	31344793	C	T	-0.0851829	0.0170802	6.12519e-07	7992	0.00310252	24.8662
Phosphate to oleoyl-linoleoyl-glycerol (18:1 to 18:2) [2] ratio	ITP	rs4665710	2	20998163	C	A	-0.0988544	0.0191557	2.46195e-07	7992	0.00332121	26.6249
Phosphate to oleoyl-linoleoyl-glycerol (18:1 to 18:2) [2] ratio	ITP	rs4665972	2	27375230	C	T	0.0882582	0.015883	2.74833e-08	7992	0.00384871	30.87
Phosphate to oleoyl-linoleoyl-glycerol (18:1 to 18:2) [2] ratio	ITP	rs4890948	18	77514943	T	C	-0.116616	0.0260347	7.49099e-06	7992	0.00250419	20.0587
Phosphate to oleoyl-linoleoyl-glycerol (18:1 to 18:2) [2] ratio	ITP	rs562619353	9	33807854	T	A	0.407404	0.0919189	9.32739e-06	7992	0.00245199	19.6396
Phosphate to oleoyl-linoleoyl-glycerol (18:1 to 18:2) [2] ratio	ITP	rs59007384	19	44893408	T	G	-0.13279	0.0191343	3.92423e-12	7992	0.00599019	48.1501
Phosphate to oleoyl-linoleoyl-glycerol (18:1 to 18:2) [2] ratio	ITP	rs62466318	7	73627755	T	C	0.103794	0.0196779	1.33014e-07	7992	0.00346914	27.815
Phosphate to oleoyl-linoleoyl-glycerol (18:1 to 18:2) [2] ratio	ITP	rs6477397	9	9494451	T	C	0.0831136	0.0187712	9.52326e-06	7992	0.00244704	19.5998
Phosphate to oleoyl-linoleoyl-glycerol (18:1 to 18:2) [2] ratio	ITP	rs6773745	3	29472715	T	C	0.0958311	0.0197316	1.19341e-06	7992	0.00294275	23.5819
Phosphate to oleoyl-linoleoyl-glycerol (18:1 to 18:2) [2] ratio	ITP	rs71541991	7	50176594	A	G	0.26391	0.0589864	7.6739e-06	7992	0.00249842	20.0124
Phosphate to oleoyl-linoleoyl-glycerol (18:1 to 18:2) [2] ratio	ITP	rs72837186	17	66206675	A	C	-0.114279	0.025864	9.94029e-06	7992	0.00243684	19.5179
Phosphate to oleoyl-linoleoyl-glycerol (18:1 to 18:2) [2] ratio	ITP	rs7309088	12	103700355	T	C	0.0773587	0.0155885	6.95784e-07	7992	0.00307198	24.6207
Phosphate to oleoyl-linoleoyl-glycerol (18:1 to 18:2) [2] ratio	ITP	rs7555577	1	62568692	C	A	-0.1117	0.0163033	7.31377e-12	7992	0.00583924	46.9296
Phosphate to oleoyl-linoleoyl-glycerol (18:1 to 18:2) [2] ratio	ITP	rs75715461	15	60308383	C	G	-0.194766	0.0437275	8.42466e-06	7992	0.00247619	19.8339
Phosphate to oleoyl-linoleoyl-glycerol (18:1 to 18:2) [2] ratio	ITP	rs76184175	2	85150901	T	C	0.209434	0.0444989	2.52021e-06	7992	0.002764	22.1456
Phosphate to oleoyl-linoleoyl-glycerol (18:1 to 18:2) [2] ratio	ITP	rs76755938	10	110217983	A	C	-0.149488	0.0315865	2.216e-06	7992	0.00279472	22.3924
Phosphate to oleoyl-linoleoyl-glycerol (18:1 to 18:2) [2] ratio	ITP	rs76891180	10	75011129	G	T	-0.197693	0.0421609	2.74531e-06	7992	0.00274356	21.9813
Phosphate to oleoyl-linoleoyl-glycerol (18:1 to 18:2) [2] ratio	ITP	rs964184	11	116778201	C	G	0.246617	0.0227724	2.49074e-27	7992	0.0144626	117.252
Phosphate to oleoyl-linoleoyl-glycerol (18:1 to 18:2) [2] ratio	ITP	rs9853714	3	55038664	G	A	-0.099723	0.0206981	1.45024e-06	7992	0.00289611	23.2071
Alpha-ketobutyrate to 3-methyl-2-oxobutyrate ratio	ITP	rs10014755	4	88302352	G	A	-0.12144	0.0156035	7.09071e-15	8133	0.00739275	60.5582
Alpha-ketobutyrate to 3-methyl-2-oxobutyrate ratio	ITP	rs11142690	9	71099743	G	A	0.209088	0.0467106	7.59682e-06	8133	0.00245758	20.0318
Alpha-ketobutyrate to 3-methyl-2-oxobutyrate ratio	ITP	rs113466620	4	16871434	A	G	0.218443	0.0488984	7.92152e-06	8133	0.00244778	19.9517
Alpha-ketobutyrate to 3-methyl-2-oxobutyrate ratio	ITP	rs11605120	11	44069019	G	A	-0.101525	0.0228956	9.23858e-06	8133	0.00241181	19.6578
Alpha-ketobutyrate to 3-methyl-2-oxobutyrate ratio	ITP	rs117170005	15	33547623	G	A	0.373063	0.0790896	2.3939e-06	8133	0.00272828	22.2443
Alpha-ketobutyrate to 3-methyl-2-oxobutyrate ratio	ITP	rs117578810	7	8692011	A	G	-0.270825	0.0605821	7.8084e-06	8133	0.00245116	19.9794
Alpha-ketobutyrate to 3-methyl-2-oxobutyrate ratio	ITP	rs118135994	18	79948761	T	A	-0.196667	0.0440195	7.90579e-06	8133	0.00244826	19.9557
Alpha-ketobutyrate to 3-methyl-2-oxobutyrate ratio	ITP	rs13388164	2	77018182	T	C	-0.406262	0.0898539	6.1441e-06	8133	0.00250725	20.4377
Alpha-ketobutyrate to 3-methyl-2-oxobutyrate ratio	ITP	rs142941968	7	138433910	A	G	0.273449	0.0607113	6.6658e-06	8133	0.00248817	20.2818
Alpha-ketobutyrate to 3-methyl-2-oxobutyrate ratio	ITP	rs148703016	11	126339078	C	G	-0.233635	0.0510851	4.79759e-06	8133	0.0025652	20.9113
Alpha-ketobutyrate to 3-methyl-2-oxobutyrate ratio	ITP	rs1638751	7	157770557	G	A	0.130067	0.0290366	7.48392e-06	8133	0.00246106	20.0602
Alpha-ketobutyrate to 3-methyl-2-oxobutyrate ratio	ITP	rs17385872	4	10176544	A	C	0.084772	0.0180267	2.56898e-06	8133	0.0027117	22.1088
Alpha-ketobutyrate to 3-methyl-2-oxobutyrate ratio	ITP	rs1811676	10	108163382	G	A	-0.0993646	0.0223742	8.95296e-06	8133	0.00241917	19.7179
Alpha-ketobutyrate to 3-methyl-2-oxobutyrate ratio	ITP	rs1895645	6	5389650	T	C	-0.0702403	0.0157659	8.38186e-06	8133	0.00243459	19.844
Alpha-ketobutyrate to 3-methyl-2-oxobutyrate ratio	ITP	rs4736695	8	133544509	G	A	-0.0880437	0.0170325	2.35135e-07	8133	0.00327465	26.7136
Alpha-ketobutyrate to 3-methyl-2-oxobutyrate ratio	ITP	rs563588	1	93061781	A	G	-0.0699604	0.0157733	9.19147e-06	8133	0.00241301	19.6677
Alpha-ketobutyrate to 3-methyl-2-oxobutyrate ratio	ITP	rs59974919	10	80809233	G	A	0.195448	0.0382603	3.24939e-07	8133	0.00319833	26.0891
Alpha-ketobutyrate to 3-methyl-2-oxobutyrate ratio	ITP	rs62395160	5	179471681	G	C	0.139606	0.0297052	2.60539e-06	8133	0.00270841	22.0819
Alpha-ketobutyrate to 3-methyl-2-oxobutyrate ratio	ITP	rs71656866	1	75928834	A	G	0.111376	0.0251958	9.85145e-06	8133	0.00239681	19.5353
Alpha-ketobutyrate to 3-methyl-2-oxobutyrate ratio	ITP	rs744927	2	119490335	G	A	0.0928805	0.0204571	5.61829e-06	8133	0.0025282	20.6089
Alpha-ketobutyrate to 3-methyl-2-oxobutyrate ratio	ITP	rs75716985	8	122551934	A	C	0.235109	0.052067	6.31656e-06	8133	0.00250078	20.3848
Alpha-ketobutyrate to 3-methyl-2-oxobutyrate ratio	ITP	rs77137219	11	4756861	C	G	0.401242	0.0873739	4.38504e-06	8133	0.00258627	21.0835
Alpha-ketobutyrate to 3-methyl-2-oxobutyrate ratio	ITP	rs8054514	16	543277	G	T	-0.102761	0.0224894	4.89304e-06	8133	0.00256057	20.8734
Adenosine 5'-diphosphate (ADP) to glucose ratio	ITP	rs10236510	7	119632797	A	G	-0.133109	0.0270619	8.71308e-07	4581	0.00525352	24.1829
Adenosine 5'-diphosphate (ADP) to glucose ratio	ITP	rs10468503	17	54661426	G	A	0.141317	0.0286552	8.15416e-07	4581	0.00528107	24.3104
Adenosine 5'-diphosphate (ADP) to glucose ratio	ITP	rs117847906	11	121728732	T	C	-0.407901	0.0878024	3.38972e-06	4581	0.00468916	21.5728
Adenosine 5'-diphosphate (ADP) to glucose ratio	ITP	rs11849211	14	95335809	A	G	-0.128596	0.0277992	3.73027e-06	4581	0.0046495	21.3895
Adenosine 5'-diphosphate (ADP) to glucose ratio	ITP	rs12003375	9	29378733	G	A	0.11195	0.022864	9.7633e-07	4581	0.00520615	23.9637
Adenosine 5'-diphosphate (ADP) to glucose ratio	ITP	rs12154017	6	10974455	A	G	0.123164	0.0272471	6.17686e-06	4581	0.00444052	20.4238
Adenosine 5'-diphosphate (ADP) to glucose ratio	ITP	rs13418036	2	141477532	G	C	-0.0946419	0.0208084	5.40914e-06	4581	0.00449544	20.6776
Adenosine 5'-diphosphate (ADP) to glucose ratio	ITP	rs1426466	12	107378790	C	T	-0.115483	0.02572	7.12252e-06	4581	0.00438154	20.1514
Adenosine 5'-diphosphate (ADP) to glucose ratio	ITP	rs1461567	12	43770886	A	G	-0.10274	0.0231085	8.74947e-06	4581	0.00429641	19.7581
Adenosine 5'-diphosphate (ADP) to glucose ratio	ITP	rs2181066	14	95684913	T	C	0.095825	0.0212917	6.77694e-06	4581	0.00440211	20.2464
Adenosine 5'-diphosphate (ADP) to glucose ratio	ITP	rs3741975	12	1591768	A	G	-0.398038	0.08209	1.2421e-06	4581	0.00510605	23.5006
Adenosine 5'-diphosphate (ADP) to glucose ratio	ITP	rs4490854	8	143435722	A	G	-0.171072	0.0382958	7.92728e-06	4581	0.00433718	19.9465
Adenosine 5'-diphosphate (ADP) to glucose ratio	ITP	rs61951313	12	132760645	C	T	0.183769	0.0391959	2.75249e-06	4581	0.00477556	21.9722
Adenosine 5'-diphosphate (ADP) to glucose ratio	ITP	rs75357232	8	20583937	G	A	-0.180449	0.0402895	7.50607e-06	4581	0.00435981	20.051
Adenosine 5'-diphosphate (ADP) to glucose ratio	ITP	rs76793825	4	90118051	A	G	-0.133152	0.0299151	8.54817e-06	4581	0.00430606	19.8027
Adenosine 5'-diphosphate (ADP) to glucose ratio	ITP	rs77761367	10	24742356	A	G	0.260432	0.057421	5.74726e-06	4581	0.00447035	20.5616
Adenosine 5'-diphosphate (ADP) to glucose ratio	ITP	rs7829662	8	100846652	G	T	-0.151293	0.0296785	3.43744e-07	4581	0.00564075	25.9755
Adenosine 5'-diphosphate (ADP) to glucose ratio	ITP	rs80332390	2	234191055	C	A	0.295781	0.0612699	1.38253e-06	4581	0.00506153	23.2947
Glucose-to-mannose ratio	ITP	rs10487783	7	14840246	G	T	-0.189263	0.0423592	7.89367e-06	8191	0.00243132	19.9586
Glucose-to-mannose ratio	ITP	rs11076008	16	53893411	A	G	0.0878174	0.0197742	8.95368e-06	8191	0.00240205	19.7177
Glucose-to-mannose ratio	ITP	rs11147164	12	132921288	G	A	0.138902	0.0297457	3.01701e-06	8191	0.00265508	21.8003
Glucose-to-mannose ratio	ITP	rs11183167	12	45692313	G	A	-0.106417	0.0227575	2.92347e-06	8191	0.00266243	21.8608
Glucose-to-mannose ratio	ITP	rs1260326	2	27508073	C	T	-0.283336	0.0154584	4.86511e-75	8191	0.0393986	335.868
Glucose-to-mannose ratio	ITP	rs1260815	1	64036423	G	A	-0.0841339	0.0190027	9.53491e-06	8191	0.00238746	19.5977
Glucose-to-mannose ratio	ITP	rs13151496	4	177427379	G	A	0.127816	0.0276285	3.72387e-06	8191	0.00260607	21.3968
Glucose-to-mannose ratio	ITP	rs140698139	14	28238027	C	G	0.486508	0.108886	7.89355e-06	8191	0.00243132	19.9586
Glucose-to-mannose ratio	ITP	rs141341042	22	49529496	T	G	-0.41258	0.0911159	5.95227e-06	8191	0.00249692	20.4985
Glucose-to-mannose ratio	ITP	rs1434218	2	79328221	G	A	0.077803	0.0171567	5.76465e-06	8191	0.00250437	20.5598
Glucose-to-mannose ratio	ITP	rs144226876	14	92732567	C	T	0.32361	0.0713202	5.69447e-06	8191	0.00250722	20.5832
Glucose-to-mannose ratio	ITP	rs144897897	8	10363964	T	C	0.352948	0.0785186	6.95419e-06	8191	0.00246076	20.2009
Glucose-to-mannose ratio	ITP	rs146434711	10	132362470	A	G	-0.292504	0.0659975	9.33428e-06	8191	0.00239239	19.6382
Glucose-to-mannose ratio	ITP	rs172482	17	34500767	G	C	-0.0739555	0.0165827	8.20366e-06	8191	0.00242237	19.8849
Glucose-to-mannose ratio	ITP	rs1868856	2	118807686	G	C	-0.0732617	0.0162529	6.55649e-06	8191	0.00247445	20.3136
Glucose-to-mannose ratio	ITP	rs2897514	11	98936250	A	G	-0.070471	0.0157477	7.64082e-06	8191	0.00243887	20.0208
Glucose-to-mannose ratio	ITP	rs407109	21	14490263	A	G	-0.129529	0.0273033	2.09462e-06	8191	0.00274016	22.5008
Glucose-to-mannose ratio	ITP	rs4143117	2	20729364	C	T	-0.0786046	0.0177019	8.97659e-06	8191	0.00240146	19.7129
Glucose-to-mannose ratio	ITP	rs56243479	5	38298619	T	C	0.208665	0.0449672	3.47746e-06	8191	0.00262199	21.5279
Glucose-to-mannose ratio	ITP	rs60314390	19	57156864	G	C	-0.118334	0.0258754	4.80294e-06	8191	0.00254683	20.9093
Glucose-to-mannose ratio	ITP	rs73430632	7	125783917	C	G	-0.240317	0.0533587	6.67507e-06	8191	0.00247029	20.2793
Glucose-to-mannose ratio	ITP	rs74833360	4	121525504	T	C	0.121825	0.025047	1.15123e-06	8191	0.00287986	23.6513
Glucose-to-mannose ratio	ITP	rs75139539	1	43375311	T	C	-0.215849	0.0470166	4.41302e-06	8191	0.00256652	21.0713
Glucose-to-mannose ratio	ITP	rs7818895	8	13621800	T	A	-0.0725699	0.0161977	7.45529e-06	8191	0.00244459	20.0678
Glucose-to-mannose ratio	ITP	rs79405811	13	31551799	A	G	-0.234361	0.050214	3.05257e-06	8191	0.00265235	21.7778
Glucose-to-mannose ratio	ITP	rs8049404	16	86783440	G	A	0.0809498	0.0171172	2.25449e-06	8191	0.00272298	22.3594
Glucose-to-mannose ratio	ITP	rs977895	12	20138912	C	T	-0.153584	0.0341484	6.87438e-06	8191	0.00246345	20.223
Bilirubin (Z,Z) to etiocholanolone glucuronide ratio	ITP	rs117737062	22	43085360	A	G	0.283669	0.0619914	4.74067e-06	7707	0.00270955	20.9338
Bilirubin (Z,Z) to etiocholanolone glucuronide ratio	ITP	rs12301730	12	109806495	A	G	0.163452	0.034234	1.80103e-06	7707	0.00294915	22.7904
Bilirubin (Z,Z) to etiocholanolone glucuronide ratio	ITP	rs12485061	22	39336660	C	T	-0.120904	0.0235916	2.97717e-07	7707	0.00339628	26.2575
Bilirubin (Z,Z) to etiocholanolone glucuronide ratio	ITP	rs142916825	11	63108204	A	G	-0.745368	0.0319519	2.31461e-120	7707	0.0659526	544.046
Bilirubin (Z,Z) to etiocholanolone glucuronide ratio	ITP	rs148982377	7	99477415	C	T	0.33312	0.0447565	9.84697e-14	7707	0.00713663	55.383
Bilirubin (Z,Z) to etiocholanolone glucuronide ratio	ITP	rs150359730	21	23645758	T	C	-0.260635	0.0550426	2.18898e-06	7707	0.00290082	22.4158
Bilirubin (Z,Z) to etiocholanolone glucuronide ratio	ITP	rs185636345	8	77365935	G	A	-0.10083	0.0225795	7.98622e-06	7707	0.00258073	19.936
Bilirubin (Z,Z) to etiocholanolone glucuronide ratio	ITP	rs188537288	8	35947991	G	A	0.489398	0.108914	7.00828e-06	7707	0.00261298	20.1857
Bilirubin (Z,Z) to etiocholanolone glucuronide ratio	ITP	rs222852	17	7237287	G	A	-0.0767275	0.0160753	1.8151e-06	7707	0.00294725	22.7757
Bilirubin (Z,Z) to etiocholanolone glucuronide ratio	ITP	rs2831806	21	28431702	A	G	0.118439	0.0242031	9.90327e-07	7707	0.00309752	23.9406
Bilirubin (Z,Z) to etiocholanolone glucuronide ratio	ITP	rs34237495	1	243469939	A	C	-0.170227	0.0355291	1.65785e-06	7707	0.00296969	22.9496
Bilirubin (Z,Z) to etiocholanolone glucuronide ratio	ITP	rs35559909	3	196562102	G	A	-0.129203	0.0267477	1.36233e-06	7707	0.00301838	23.327
Bilirubin (Z,Z) to etiocholanolone glucuronide ratio	ITP	rs540582	11	63312298	C	T	0.099509	0.0160719	5.96027e-10	7707	0.00494937	38.3246
Bilirubin (Z,Z) to etiocholanolone glucuronide ratio	ITP	rs555920375	12	21209861	A	T	-0.2513	0.0543452	3.76172e-06	7707	0.00276678	21.3772
Bilirubin (Z,Z) to etiocholanolone glucuronide ratio	ITP	rs635304	2	31642836	T	C	0.119857	0.0171034	2.42077e-12	7707	0.00633167	49.0963
Bilirubin (Z,Z) to etiocholanolone glucuronide ratio	ITP	rs6698394	1	42546268	T	C	0.297295	0.0660928	6.85491e-06	7707	0.00261844	20.2281
Bilirubin (Z,Z) to etiocholanolone glucuronide ratio	ITP	rs7025743	9	9450042	G	A	-0.0987196	0.0221299	8.16093e-06	7707	0.00257539	19.8946
Bilirubin (Z,Z) to etiocholanolone glucuronide ratio	ITP	rs7026165	9	2187295	A	C	0.084111	0.0168903	6.36389e-07	7707	0.00320738	24.7924
Bilirubin (Z,Z) to etiocholanolone glucuronide ratio	ITP	rs7074899	10	32214080	A	G	-0.104416	0.0221545	2.44004e-06	7707	0.00287392	22.2074
Bilirubin (Z,Z) to etiocholanolone glucuronide ratio	ITP	rs7132970	12	6599732	T	C	0.093814	0.0209029	7.18637e-06	7707	0.00260677	20.1377
Bilirubin (Z,Z) to etiocholanolone glucuronide ratio	ITP	rs72787520	2	32626815	G	C	-0.264303	0.0436181	1.36568e-09	7707	0.00474156	36.7078
Bilirubin (Z,Z) to etiocholanolone glucuronide ratio	ITP	rs73205641	8	16935022	G	A	0.346279	0.075423	4.40794e-06	7707	0.00272755	21.0733
Bilirubin (Z,Z) to etiocholanolone glucuronide ratio	ITP	rs75391305	14	24402510	T	C	-0.11262	0.0241473	3.10291e-06	7707	0.00281439	21.7461
Bilirubin (Z,Z) to etiocholanolone glucuronide ratio	ITP	rs77904806	13	95282340	A	C	0.161744	0.0361073	7.48071e-06	7707	0.00259688	20.061
Bilirubin (Z,Z) to etiocholanolone glucuronide ratio	ITP	rs887829	2	233759924	T	C	0.344471	0.0166097	1.53562e-95	7707	0.0528581	430.001
Bilirubin (Z,Z) to etiocholanolone glucuronide ratio	ITP	rs9392774	6	6378888	G	C	0.142036	0.0316816	7.35172e-06	7707	0.00260115	20.0942
Bilirubin (Z,Z) to etiocholanolone glucuronide ratio	ITP	rs9520497	13	107576538	C	T	-0.0756092	0.0164437	4.26461e-06	7707	0.00273574	21.1367
Bilirubin (Z,Z) to etiocholanolone glucuronide ratio	ITP	rs9647335	3	136161568	T	A	0.0926985	0.0199804	3.49279e-06	7707	0.0027851	21.5191
Threonine to pyruvate ratio	ITP	rs1109883	14	89852186	C	T	-0.0717087	0.0160073	7.47347e-06	8220	0.00243544	20.0633
Threonine to pyruvate ratio	ITP	rs111279825	9	129299877	G	C	0.286721	0.0611485	2.74624e-06	8220	0.00266757	21.9807
Threonine to pyruvate ratio	ITP	rs113942318	10	131527879	A	G	0.384307	0.082412	3.1127e-06	8220	0.0026385	21.7405
Threonine to pyruvate ratio	ITP	rs1260326	2	27508073	C	T	0.128829	0.0157884	3.35708e-16	8220	0.00803481	66.5649
Threonine to pyruvate ratio	ITP	rs12910538	15	42618159	C	G	-0.100454	0.0221036	5.50115e-06	8220	0.00250638	20.6492
Threonine to pyruvate ratio	ITP	rs137967466	15	25184161	A	G	-0.332881	0.0737132	6.30489e-06	8220	0.0024748	20.3883
Threonine to pyruvate ratio	ITP	rs139899454	2	142128546	G	C	0.342227	0.0758854	6.48914e-06	8220	0.00246812	20.3332
Threonine to pyruvate ratio	ITP	rs142205558	5	101504510	T	C	0.250122	0.0543971	4.26415e-06	8220	0.00256546	21.1372
Threonine to pyruvate ratio	ITP	rs146413733	12	117078449	A	G	0.219081	0.0492179	8.53744e-06	8220	0.00240462	19.8088
Threonine to pyruvate ratio	ITP	rs146852832	4	77138061	C	T	0.263642	0.0585986	6.82366e-06	8220	0.00245649	20.2371
Threonine to pyruvate ratio	ITP	rs17288010	7	16142610	T	G	0.206051	0.0448716	4.38977e-06	8220	0.00255871	21.0815
Threonine to pyruvate ratio	ITP	rs182093663	16	88267098	A	G	-0.358821	0.0788429	5.3368e-06	8220	0.00251342	20.7074
Threonine to pyruvate ratio	ITP	rs185707069	10	130578164	A	G	-0.418394	0.0888683	2.50125e-06	8220	0.00268928	22.1601
Threonine to pyruvate ratio	ITP	rs2995916	4	37909375	G	T	0.0720234	0.015733	4.69743e-06	8220	0.002543	20.9517
Threonine to pyruvate ratio	ITP	rs3741841	12	21542650	G	A	-0.109368	0.0222404	8.7641e-07	8220	0.00293324	24.1763
Threonine to pyruvate ratio	ITP	rs39186	7	11463736	C	T	-0.072152	0.0160014	6.51001e-06	8220	0.00246738	20.3271
Threonine to pyruvate ratio	ITP	rs3924761	9	18331118	C	G	-0.0747183	0.0158369	2.38205e-06	8220	0.00270064	22.254
Threonine to pyruvate ratio	ITP	rs4237051	8	62131537	A	G	0.108294	0.0236394	4.62638e-06	8220	0.00254658	20.9812
Threonine to pyruvate ratio	ITP	rs4757110	11	13119406	T	C	-0.0826704	0.0173128	1.79616e-06	8220	0.00276624	22.7961
Threonine to pyruvate ratio	ITP	rs4905781	14	42513498	G	A	0.0768056	0.0156174	8.74588e-07	8220	0.00293373	24.1804
Threonine to pyruvate ratio	ITP	rs542589140	19	33798076	T	C	-0.261521	0.0484822	6.88415e-08	8220	0.0035273	29.0899
Threonine to pyruvate ratio	ITP	rs55672502	5	16873012	T	C	-0.377215	0.0853265	9.83183e-06	8220	0.00237196	19.5391
Threonine to pyruvate ratio	ITP	rs55932961	2	210685132	A	G	-0.0902701	0.0202928	8.65243e-06	8220	0.00240153	19.7833
Threonine to pyruvate ratio	ITP	rs55978313	1	229573156	T	G	0.0877128	0.019278	5.36756e-06	8220	0.00251211	20.6965
Threonine to pyruvate ratio	ITP	rs5998268	22	32160075	G	A	-0.0815813	0.0175193	3.21382e-06	8220	0.00263107	21.6791
Threonine to pyruvate ratio	ITP	rs62396171	6	26628545	C	T	-0.10199	0.0229925	9.17311e-06	8220	0.00238799	19.6715
Threonine to pyruvate ratio	ITP	rs7221308	17	73014523	C	T	-0.11013	0.0244327	6.55997e-06	8220	0.00246561	20.3125
Threonine to pyruvate ratio	ITP	rs72848557	6	36297915	A	G	-0.189148	0.0423491	7.9546e-06	8220	0.00242098	19.9439
Threonine to pyruvate ratio	ITP	rs72937491	2	177113322	A	T	-0.122765	0.0271265	6.02117e-06	8220	0.00248547	20.4765
Threonine to pyruvate ratio	ITP	rs76179290	7	153030749	G	A	0.179921	0.0371296	1.26135e-06	8220	0.00284848	23.4756
Threonine to pyruvate ratio	ITP	rs76413600	7	147764609	T	A	0.13398	0.0299733	7.82235e-06	8220	0.00242485	19.9758
Threonine to pyruvate ratio	ITP	rs77170467	12	113742585	T	C	0.556317	0.112327	7.3201e-07	8220	0.00297516	24.5228
Threonine to pyruvate ratio	ITP	rs79314698	12	2030326	C	A	-0.241997	0.0488778	7.38133e-07	8220	0.00297325	24.507
DHEAS levels	ITP	rs10228292	7	64520810	T	C	-0.0656196	0.0146309	7.29186e-06	8228	0.00243877	20.1103
DHEAS levels	ITP	rs10494157	1	113348416	A	G	-0.0929436	0.0200791	3.6767e-06	8228	0.00259733	21.4213
DHEAS levels	ITP	rs10806995	6	24845553	G	A	-0.066028	0.0147689	7.79437e-06	8228	0.00242333	19.9827
DHEAS levels	ITP	rs1111474	16	52762028	T	C	0.116247	0.0261944	9.08649e-06	8228	0.00238789	19.6898
DHEAS levels	ITP	rs115255559	5	104256740	G	A	-0.219727	0.0473768	3.52033e-06	8228	0.0026074	21.5045
DHEAS levels	ITP	rs117833456	18	243820	C	T	-0.170218	0.038225	8.46599e-06	8228	0.00240423	19.8249
DHEAS levels	ITP	rs12049195	1	156063096	A	G	-0.0676001	0.013428	4.79693e-07	8228	0.00307073	25.3377
DHEAS levels	ITP	rs12658172	5	124869692	C	G	-0.0827423	0.0185432	8.11423e-06	8228	0.00241403	19.9058
DHEAS levels	ITP	rs141370991	1	95564733	T	C	-0.239218	0.047825	5.67554e-07	8228	0.00303155	25.0134
DHEAS levels	ITP	rs142295380	6	8572205	G	C	-0.334977	0.07333	4.92228e-06	8228	0.00252972	20.8622
DHEAS levels	ITP	rs144814135	12	49156161	A	G	-0.240898	0.0527017	4.85472e-06	8228	0.00253292	20.8887
DHEAS levels	ITP	rs148769396	14	63696057	A	G	0.233356	0.0527685	9.76712e-06	8228	0.00237117	19.5516
DHEAS levels	ITP	rs148982377	7	99477415	C	T	-0.423259	0.036657	7.69047e-31	8228	0.015945	133.289
DHEAS levels	ITP	rs149982314	11	128095982	T	C	-0.363745	0.0702108	2.20999e-07	8228	0.00325145	26.8337
DHEAS levels	ITP	rs150328525	6	155492437	G	T	-0.304863	0.0670882	5.51403e-06	8228	0.00250342	20.6448
DHEAS levels	ITP	rs150374297	5	9285583	C	T	-0.262352	0.0570627	4.27386e-06	8228	0.00256245	21.1329
DHEAS levels	ITP	rs1807334	2	30631364	A	G	0.0626868	0.0137327	4.99998e-06	8228	0.00252608	20.8322
DHEAS levels	ITP	rs184445849	19	29980806	T	C	0.251175	0.0545375	4.11386e-06	8228	0.00257128	21.2059
DHEAS levels	ITP	rs191866531	11	99965551	A	G	0.330692	0.0738705	7.58235e-06	8228	0.00242971	20.0355
DHEAS levels	ITP	rs2055157	3	23208068	A	C	0.0781081	0.0170109	4.39749e-06	8228	0.00255583	21.0781
DHEAS levels	ITP	rs212100	19	47873738	C	T	0.0852723	0.0183422	3.33596e-06	8228	0.00261987	21.6076
DHEAS levels	ITP	rs28552668	4	140286964	T	C	-0.118903	0.0260291	4.92176e-06	8228	0.00252972	20.8623
DHEAS levels	ITP	rs529543	9	90582418	G	T	-0.063488	0.0135612	2.84683e-06	8228	0.00265667	21.912
DHEAS levels	ITP	rs534538291	2	178483341	T	A	-0.272644	0.0615537	9.45105e-06	8228	0.00237878	19.6145
DHEAS levels	ITP	rs560835392	15	43655195	A	C	0.205827	0.0442233	3.25145e-06	8228	0.00262583	21.6569
DHEAS levels	ITP	rs6428823	1	119408720	T	C	-0.0632887	0.0136504	3.54539e-06	8228	0.00260576	21.491
DHEAS levels	ITP	rs659964	12	111692395	C	G	0.0885708	0.0189306	2.88691e-06	8228	0.00265341	21.885
DHEAS levels	ITP	rs6879686	5	99330721	T	G	-0.0722897	0.0159968	6.21329e-06	8228	0.0024758	20.4165
DHEAS levels	ITP	rs698050	14	98071057	T	A	0.0610578	0.0134287	5.44616e-06	8228	0.00250628	20.6685
DHEAS levels	ITP	rs706795	12	49903887	C	T	0.061449	0.0137477	7.82999e-06	8228	0.00242227	19.974
DHEAS levels	ITP	rs71606471	5	3053182	A	C	-0.106227	0.0221505	1.62119e-06	8228	0.00278738	22.9931
DHEAS levels	ITP	rs7173332	15	84978503	C	G	-0.0880801	0.0187018	2.48066e-06	8228	0.00268859	22.176
DHEAS levels	ITP	rs73172224	22	50452326	A	G	-0.0937382	0.0200897	3.07145e-06	8228	0.00263903	21.7661
DHEAS levels	ITP	rs74041508	14	31872220	C	G	-0.0784005	0.0175303	7.73864e-06	8228	0.00242499	19.9965
DHEAS levels	ITP	rs75280042	8	68372972	T	A	-0.18074	0.0404238	7.78068e-06	8228	0.00242374	19.9861
DHEAS levels	ITP	rs75561083	1	18620603	T	C	0.242916	0.054521	8.37117e-06	8228	0.00240682	19.8463
DHEAS levels	ITP	rs76294479	16	81547979	T	C	0.158165	0.0264428	2.21235e-09	8228	0.0043294	35.7685
DHEAS levels	ITP	rs76768009	1	218069033	A	G	-0.157937	0.0356743	9.54667e-06	8228	0.00237645	19.5953
DHEAS levels	ITP	rs7687817	4	109052965	T	C	-0.106706	0.0229306	3.26475e-06	8228	0.00262489	21.6492
DHEAS levels	ITP	rs76895520	1	211502804	A	G	-0.209452	0.0467287	7.38458e-06	8228	0.00243584	20.0861
DHEAS levels	ITP	rs784420	5	78691701	G	A	0.0838184	0.0147829	1.4283e-08	8228	0.00389199	32.1406
DHEAS levels	ITP	rs7855576	9	134737617	A	C	-0.0714674	0.0153476	3.21491e-06	8228	0.00262844	21.6785
DHEAS levels	ITP	rs79317397	2	139657929	A	C	0.244906	0.0523019	2.83319e-06	8228	0.00265775	21.9209
DHEAS levels	ITP	rs9420589	10	92690476	T	G	-0.0649842	0.0136215	1.83585e-06	8228	0.00275849	22.7541
DHEAS levels	ITP	rs955783	13	21724936	T	A	0.0868089	0.013953	4.9235e-10	8228	0.00468232	38.6979
DHEAS levels	ITP	rs9594288	13	38664751	T	C	-0.166697	0.0370828	6.94836e-06	8228	0.00244991	20.2025
5-(galactosylhydroxy)-L-lysine levels	ITP	rs11022902	11	13607908	C	T	0.155543	0.0340015	4.77106e-06	6898	0.00302459	20.9208
5-(galactosylhydroxy)-L-lysine levels	ITP	rs112423537	16	271993	C	A	-0.219852	0.0478373	4.31045e-06	6898	0.00305265	21.1155
5-(galactosylhydroxy)-L-lysine levels	ITP	rs11790445	9	6972165	G	T	0.294461	0.0582528	4.30646e-07	6898	0.00369057	25.5444
5-(galactosylhydroxy)-L-lysine levels	ITP	rs117917511	13	74718023	T	A	0.345572	0.0779355	9.2469e-06	6898	0.00284215	19.6553
5-(galactosylhydroxy)-L-lysine levels	ITP	rs144359763	10	79619187	C	T	-0.246353	0.0529163	3.23159e-06	6898	0.00313221	21.6676
5-(galactosylhydroxy)-L-lysine levels	ITP	rs147855120	21	24478117	G	C	0.383109	0.0789171	1.20647e-06	6898	0.00340485	23.5601
5-(galactosylhydroxy)-L-lysine levels	ITP	rs150728311	3	27910232	C	T	-0.406267	0.0849464	1.73015e-06	6898	0.00330501	22.8669
5-(galactosylhydroxy)-L-lysine levels	ITP	rs2910345	19	8816694	C	G	0.0808203	0.0180318	7.39089e-06	6898	0.00290387	20.0834
5-(galactosylhydroxy)-L-lysine levels	ITP	rs35328001	2	219243701	T	C	0.127807	0.0210131	1.18511e-09	6898	0.00533437	36.9831
5-(galactosylhydroxy)-L-lysine levels	ITP	rs4795980	17	34699560	C	G	-0.0949925	0.0199469	1.91439e-06	6898	0.00327702	22.6726
5-(galactosylhydroxy)-L-lysine levels	ITP	rs61301556	2	133970989	C	T	-0.106282	0.0224101	2.10994e-06	6898	0.00325009	22.4857
5-(galactosylhydroxy)-L-lysine levels	ITP	rs738651	22	26221939	A	G	0.120805	0.0271604	8.67302e-06	6898	0.00285977	19.7775
5-(galactosylhydroxy)-L-lysine levels	ITP	rs78190000	10	43393152	G	T	-0.233829	0.0527094	9.15684e-06	6898	0.00284486	19.6741
Sphingomyelin (d18:1/17:0, d17:1/18:0, d19:1/16:0) levels	ITP	rs11048239	12	25781679	T	C	-0.119884	0.0270541	9.36845e-06	8252	0.00237391	19.6314
Sphingomyelin (d18:1/17:0, d17:1/18:0, d19:1/16:0) levels	ITP	rs11576963	1	21977649	A	T	0.114177	0.0254438	7.20858e-06	8252	0.00243431	20.1321
Sphingomyelin (d18:1/17:0, d17:1/18:0, d19:1/16:0) levels	ITP	rs11591147	1	55039974	T	G	-0.278164	0.0558003	6.19633e-07	8252	0.00300237	24.8441
Sphingomyelin (d18:1/17:0, d17:1/18:0, d19:1/16:0) levels	ITP	rs11621642	14	77845707	A	G	-0.0700821	0.0150761	3.34248e-06	8252	0.00261181	21.6038
Sphingomyelin (d18:1/17:0, d17:1/18:0, d19:1/16:0) levels	ITP	rs11774283	8	41194339	G	T	-0.0720533	0.0153383	2.63221e-06	8252	0.00266707	22.0622
Sphingomyelin (d18:1/17:0, d17:1/18:0, d19:1/16:0) levels	ITP	rs11989411	8	8533707	A	G	0.085006	0.0175343	1.24727e-06	8252	0.00284006	23.4972
Sphingomyelin (d18:1/17:0, d17:1/18:0, d19:1/16:0) levels	ITP	rs12972222	19	45009206	A	G	0.0748866	0.0152586	9.20981e-07	8252	0.00291041	24.0809
Sphingomyelin (d18:1/17:0, d17:1/18:0, d19:1/16:0) levels	ITP	rs139889411	9	16659254	A	G	-0.296045	0.0669802	9.87532e-06	8252	0.00236176	19.5307
Sphingomyelin (d18:1/17:0, d17:1/18:0, d19:1/16:0) levels	ITP	rs143155425	11	101643378	C	A	-0.0711533	0.0157712	6.43436e-06	8252	0.00246055	20.3496
Sphingomyelin (d18:1/17:0, d17:1/18:0, d19:1/16:0) levels	ITP	rs1472632	6	8262621	T	C	-0.121726	0.0266662	4.9996e-06	8252	0.00251878	20.8324
Sphingomyelin (d18:1/17:0, d17:1/18:0, d19:1/16:0) levels	ITP	rs147729712	4	83879151	T	C	0.234118	0.0523813	7.84077e-06	8252	0.00241495	19.9716
Sphingomyelin (d18:1/17:0, d17:1/18:0, d19:1/16:0) levels	ITP	rs148058698	12	31978777	C	G	-0.3745	0.0829644	6.36204e-06	8252	0.00246314	20.3711
Sphingomyelin (d18:1/17:0, d17:1/18:0, d19:1/16:0) levels	ITP	rs16934446	9	16325342	T	C	0.20509	0.0438982	2.98361e-06	8252	0.00263809	21.8218
Sphingomyelin (d18:1/17:0, d17:1/18:0, d19:1/16:0) levels	ITP	rs2701180	12	121014063	T	C	-0.0678128	0.0150334	6.45854e-06	8252	0.00245969	20.3425
Sphingomyelin (d18:1/17:0, d17:1/18:0, d19:1/16:0) levels	ITP	rs3025304	9	133593649	T	G	-0.278396	0.0628551	9.45994e-06	8252	0.00237167	19.6128
Sphingomyelin (d18:1/17:0, d17:1/18:0, d19:1/16:0) levels	ITP	rs34275361	18	76557529	A	C	0.181872	0.0346776	1.56573e-07	8252	0.00332223	27.4997
Sphingomyelin (d18:1/17:0, d17:1/18:0, d19:1/16:0) levels	ITP	rs438568	20	12978039	G	A	-0.087478	0.01537	1.25954e-08	8252	0.00391011	32.3851
Sphingomyelin (d18:1/17:0, d17:1/18:0, d19:1/16:0) levels	ITP	rs55730499	6	160584578	T	C	0.164272	0.0287636	1.12254e-08	8252	0.00393703	32.6088
Sphingomyelin (d18:1/17:0, d17:1/18:0, d19:1/16:0) levels	ITP	rs59949931	5	172682669	G	A	-0.112486	0.0239709	2.69712e-06	8252	0.00266141	22.0152
Sphingomyelin (d18:1/17:0, d17:1/18:0, d19:1/16:0) levels	ITP	rs62491047	8	26485990	G	A	-0.213661	0.0463872	4.10402e-06	8252	0.00256437	21.2104
Sphingomyelin (d18:1/17:0, d17:1/18:0, d19:1/16:0) levels	ITP	rs6894542	5	25031664	C	T	-0.0664129	0.0149764	9.22814e-06	8252	0.00237737	19.6601
Sphingomyelin (d18:1/17:0, d17:1/18:0, d19:1/16:0) levels	ITP	rs7019896	9	33113198	T	G	-0.14873	0.0313665	2.11954e-06	8252	0.00271722	22.4781
Sphingomyelin (d18:1/17:0, d17:1/18:0, d19:1/16:0) levels	ITP	rs7160525	14	63765502	A	G	0.186993	0.0199268	6.35291e-21	8252	0.0105586	88.038
Sphingomyelin (d18:1/17:0, d17:1/18:0, d19:1/16:0) levels	ITP	rs7812898	8	112624710	C	T	0.138164	0.0232155	2.6591e-09	8252	0.0042738	35.4102
Sphingomyelin (d18:1/17:0, d17:1/18:0, d19:1/16:0) levels	ITP	rs79111922	2	27525926	G	T	0.151159	0.0329761	4.56412e-06	8252	0.00253984	21.007
Sphingomyelin (d18:1/17:0, d17:1/18:0, d19:1/16:0) levels	ITP	rs7965230	12	21523105	C	T	0.0864789	0.0193442	7.8026e-06	8252	0.00241607	19.9808
Sphingomyelin (d18:1/17:0, d17:1/18:0, d19:1/16:0) levels	ITP	rs9846165	3	68925401	C	T	-0.0826104	0.0170722	1.30566e-06	8252	0.00282944	23.4091
Hydroxy-cmpf levels	ITP	rs117385587	15	25871897	G	A	0.215471	0.0437659	8.51131e-07	8254	0.00292798	24.2326
Hydroxy-cmpf levels	ITP	rs1177442	6	25808841	G	A	-0.109911	0.015366	8.49742e-13	8254	0.00616045	51.1512
Hydroxy-cmpf levels	ITP	rs117877291	11	41729189	T	C	0.297474	0.064351	3.78808e-06	8254	0.00258226	21.364
Hydroxy-cmpf levels	ITP	rs12446415	16	6310448	A	G	-0.0868497	0.0180458	1.4888e-06	8254	0.00279836	23.1568
Hydroxy-cmpf levels	ITP	rs12661589	6	99753285	G	C	0.21607	0.047197	4.69331e-06	8254	0.00253276	20.9534
Hydroxy-cmpf levels	ITP	rs140597795	16	23490224	T	C	0.340419	0.0718035	2.12681e-06	8254	0.00271576	22.4715
Hydroxy-cmpf levels	ITP	rs1581690	7	21994516	A	G	0.0831359	0.0186126	7.94502e-06	8254	0.00241129	19.9461
Hydroxy-cmpf levels	ITP	rs17042314	2	661188	C	T	0.111183	0.0239528	3.45489e-06	8254	0.00260356	21.5407
Hydroxy-cmpf levels	ITP	rs183726488	8	52172951	C	T	-0.316529	0.0704088	6.93788e-06	8254	0.00244257	20.2054
Hydroxy-cmpf levels	ITP	rs188461099	12	65959897	A	T	-0.273539	0.0613349	8.20495e-06	8254	0.00240388	19.8846
Hydroxy-cmpf levels	ITP	rs1934982	10	95042367	C	A	-0.0784105	0.0170241	4.10762e-06	8254	0.00256354	21.2087
Hydroxy-cmpf levels	ITP	rs2293210	8	133019408	T	C	-0.108463	0.0214445	4.24084e-07	8254	0.00308975	25.5756
Hydroxy-cmpf levels	ITP	rs34674242	17	6258893	A	G	-0.0724589	0.0163863	9.78247e-06	8254	0.00236336	19.5486
Hydroxy-cmpf levels	ITP	rs4661320	1	15113741	C	A	0.0706605	0.01598	9.78772e-06	8254	0.00236324	19.5477
Hydroxy-cmpf levels	ITP	rs476378	11	131929631	A	G	-0.0770892	0.0169585	5.47357e-06	8254	0.00249725	20.6589
Hydroxy-cmpf levels	ITP	rs7039675	9	2278436	T	C	0.104277	0.0227945	4.7697e-06	8254	0.00252902	20.9224
Hydroxy-cmpf levels	ITP	rs733392	17	50659042	A	G	0.0776154	0.017176	6.21837e-06	8254	0.00246782	20.4149
Hydroxy-cmpf levels	ITP	rs78844916	3	95316755	T	C	-0.124682	0.0280245	8.62559e-06	8254	0.00239236	19.7891
Hydroxy-cmpf levels	ITP	rs79212225	2	76451125	T	A	0.172613	0.0384818	7.27202e-06	8254	0.00243172	20.1155
Hydroxy-cmpf levels	ITP	rs80096050	5	146221779	G	A	-0.120133	0.024916	1.42467e-06	8254	0.00280855	23.2414
N-acetyl-L-alanine levels	ITP	rs1077697	14	90676435	T	C	0.0791804	0.0162006	1.02126e-06	8220	0.00289762	23.8818
N-acetyl-L-alanine levels	ITP	rs11048402	12	26074948	A	G	-0.125479	0.0279971	7.39941e-06	8220	0.00243772	20.0822
N-acetyl-L-alanine levels	ITP	rs112095242	10	129691489	A	C	-0.178664	0.0372057	1.57039e-06	8220	0.00279748	23.0542
N-acetyl-L-alanine levels	ITP	rs112875651	8	125494452	A	G	0.066039	0.0148828	9.1112e-06	8220	0.00238958	19.6846
N-acetyl-L-alanine levels	ITP	rs114547363	18	7852243	T	G	0.208577	0.0471259	9.60191e-06	8220	0.00237743	19.5843
N-acetyl-L-alanine levels	ITP	rs115514357	4	35951039	T	G	-0.157967	0.0333425	2.1615e-06	8220	0.0027232	22.4404
N-acetyl-L-alanine levels	ITP	rs1162707	3	9230529	C	T	-0.117866	0.0225905	1.81341e-07	8220	0.00330079	27.2157
N-acetyl-L-alanine levels	ITP	rs11743850	5	172360827	A	G	-0.0770138	0.0167615	4.33407e-06	8220	0.00256168	21.106
N-acetyl-L-alanine levels	ITP	rs118162232	13	112732757	T	G	0.264365	0.0590977	7.70058e-06	8220	0.0024285	20.006
N-acetyl-L-alanine levels	ITP	rs11841296	13	106662316	C	T	-0.091483	0.0202345	6.15045e-06	8220	0.00248054	20.4357
N-acetyl-L-alanine levels	ITP	rs11919089	3	171889068	C	T	0.0911679	0.0194314	2.70822e-06	8220	0.00267081	22.0075
N-acetyl-L-alanine levels	ITP	rs12122853	1	76154568	A	G	0.102527	0.0225603	5.50488e-06	8220	0.00250625	20.6481
N-acetyl-L-alanine levels	ITP	rs1213656	1	58345246	C	A	-0.117686	0.0244065	1.42188e-06	8220	0.00282059	23.2452
N-acetyl-L-alanine levels	ITP	rs12519103	5	66215649	C	T	0.111507	0.0242981	4.45136e-06	8220	0.0025555	21.0549
N-acetyl-L-alanine levels	ITP	rs12573238	10	16861302	T	C	0.0891014	0.0199054	7.59683e-06	8220	0.00243163	20.0319
N-acetyl-L-alanine levels	ITP	rs13015567	2	211511130	G	A	0.0665968	0.0148212	7.01142e-06	8220	0.00245021	20.1853
N-acetyl-L-alanine levels	ITP	rs13146163	4	76490938	T	G	0.0793809	0.0144907	4.30021e-08	8220	0.00363747	30.0018
N-acetyl-L-alanine levels	ITP	rs1373962	5	84232044	C	T	0.0761892	0.0147686	2.48474e-07	8220	0.00322725	26.6074
N-acetyl-L-alanine levels	ITP	rs142282989	15	65128545	A	G	-0.29073	0.0644858	6.53085e-06	8220	0.00246665	20.321
N-acetyl-L-alanine levels	ITP	rs148804382	3	52078217	A	C	0.453765	0.071571	2.29652e-10	8220	0.00486628	40.1867
N-acetyl-L-alanine levels	ITP	rs17674678	6	48206762	G	A	0.092107	0.0205071	7.07312e-06	8220	0.00244816	20.1684
N-acetyl-L-alanine levels	ITP	rs4490585	5	3664282	C	T	-0.160596	0.0311838	2.60538e-07	8220	0.00321618	26.5159
N-acetyl-L-alanine levels	ITP	rs493244	15	55103126	C	G	0.119037	0.0251485	2.20802e-06	8220	0.00271823	22.3993
N-acetyl-L-alanine levels	ITP	rs559538397	7	147939545	G	T	-0.302067	0.0673732	7.3434e-06	8220	0.00243949	20.0968
N-acetyl-L-alanine levels	ITP	rs62336245	4	168219691	A	G	-0.241463	0.0518027	3.14369e-06	8220	0.0026362	21.7215
N-acetyl-L-alanine levels	ITP	rs6716694	2	99589390	C	T	0.0669353	0.0148447	6.51197e-06	8220	0.00246731	20.3265
N-acetyl-L-alanine levels	ITP	rs72996159	2	239074569	C	T	-0.178031	0.0384243	3.59901e-06	8220	0.0026048	21.4622
N-acetyl-L-alanine levels	ITP	rs74621766	8	40926131	T	C	-0.17591	0.039607	8.93765e-06	8220	0.002394	19.7211
N-acetyl-L-alanine levels	ITP	rs75063835	1	116669956	A	G	-0.192282	0.042648	6.52615e-06	8220	0.00246681	20.3224
N-acetyl-L-alanine levels	ITP	rs76316086	3	136938110	A	T	0.321021	0.0633252	3.99077e-07	8220	0.00311664	25.6926
N-acetyl-L-alanine levels	ITP	rs77924615	16	20381010	A	G	-0.0937972	0.0186895	5.20209e-07	8220	0.00305481	25.1813
N-acetyl-L-alanine levels	ITP	rs796273	2	208156901	C	T	-0.0783237	0.0177106	9.76064e-06	8220	0.00237365	19.553
N-acetyl-L-alanine levels	ITP	rs9899430	17	74009829	G	A	-0.066981	0.0149302	7.24822e-06	8220	0.00244252	20.1218
N1-methyladenosine levels	ITP	rs10980089	9	109856475	G	A	0.0923435	0.0208062	9.06844e-06	8247	0.00238284	19.6934
N1-methyladenosine levels	ITP	rs117015620	16	6471877	T	C	-0.210177	0.0471616	8.32983e-06	8247	0.00240244	19.8558
N1-methyladenosine levels	ITP	rs117174316	6	132183636	G	A	-0.258113	0.056685	5.27707e-06	8247	0.00250782	20.729
N1-methyladenosine levels	ITP	rs117310538	10	68558986	A	G	-0.32094	0.070038	4.59741e-06	8247	0.00253969	20.993
N1-methyladenosine levels	ITP	rs117767138	7	53642531	T	C	-0.198399	0.0432822	4.56476e-06	8247	0.00254132	21.0066
N1-methyladenosine levels	ITP	rs12461345	19	51509604	A	G	-0.222566	0.0480529	3.62686e-06	8247	0.0025945	21.4473
N1-methyladenosine levels	ITP	rs12526284	6	41232555	C	T	-0.0732369	0.0148671	8.38919e-07	8247	0.00293383	24.2606
N1-methyladenosine levels	ITP	rs12962802	18	40231259	T	C	0.16946	0.0377125	7.00684e-06	8247	0.00244234	20.1864
N1-methyladenosine levels	ITP	rs1438139	2	23264806	G	A	0.152947	0.0345745	9.70319e-06	8247	0.00236725	19.5643
N1-methyladenosine levels	ITP	rs145472028	18	78640863	T	C	-0.267108	0.0596143	7.44305e-06	8247	0.0024284	20.0709
N1-methyladenosine levels	ITP	rs149952918	13	55562496	C	G	-0.327165	0.0729826	7.36773e-06	8247	0.00243076	20.0905
N1-methyladenosine levels	ITP	rs181489813	5	79180289	C	T	0.164422	0.0364074	6.29699e-06	8247	0.00246702	20.3908
N1-methyladenosine levels	ITP	rs189171499	16	60868395	G	A	0.289004	0.0651221	9.08538e-06	8247	0.00238242	19.69
N1-methyladenosine levels	ITP	rs199789839	12	77904388	A	G	0.100905	0.0222347	5.67446e-06	8247	0.00249106	20.5901
N1-methyladenosine levels	ITP	rs2007720	20	44648047	G	A	-0.0953771	0.0168216	1.42858e-08	8247	0.00388301	32.1402
N1-methyladenosine levels	ITP	rs2033419	6	36773877	A	C	-0.154386	0.0306899	4.89173e-07	8247	0.00305913	25.2999
N1-methyladenosine levels	ITP	rs2596774	12	95471501	A	T	0.219862	0.0493018	8.21476e-06	8247	0.00240565	19.8824
N1-methyladenosine levels	ITP	rs316022	6	160246568	A	G	-0.113672	0.0174868	8.01044e-11	8247	0.00509766	42.2456
N1-methyladenosine levels	ITP	rs334035	2	178224658	C	G	0.0712704	0.0153356	3.36197e-06	8247	0.00261207	21.5929
N1-methyladenosine levels	ITP	rs35200126	1	162921547	A	G	0.22213	0.048663	5.003e-06	8247	0.00252014	20.8311
N1-methyladenosine levels	ITP	rs368575921	2	73463756	G	A	-0.0945496	0.0196626	1.51984e-06	8247	0.00279593	23.117
N1-methyladenosine levels	ITP	rs4715846	6	60598502	A	G	-0.101344	0.0219993	4.09145e-06	8247	0.00256665	21.2165
N1-methyladenosine levels	ITP	rs609948	11	83646057	G	T	0.0721765	0.0157369	4.50815e-06	8247	0.0025442	21.0304
N1-methyladenosine levels	ITP	rs62111387	19	36132939	A	G	-0.118247	0.0264203	7.61905e-06	8247	0.00242301	20.0262
N1-methyladenosine levels	ITP	rs67733428	9	20168626	T	G	0.145626	0.0300107	1.21935e-06	8247	0.00284703	23.5407
N1-methyladenosine levels	ITP	rs7258240	19	15661604	A	G	0.0665135	0.015057	9.98687e-06	8247	0.00236059	19.5091
N1-methyladenosine levels	ITP	rs74640040	9	32837644	C	T	-0.196508	0.0422466	3.2962e-06	8247	0.00261663	21.6308
N1-methyladenosine levels	ITP	rs7588478	2	96323762	G	A	0.284025	0.0620709	4.74375e-06	8247	0.00253244	20.933
N1-methyladenosine levels	ITP	rs77924615	16	20381010	A	G	-0.0902008	0.0190177	2.10597e-06	8247	0.00272036	22.4905
N1-methyladenosine levels	ITP	rs78229370	3	35372933	C	T	-0.142117	0.0273431	2.01916e-07	8247	0.00326498	27.0079
N1-methyladenosine levels	ITP	rs78473150	20	37585831	A	G	-0.188056	0.0406958	3.81854e-06	8247	0.00258259	21.3486
N1-methyladenosine levels	ITP	rs80090058	7	9839955	T	G	0.0959141	0.0209447	4.66305e-06	8247	0.0025364	20.9658
N1-methyladenosine levels	ITP	rs8044237	16	50077084	G	C	-0.147465	0.0272905	6.5346e-08	8247	0.00352796	29.191
N1-methyladenosine levels	ITP	rs9820797	3	196852618	C	T	0.0736948	0.0157691	2.96294e-06	8247	0.00264129	21.8351
Pseudouridine levels	ITP	rs10029860	4	76489948	A	C	0.091721	0.0142683	1.29028e-10	8213	0.00500624	41.3131
Pseudouridine levels	ITP	rs1019213	19	46225995	G	A	-0.0706679	0.0159514	9.41491e-06	8213	0.00238401	19.6219
Pseudouridine levels	ITP	rs10411485	19	47046732	T	C	-0.278553	0.0583525	1.80935e-06	8213	0.00276689	22.782
Pseudouridine levels	ITP	rs11073839	15	84950916	A	G	-0.108652	0.020066	6.13894e-08	8213	0.00355717	29.3122
Pseudouridine levels	ITP	rs11595998	10	127645067	A	G	0.0686049	0.0154474	8.94614e-06	8213	0.00239583	19.7194
Pseudouridine levels	ITP	rs1317659	2	236136582	C	T	-0.075747	0.0164004	3.86329e-06	8213	0.00259056	21.3263
Pseudouridine levels	ITP	rs141819216	1	94077403	G	A	0.261042	0.0576929	6.04859e-06	8213	0.00248653	20.4678
Pseudouridine levels	ITP	rs148608463	12	120975224	A	G	0.076533	0.0150118	3.42932e-07	8213	0.0031547	25.9852
Pseudouridine levels	ITP	rs149866023	17	65593398	T	C	-0.231802	0.0515528	6.91118e-06	8213	0.00245561	20.2127
Pseudouridine levels	ITP	rs150297213	14	40784449	G	C	0.196244	0.0422355	3.37741e-06	8213	0.00262178	21.584
Pseudouridine levels	ITP	rs1665914	6	107008202	T	C	-0.0697917	0.0150336	3.44433e-06	8213	0.00261723	21.5465
Pseudouridine levels	ITP	rs16942363	18	26489985	T	C	0.286009	0.0640696	8.04306e-06	8213	0.00242048	19.9228
Pseudouridine levels	ITP	rs2029019	3	104027341	C	T	-0.0685147	0.0147955	3.64284e-06	8213	0.0026042	21.4389
Pseudouridine levels	ITP	rs2276561	2	113198794	C	G	-0.0650782	0.0146065	8.37234e-06	8213	0.00241117	19.846
Pseudouridine levels	ITP	rs28473373	5	177529598	C	G	-0.159652	0.0337209	2.19562e-06	8213	0.00272185	22.4101
Pseudouridine levels	ITP	rs35042303	20	52070514	T	C	0.127614	0.028768	9.16588e-06	8213	0.00239021	19.673
Pseudouridine levels	ITP	rs36009197	6	130124979	T	A	-0.0999464	0.0223737	7.9274e-06	8213	0.00242383	19.9505
Pseudouridine levels	ITP	rs4913051	5	145904236	A	G	-0.127554	0.0278086	4.50014e-06	8213	0.00255515	21.0341
Pseudouridine levels	ITP	rs62261564	3	76485002	C	T	0.162511	0.0363692	7.88164e-06	8213	0.00242517	19.9615
Pseudouridine levels	ITP	rs711972	3	136391176	T	C	0.0684092	0.0144163	2.08249e-06	8213	0.0027342	22.5121
Pseudouridine levels	ITP	rs73850513	4	138310588	T	C	-0.104798	0.0228319	4.43233e-06	8213	0.00255863	21.0628
Pseudouridine levels	ITP	rs75538780	14	57596971	C	G	0.102831	0.0219625	2.8396e-06	8213	0.0026621	21.9169
Pseudouridine levels	ITP	rs77924615	16	20381010	A	G	-0.102485	0.0183808	2.46613e-08	8213	0.00377094	31.0804
Pseudouridine levels	ITP	rs78006981	4	112710342	A	G	0.169844	0.0362151	2.734e-06	8213	0.0026709	21.9895
Pseudouridine levels	ITP	rs8091384	18	11087708	C	G	0.064627	0.0145886	9.4241e-06	8213	0.00238376	19.6198
Nonadecanoate (19:0) levels	ITP	rs111949383	19	56248371	G	C	-0.157178	0.0319576	8.72781e-07	8231	0.00293027	24.1841
Nonadecanoate (19:0) levels	ITP	rs113787886	4	76938990	T	C	-0.145784	0.0323166	6.44877e-06	8231	0.00246629	20.3452
Nonadecanoate (19:0) levels	ITP	rs116530753	4	156785921	A	G	-0.163019	0.0352874	3.84217e-06	8231	0.00258619	21.3369
Nonadecanoate (19:0) levels	ITP	rs117628926	9	87952364	C	T	-0.337496	0.0697418	1.30349e-06	8231	0.00283703	23.4124
Nonadecanoate (19:0) levels	ITP	rs138115093	3	101932483	A	C	-0.346897	0.0756298	4.50128e-06	8231	0.00254949	21.0334
Nonadecanoate (19:0) levels	ITP	rs141744792	11	9667496	A	G	0.462135	0.0937888	8.33317e-07	8231	0.00294106	24.2734
Nonadecanoate (19:0) levels	ITP	rs142692985	22	33720884	C	G	0.368194	0.0808325	5.23798e-06	8231	0.00251441	20.7432
Nonadecanoate (19:0) levels	ITP	rs143072068	13	109276811	C	T	-0.262861	0.0588223	7.86826e-06	8231	0.00242027	19.9647
Nonadecanoate (19:0) levels	ITP	rs147978816	6	46952339	A	G	0.333893	0.0715021	3.01662e-06	8231	0.00264226	21.8008
Nonadecanoate (19:0) levels	ITP	rs16954302	17	54200953	C	T	0.195007	0.0419576	3.35634e-06	8231	0.00261751	21.596
Nonadecanoate (19:0) levels	ITP	rs17339807	2	80014444	C	T	0.317528	0.0701025	5.91306e-06	8231	0.00248636	20.5112
Nonadecanoate (19:0) levels	ITP	rs180797894	9	86056614	T	C	0.291062	0.063422	4.44764e-06	8231	0.00255228	21.0565
Nonadecanoate (19:0) levels	ITP	rs2247680	9	122109418	A	G	-0.117349	0.0262114	7.56912e-06	8231	0.00242923	20.0389
Nonadecanoate (19:0) levels	ITP	rs2671912	5	374992	C	T	-0.0765102	0.0172042	8.69995e-06	8231	0.00239704	19.7726
Nonadecanoate (19:0) levels	ITP	rs3731644	2	235041233	C	T	0.115371	0.0253386	5.28432e-06	8231	0.00251237	20.7263
Nonadecanoate (19:0) levels	ITP	rs4657374	1	164791381	T	A	0.0799866	0.0168167	1.97095e-06	8231	0.002741	22.6176
Nonadecanoate (19:0) levels	ITP	rs61947277	13	29906434	A	G	0.106667	0.0226918	2.59305e-06	8231	0.00267735	22.0911
Nonadecanoate (19:0) levels	ITP	rs7122025	11	1795607	C	G	0.0813511	0.0180737	6.76129e-06	8231	0.00245534	20.2548
Nonadecanoate (19:0) levels	ITP	rs73065156	3	193114771	G	A	-0.299701	0.060688	7.87692e-07	8231	0.00295415	24.3818
Nonadecanoate (19:0) levels	ITP	rs75392355	10	96219629	G	T	-0.203051	0.0454861	8.04372e-06	8231	0.00241518	19.9227
Nonadecanoate (19:0) levels	ITP	rs77738983	16	60136125	C	T	-0.205464	0.0423034	1.19233e-06	8231	0.00285776	23.5839
Nonadecanoate (19:0) levels	ITP	rs80106405	10	96269434	C	A	0.187942	0.0390439	1.48235e-06	8231	0.00280716	23.1652
Nonadecanoate (19:0) levels	ITP	rs9332635	1	169526195	C	T	-0.076653	0.01724	8.73915e-06	8231	0.00239601	19.7642
Nonadecanoate (19:0) levels	ITP	rs9564752	13	70834481	T	C	-0.102857	0.0210617	1.04174e-06	8231	0.00288916	23.8438
Nonadecanoate (19:0) levels	ITP	rs9823785	3	141342596	A	G	-0.0734514	0.0166079	9.74799e-06	8231	0.00237076	19.5553
Nonadecanoate (19:0) levels	ITP	rs9962055	18	68153003	G	A	0.0999643	0.0223312	7.58945e-06	8231	0.00242861	20.0337
2'-deoxyuridine to cytidine ratio	ITP	rs10008952	4	113409459	T	G	-0.0785743	0.0176208	8.22747e-06	7410	0.00267626	19.8789
2'-deoxyuridine to cytidine ratio	ITP	rs11113828	12	108345029	A	C	-0.0739254	0.0164569	7.05326e-06	7410	0.00271576	20.1732
2'-deoxyuridine to cytidine ratio	ITP	rs111782287	3	37023678	T	A	0.216098	0.0476029	5.63618e-06	7410	0.00277339	20.6024
2'-deoxyuridine to cytidine ratio	ITP	rs112300176	1	119549665	A	G	0.149748	0.0326135	4.39841e-06	7410	0.0028371	21.0771
2'-deoxyuridine to cytidine ratio	ITP	rs113355690	16	549283	T	C	-0.357174	0.0760301	2.62988e-06	7410	0.00296947	22.0633
2'-deoxyuridine to cytidine ratio	ITP	rs116556966	2	76437833	G	T	-0.166019	0.0358631	3.66978e-06	7410	0.00288368	21.4241
2'-deoxyuridine to cytidine ratio	ITP	rs116906001	11	121769149	A	G	0.442827	0.0974639	5.53271e-06	7410	0.00277814	20.6378
2'-deoxyuridine to cytidine ratio	ITP	rs117823060	11	5004329	A	C	-0.373887	0.0774768	1.39446e-06	7410	0.00313297	23.282
2'-deoxyuridine to cytidine ratio	ITP	rs131794	22	50533323	C	A	-0.181284	0.0190013	1.4198e-21	7410	0.0121348	90.9987
2'-deoxyuridine to cytidine ratio	ITP	rs138880106	3	107352442	G	C	-0.294316	0.0651877	6.33474e-06	7410	0.00274337	20.3788
2'-deoxyuridine to cytidine ratio	ITP	rs141476650	2	64245084	G	T	-0.322528	0.0669604	1.45958e-06	7410	0.00312121	23.1943
2'-deoxyuridine to cytidine ratio	ITP	rs143134280	16	84039141	T	G	0.362612	0.0805447	6.73191e-06	7410	0.00272776	20.2625
2'-deoxyuridine to cytidine ratio	ITP	rs145761741	12	123976966	A	G	0.277772	0.0586629	2.18998e-06	7410	0.00301661	22.4147
2'-deoxyuridine to cytidine ratio	ITP	rs151297248	10	122747563	T	C	-0.278884	0.0628064	8.9801e-06	7410	0.00265379	19.7116
2'-deoxyuridine to cytidine ratio	ITP	rs16881066	6	35804945	G	A	0.157422	0.0326405	1.41491e-06	7410	0.00312923	23.2541
2'-deoxyuridine to cytidine ratio	ITP	rs17600621	10	51365421	G	A	-0.274658	0.0592953	3.62074e-06	7410	0.00288715	21.45
2'-deoxyuridine to cytidine ratio	ITP	rs192597	5	74076415	T	C	-0.0907469	0.019614	3.71656e-06	7410	0.00288045	21.4
2'-deoxyuridine to cytidine ratio	ITP	rs194883	6	81705227	A	T	-0.0742597	0.016781	9.63481e-06	7410	0.00263576	19.5773
2'-deoxyuridine to cytidine ratio	ITP	rs2255671	13	100956356	C	G	-0.0718099	0.0160905	8.08699e-06	7410	0.00268068	19.9119
2'-deoxyuridine to cytidine ratio	ITP	rs2654984	15	99028325	G	T	0.245473	0.0497299	7.96928e-07	7410	0.00327739	24.3588
2'-deoxyuridine to cytidine ratio	ITP	rs28534801	5	84030509	A	C	0.0776739	0.0173966	8.01094e-06	7410	0.0026831	19.9299
2'-deoxyuridine to cytidine ratio	ITP	rs3101237	8	104955161	C	T	-0.331116	0.0737143	7.05941e-06	7410	0.00271555	20.1716
2'-deoxyuridine to cytidine ratio	ITP	rs3912457	9	4693707	A	G	0.126923	0.0277656	4.84843e-06	7410	0.00281206	20.8905
2'-deoxyuridine to cytidine ratio	ITP	rs61921560	12	65674396	T	A	0.260929	0.057134	4.94842e-06	7410	0.00280683	20.8515
2'-deoxyuridine to cytidine ratio	ITP	rs6823417	4	138664419	T	C	0.0884486	0.0182976	1.33882e-06	7410	0.00314346	23.3602
2'-deoxyuridine to cytidine ratio	ITP	rs72754978	15	84961789	C	T	0.200677	0.0340059	3.60798e-09	7410	0.0046777	34.8152
2'-deoxyuridine to cytidine ratio	ITP	rs72854220	2	126097352	C	T	0.0958138	0.0209036	4.57021e-06	7410	0.00282726	21.0037
2'-deoxyuridine to cytidine ratio	ITP	rs883555	1	115839697	G	A	-0.123877	0.027098	4.84374e-06	7410	0.00281233	20.8925
Choline phosphate to choline ratio	ITP	rs12484381	22	24181153	C	G	-0.142879	0.027379	1.80319e-07	8196	0.00331176	27.2267
Choline phosphate to choline ratio	ITP	rs12488813	3	172843270	A	G	0.523533	0.112105	3.01147e-06	8196	0.00265389	21.8038
Choline phosphate to choline ratio	ITP	rs140791551	18	6985934	C	T	-0.190767	0.0424114	6.85935e-06	8196	0.00246246	20.2272
Choline phosphate to choline ratio	ITP	rs146432363	2	241185600	A	T	0.0976384	0.0213771	4.93738e-06	8196	0.00253885	20.8563
Choline phosphate to choline ratio	ITP	rs147958882	4	179158276	T	G	0.185207	0.0414431	7.86053e-06	8196	0.00243081	19.9666
Choline phosphate to choline ratio	ITP	rs150348571	8	83714329	A	C	0.276029	0.0623898	9.67719e-06	8196	0.00238256	19.5693
Choline phosphate to choline ratio	ITP	rs1697421	1	21496799	T	C	0.113615	0.0147169	1.16283e-14	8196	0.00721922	59.5844
Choline phosphate to choline ratio	ITP	rs17777649	3	66573574	C	T	0.0764914	0.0166145	4.14649e-06	8196	0.00257945	21.1907
Choline phosphate to choline ratio	ITP	rs187163681	7	100053999	T	C	-0.433872	0.090297	1.54797e-06	8196	0.00280901	23.0818
Choline phosphate to choline ratio	ITP	rs2275370	1	21573927	G	A	0.112587	0.0178353	2.74372e-10	8196	0.00483846	39.8391
Choline phosphate to choline ratio	ITP	rs260224	9	110055206	C	A	0.0739936	0.0164751	7.08145e-06	8196	0.00245506	20.1663
Choline phosphate to choline ratio	ITP	rs2732900	7	134963698	A	G	0.0754318	0.0159812	2.35803e-06	8196	0.00271087	22.2733
Choline phosphate to choline ratio	ITP	rs35818823	10	18707035	T	C	0.101868	0.022673	7.02571e-06	8196	0.0024569	20.1814
Choline phosphate to choline ratio	ITP	rs373340170	2	134053333	T	A	-0.271446	0.0549488	7.81292e-07	8196	0.00296864	24.3975
Choline phosphate to choline ratio	ITP	rs387073	20	14865394	G	T	-0.102678	0.021402	1.60578e-06	8196	0.00280044	23.0112
Choline phosphate to choline ratio	ITP	rs4796066	17	35253261	T	G	-0.0769704	0.0172341	7.96295e-06	8196	0.0024278	19.9418
Choline phosphate to choline ratio	ITP	rs4945386	11	79937336	A	G	0.108102	0.024347	8.99387e-06	8196	0.00239956	19.7093
Choline phosphate to choline ratio	ITP	rs55812124	3	45350004	G	C	0.197336	0.0402982	9.73638e-07	8196	0.00291723	23.9737
Choline phosphate to choline ratio	ITP	rs7254202	19	53944071	C	T	-0.149799	0.028351	1.26575e-07	8196	0.00339471	27.911
Choline phosphate to choline ratio	ITP	rs78447471	2	153717986	C	G	0.166049	0.0346373	1.63537e-06	8196	0.00279619	22.9762
Choline phosphate to choline ratio	ITP	rs79603020	4	53190098	C	T	0.345805	0.0696966	6.99232e-07	8196	0.00299457	24.6112
Choline phosphate to choline ratio	ITP	rs79632452	13	93254829	C	T	-0.277315	0.0599527	3.73565e-06	8196	0.00260372	21.3906
Choline phosphate to choline ratio	ITP	rs823608	8	16930194	C	G	-0.170762	0.0378251	6.34603e-06	8196	0.00248051	20.3759
Choline phosphate to choline ratio	ITP	rs9919279	1	239257666	T	C	-0.218965	0.0483909	6.0418e-06	8196	0.00249193	20.4699
