# Supplementary material for: Genetically predicted plasma metabolites mediate the causal relationship between gut microbiota and primary immune thrombocytopenia (ITP)
Source: Front Microbiol. 2024 Oct 28;15:1447729. doi: 10.3389/fmicb.2024.1447729 (PMC11551717; doi:10.3389/fmicb.2024.1447729)
Supplement: Supplementary file 8 [file Table_8.XLSX]

## Sheet: Sheet1
Supplementary Table S8: Heterogeneity and pleiotropy in MR analyses of plasma metabolites on ITP
Exposure	Outcome	Methods	No. of SNPs	HETEROGENEITY			HORIZONTAL PLEIOTROPY
							MR-EGGER REGRESSION			MR-PRESSO
				Q	Q DEGRE	Q P-value	EGGER INTERCEPT	SE	P-value	GLOBAL TEST P-value
Benzoate levels	ITP	MR Egger	15	13.0972	13	0.440333	-0.105238	0.0982692	0.303688	0.462
Benzoate levels	ITP	Inverse variance weighted	15	14.2526	14	0.431066
Homocitrulline levels	ITP	MR Egger	28	18.737	26	0.847341	0.0131072	0.049872	0.794764	0.868
Homocitrulline levels	ITP	Inverse variance weighted	28	18.806	27	0.876961
Threonate levels	ITP	MR Egger	25	19.6077	23	0.665449	-0.17859	0.0736377	0.0235548	0.405
Threonate levels	ITP	Inverse variance weighted	25	25.4895	24	0.379563
Homostachydrine levels	ITP	MR Egger	28	27.5786	25	0.327611	-0.101049	0.0598079	0.103548	0.266
Homostachydrine levels	ITP	Inverse variance weighted	28	30.7277	26	0.238568
N-acetyl-3-methylhistidine levels	ITP	MR Egger	24	7.12543	22	0.998828	-0.104264	0.0618174	0.105801	0.989
N-acetyl-3-methylhistidine levels	ITP	Inverse variance weighted	24	9.97022	23	0.991459
Oleoyl-linoleoyl-glycerol (18:1/18:2) [2] levels	ITP	MR Egger	29	33.2264	27	0.189701	-0.053535	0.0605361	0.384315	0.243
Oleoyl-linoleoyl-glycerol (18:1/18:2) [2] levels	ITP	Inverse variance weighted	29	34.1888	28	0.194725
N-acetylcarnosine levels	ITP	MR Egger	27	19.3682	25	0.77913	-0.00471874	0.0506685	0.926543	0.818
N-acetylcarnosine levels	ITP	Inverse variance weighted	27	19.3769	26	0.820128
Behenoylcarnitine (C22) levels	ITP	MR Egger	28	24.0311	26	0.574186	-0.182975	0.059453	0.00487027	0.233
Behenoylcarnitine (C22) levels	ITP	Inverse variance weighted	28	33.5031	27	0.180972
3-hydroxypyridine glucuronide levels	ITP	MR Egger	23	17.8425	21	0.658948	-0.00242433	0.0722968	0.973566	0.712
3-hydroxypyridine glucuronide levels	ITP	Inverse variance weighted	23	17.8436	22	0.715218
(2,4 or 2,5)-dimethylphenol sulfate levels	ITP	MR Egger	21	20.6036	19	0.359109	0.00242715	0.0791739	0.975864	0.411
(2,4 or 2,5)-dimethylphenol sulfate levels	ITP	Inverse variance weighted	21	20.6047	20	0.420721
N-succinyl-phenylalanine levels	ITP	MR Egger	25	20.4479	23	0.614767	0.000897586	0.052274	0.986448	0.737
N-succinyl-phenylalanine levels	ITP	Inverse variance weighted	25	20.4481	24	0.671027
Gamma-glutamylhistidine levels	ITP	MR Egger	23	21.8736	21	0.406823	0.00121984	0.074088	0.987019	0.525
Gamma-glutamylhistidine levels	ITP	Inverse variance weighted	23	21.8739	22	0.467436
Choline levels	ITP	MR Egger	23	22.1039	21	0.393545	-0.00386362	0.072981	0.95828	0.487
Choline levels	ITP	Inverse variance weighted	23	22.1068	22	0.453528
3-Hydroxybutyrate levels	ITP	MR Egger	17	8.27921	15	0.912101	0.0838967	0.0778804	0.298389	0.884
3-Hydroxybutyrate levels	ITP	Inverse variance weighted	17	9.43968	16	0.894209
Phosphate levels (UKB data field 30810)	ITP	MR Egger	25	31.2775	23	0.116127	-0.0948474	0.0760892	0.225117	0.12
Phosphate levels (UKB data field 30810)	ITP	Inverse variance weighted	25	33.3905	24	0.0960978
Threonine levels	ITP	MR Egger	33	28.6579	31	0.587044	0.0308832	0.0565982	0.589208	0.643
Threonine levels	ITP	Inverse variance weighted	33	28.9557	32	0.621414
Plasma free asparagine levels	ITP	MR Egger	26	30.1242	24	0.180668	0.0837475	0.0455343	0.0782875	0.182
Plasma free asparagine levels	ITP	Inverse variance weighted	26	34.3702	25	0.10023
X-12104 levels	ITP	MR Egger	14	15.2867	12	0.22613	0.000439821	0.0986572	0.996516	0.321
X-12104 levels	ITP	Inverse variance weighted	14	15.2867	13	0.289795
X-12407 levels	ITP	MR Egger	23	16.2955	21	0.752825	0.07768	0.0734776	0.302434	0.732
X-12407 levels	ITP	Inverse variance weighted	23	17.4132	22	0.74016
X-18886 levels	ITP	MR Egger	17	17.9653	15	0.264492	0.0719671	0.0891343	0.432053	0.344
X-18886 levels	ITP	Inverse variance weighted	17	18.7461	16	0.282049
X-23780 levels	ITP	MR Egger	29	20.5335	26	0.765625	0.114417	0.0514937	0.0351986	0.591
X-23780 levels	ITP	Inverse variance weighted	29	25.4706	27	0.548109
X-23659 levels	ITP	MR Egger	28	23.1871	23	0.449891	0.0417687	0.0589727	0.485893	0.527
X-23659 levels	ITP	Inverse variance weighted	28	23.6928	24	0.47927
3-methylcytidine levels	ITP	MR Egger	17	17.2387	15	0.304794	-0.0346264	0.051954	0.515225	0.374
3-methylcytidine levels	ITP	Inverse variance weighted	17	17.7492	16	0.338784
X-12798 levels	ITP	MR Egger	35	22.9198	33	0.90514	0.0370724	0.033248	0.272894	0.796
X-12798 levels	ITP	Inverse variance weighted	35	24.1631	34	0.894221
X-13431 levels	ITP	MR Egger	30	19.9209	27	0.834059	0.0203855	0.0496152	0.68441	0.884
X-13431 levels	ITP	Inverse variance weighted	30	20.0897	28	0.861172
3-phosphoglycerate to adenosine 5'-diphosphate (ADP) ratio	ITP	MR Egger	21	15.3649	19	0.699138	0.0523765	0.0797785	0.51936	0.741
3-phosphoglycerate to adenosine 5'-diphosphate (ADP) ratio	ITP	Inverse variance weighted	21	15.796	20	0.729199
Adenosine 3',5'-cyclic monophosphate (cAMP) to taurocholate ratio	ITP	MR Egger	14	9.16928	12	0.688408	0.194769	0.0916969	0.0551353	0.431
Adenosine 3',5'-cyclic monophosphate (cAMP) to taurocholate ratio	ITP	Inverse variance weighted	14	13.6809	13	0.396694
Adenosine 5'-monophosphate (AMP) to palmitate (16:0) ratio	ITP	MR Egger	17	7.8148	15	0.930993	-0.0768143	0.0822839	0.365332	0.927
Adenosine 5'-monophosphate (AMP) to palmitate (16:0) ratio	ITP	Inverse variance weighted	17	8.68627	16	0.925769
Adenosine 5'-diphosphate (ADP) to gluconate ratio	ITP	MR Egger	22	15.0694	20	0.77242	-0.0186476	0.064554	0.775655	0.828
Adenosine 5'-diphosphate (ADP) to gluconate ratio	ITP	Inverse variance weighted	22	15.1529	21	0.815203
Phosphate to oleoyl-linoleoyl-glycerol (18:1 to 18:2) [2] ratio	ITP	MR Egger	32	25.8238	30	0.684095	-0.116333	0.0549039	0.0424939	0.502
Phosphate to oleoyl-linoleoyl-glycerol (18:1 to 18:2) [2] ratio	ITP	Inverse variance weighted	32	30.3133	31	0.501162
Alpha-ketobutyrate to 3-methyl-2-oxobutyrate ratio	ITP	MR Egger	23	15.7167	21	0.785351	-0.0534973	0.0718584	0.464835	0.792
Alpha-ketobutyrate to 3-methyl-2-oxobutyrate ratio	ITP	Inverse variance weighted	23	16.271	22	0.802214
Adenosine 5'-diphosphate (ADP) to glucose ratio	ITP	MR Egger	18	4.05754	15	0.997543	0.0958324	0.0948782	0.328485	0.999
Adenosine 5'-diphosphate (ADP) to glucose ratio	ITP	Inverse variance weighted	18	5.07776	16	0.995353
Glucose-to-mannose ratio	ITP	MR Egger	27	24.5118	25	0.489985	-0.0406157	0.0505001	0.428823	0.577
Glucose-to-mannose ratio	ITP	Inverse variance weighted	27	25.1586	26	0.510011
Bilirubin (Z,Z) to etiocholanolone glucuronide ratio	ITP	MR Egger	28	27.6501	26	0.375887	-0.0403126	0.0425322	0.351952	0.421
Bilirubin (Z,Z) to etiocholanolone glucuronide ratio	ITP	Inverse variance weighted	28	28.6055	27	0.380285
Threonine to pyruvate ratio	ITP	MR Egger	33	36.4969	31	0.22836	0.106638	0.05837	0.0773534	0.164
Threonine to pyruvate ratio	ITP	Inverse variance weighted	33	40.4264	32	0.145794
DHEAS levels	ITP	MR Egger	46	33.211	43	0.858794	-0.0388532	0.0412897	0.351967	0.877
DHEAS levels	ITP	Inverse variance weighted	46	34.0965	44	0.85875
5-(galactosylhydroxy)-L-lysine levels	ITP	MR Egger	13	16.1664	11	0.135066	-0.122462	0.122505	0.338964	0.148
5-(galactosylhydroxy)-L-lysine levels	ITP	Inverse variance weighted	13	17.635	12	0.12723
Sphingomyelin (d18:1/17:0, d17:1/18:0, d19:1/16:0) levels	ITP	MR Egger	27	12.4526	25	0.982531	-0.0111501	0.060154	0.854443	0.987
Sphingomyelin (d18:1/17:0, d17:1/18:0, d19:1/16:0) levels	ITP	Inverse variance weighted	27	12.487	26	0.988078
Hydroxy-cmpf levels	ITP	MR Egger	20	17.7411	18	0.472829	-0.0237073	0.0743423	0.753477	0.575
Hydroxy-cmpf levels	ITP	Inverse variance weighted	20	17.8428	19	0.532963
N-acetyl-L-alanine levels	ITP	MR Egger	33	31.8718	31	0.42297	-0.0961138	0.057343	0.103773	0.333
N-acetyl-L-alanine levels	ITP	Inverse variance weighted	33	34.7602	32	0.337808
N1-methyladenosine levels	ITP	MR Egger	34	29.823	32	0.577154	-0.118308	0.0624112	0.0670728	0.459
N1-methyladenosine levels	ITP	Inverse variance weighted	34	33.4164	33	0.447045
Pseudouridine levels	ITP	MR Egger	25	11.8185	21	0.944389	0.0206727	0.0727207	0.778984	0.963
Pseudouridine levels	ITP	Inverse variance weighted	25	11.8993	22	0.959424
Nonadecanoate (19:0) levels	ITP	MR Egger	26	19.4215	24	0.729153	0.150751	0.0669322	0.033723	0.501
Nonadecanoate (19:0) levels	ITP	Inverse variance weighted	26	24.4943	25	0.490978
2'-deoxyuridine to cytidine ratio	ITP	MR Egger	28	27.195	25	0.346214	0.149635	0.0657717	0.0317383	0.175
2'-deoxyuridine to cytidine ratio	ITP	Inverse variance weighted	28	32.8254	26	0.167224
Choline phosphate to choline ratio	ITP	MR Egger	24	12.4911	22	0.946392	0.125906	0.073439	0.100505	0.902
Choline phosphate to choline ratio	ITP	Inverse variance weighted	24	15.4303	23	0.87855
