# Supplementary material for: Genetically predicted plasma metabolites mediate the causal relationship between gut microbiota and primary immune thrombocytopenia (ITP)
Source: Front Microbiol. 2024 Oct 28;15:1447729. doi: 10.3389/fmicb.2024.1447729 (PMC11551717; doi:10.3389/fmicb.2024.1447729)
Supplement: Supplementary file 9 [file Table_9.XLSX]

## Sheet: Sheet1
Supplementary Table S9: The causal effects of plasma metabolites on ITP
Exposure	Outcome	No. of SNPs	Methods	OR	95%CI	P-value
Benzoate levels	ITP	15	MR Egger	3.539	(0.947 to 13.225)	0.083
			Weighted median	1.843	(0.814 to 4.171)	0.142
			Inverse variance weighted	1.87	(1.010 to 3.463)	0.046
			Simple mode	2.149	(0.453 to 10.189)	0.352
			Weighted mode	1.511	(0.357 to 6.388)	0.583
Homocitrulline levels	ITP	28	MR Egger	1.412	(0.657 to 3.034)	0.384
			Weighted median	1.808	(1.009 to 3.239)	0.047
			Inverse variance weighted	1.542	(1.043 to 2.280)	0.03
			Simple mode	0.977	(0.326 to 2.927)	0.967
			Weighted mode	1.847	(0.980 to 3.481)	0.069
Threonate levels	ITP	25	MR Egger	4.851	(1.846 to 12.746)	0.004
			Weighted median	1.22	(0.607 to 2.454)	0.577
			Inverse variance weighted	1.73	(1.045 to 2.864)	0.033
			Simple mode	0.717	(0.149 to 3.457)	0.683
			Weighted mode	0.717	(0.161 to 3.198)	0.667
Homostachydrine levels	ITP	27	MR Egger	1.274	(0.477 to 3.401)	0.633
			Weighted median	0.587	(0.310 to 1.110)	0.101
			Inverse variance weighted	0.602	(0.376 to 0.964)	0.035
			Simple mode	0.922	(0.275 to 3.092)	0.896
			Weighted mode	0.692	(0.323 to 1.485)	0.353
N-acetyl-3-methylhistidine levels	ITP	24	MR Egger	1.116	(0.593 to 2.099)	0.737
			Weighted median	0.827	(0.522 to 1.311)	0.419
			Inverse variance weighted	0.704	(0.504 to 0.984)	0.04
			Simple mode	0.615	(0.246 to 1.536)	0.309
			Weighted mode	0.811	(0.502 to 1.311)	0.401
Oleoyl-linoleoyl-glycerol (18:1/18:2) [2] levels	ITP	29	MR Egger	0.791	(0.301 to 2.075)	0.637
			Weighted median	0.688	(0.393 to 1.205)	0.191
			Inverse variance weighted	0.534	(0.351 to 0.812)	0.003
			Simple mode	1.032	(0.343 to 3.111)	0.955
			Weighted mode	0.934	(0.435 to 2.003)	0.861
N-acetylcarnosine levels	ITP	27	MR Egger	0.652	(0.273 to 1.558)	0.346
			Weighted median	0.74	(0.396 to 1.385)	0.347
			Inverse variance weighted	0.629	(0.415 to 0.953)	0.029
			Simple mode	0.766	(0.255 to 2.299)	0.638
			Weighted mode	0.733	(0.382 to 1.407)	0.359
Behenoylcarnitine (C22) levels	ITP	28	MR Egger	2.098	(0.844 to 5.218)	0.123
			Weighted median	0.6	(0.338 to 1.064)	0.081
			Inverse variance weighted	0.574	(0.374 to 0.882)	0.011
			Simple mode	0.516	(0.176 to 1.512)	0.238
			Weighted mode	0.576	(0.253 to 1.316)	0.202
3-hydroxypyridine glucuronide levels	ITP	23	MR Egger	0.595	(0.203 to 1.742)	0.354
			Weighted median	0.568	(0.318 to 1.014)	0.056
			Inverse variance weighted	0.585	(0.386 to 0.885)	0.011
			Simple mode	0.546	(0.162 to 1.841)	0.339
			Weighted mode	0.539	(0.173 to 1.683)	0.299
(2,4 or 2,5)-dimethylphenol sulfate levels	ITP	21	MR Egger	1.515	(0.548 to 4.188)	0.433
			Weighted median	1.637	(0.902 to 2.971)	0.105
			Inverse variance weighted	1.537	(1.012 to 2.335)	0.044
			Simple mode	1.866	(0.546 to 6.373)	0.332
			Weighted mode	1.598	(0.514 to 4.969)	0.427
N-succinyl-phenylalanine levels	ITP	25	MR Egger	1.399	(0.775 to 2.524)	0.277
			Weighted median	1.441	(0.922 to 2.251)	0.109
			Inverse variance weighted	1.405	(1.036 to 1.906)	0.029
			Simple mode	0.96	(0.433 to 2.130)	0.921
			Weighted mode	1.47	(0.940 to 2.299)	0.104
Gamma-glutamylhistidine levels	ITP	23	MR Egger	2.597	(0.908 to 7.423)	0.089
			Weighted median	2.832	(1.367 to 5.870)	0.005
			Inverse variance weighted	2.617	(1.580 to 4.334)	0
			Simple mode	4.657	(1.039 to 20.878)	0.057
			Weighted mode	4.038	(0.978 to 16.675)	0.067
Choline levels	ITP	23	MR Egger	1.719	(0.472 to 6.258)	0.42
			Weighted median	1.484	(0.722 to 3.050)	0.283
			Inverse variance weighted	1.665	(1.003 to 2.764)	0.049
			Simple mode	1.441	(0.431 to 4.821)	0.559
			Weighted mode	1.267	(0.390 to 4.113)	0.698
3-Hydroxybutyrate levels	ITP	17	MR Egger	0.182	(0.045 to 0.733)	0.03
			Weighted median	0.334	(0.150 to 0.744)	0.007
			Inverse variance weighted	0.364	(0.201 to 0.660)	0.001
			Simple mode	0.268	(0.069 to 1.039)	0.075
			Weighted mode	0.289	(0.070 to 1.198)	0.106
Phosphate levels (UKB data field 30810)	ITP	25	MR Egger	4.063	(1.110 to 14.867)	0.045
			Weighted median	1.715	(0.832 to 3.534)	0.144
			Inverse variance weighted	1.924	(1.104 to 3.351)	0.021
			Simple mode	1.766	(0.371 to 8.415)	0.482
			Weighted mode	1.766	(0.396 to 7.876)	0.463
Threonine levels	ITP	33	MR Egger	1.707	(0.604 to 4.819)	0.321
			Weighted median	2.48	(1.427 to 4.310)	0.001
			Inverse variance weighted	2.232	(1.517 to 3.283)	0
			Simple mode	3.338	(1.109 to 10.049)	0.04
			Weighted mode	3.39	(1.041 to 11.041)	0.051
Plasma free asparagine levels	ITP	26	MR Egger	1.031	(0.623 to 1.704)	0.907
			Weighted median	1.195	(0.820 to 1.743)	0.354
			Inverse variance weighted	1.461	(1.026 to 2.082)	0.036
			Simple mode	1.244	(0.452 to 3.422)	0.677
			Weighted mode	1.192	(0.823 to 1.728)	0.362
X-12104 levels	ITP	14	MR Egger	0.497	(0.100 to 2.472)	0.41
			Weighted median	0.331	(0.138 to 0.792)	0.013
			Inverse variance weighted	0.499	(0.255 to 0.976)	0.042
			Simple mode	0.193	(0.032 to 1.143)	0.093
			Weighted mode	0.202	(0.034 to 1.189)	0.1
X-12407 levels	ITP	23	MR Egger	0.335	(0.113 to 0.990)	0.061
			Weighted median	0.55	(0.283 to 1.066)	0.077
			Inverse variance weighted	0.567	(0.354 to 0.909)	0.019
			Simple mode	0.487	(0.142 to 1.671)	0.265
			Weighted mode	0.474	(0.143 to 1.570)	0.235
X-18886 levels	ITP	17	MR Egger	0.989	(0.182 to 5.377)	0.99
			Weighted median	2.03	(0.892 to 4.624)	0.092
			Inverse variance weighted	1.889	(1.010 to 3.531)	0.046
			Simple mode	2.128	(0.532 to 8.511)	0.302
			Weighted mode	2.128	(0.630 to 7.184)	0.241
X-23780 levels	ITP	28	MR Egger	0.257	(0.118 to 0.562)	0.002
			Weighted median	0.618	(0.325 to 1.174)	0.142
			Inverse variance weighted	0.55	(0.368 to 0.821)	0.004
			Simple mode	0.497	(0.182 to 1.357)	0.184
			Weighted mode	0.623	(0.289 to 1.344)	0.238
X-23659 levels	ITP	25	MR Egger	1.329	(0.524 to 3.368)	0.555
			Weighted median	1.694	(0.840 to 3.417)	0.141
			Inverse variance weighted	1.788	(1.158 to 2.760)	0.009
			Simple mode	2.885	(0.840 to 9.905)	0.105
			Weighted mode	1.675	(0.797 to 3.519)	0.186
3-methylcytidine levels	ITP	17	MR Egger	1.613	(1.023 to 2.543)	0.057
			Weighted median	1.668	(1.167 to 2.382)	0.005
			Inverse variance weighted	1.451	(1.046 to 2.013)	0.026
			Simple mode	1.448	(0.566 to 3.709)	0.451
			Weighted mode	1.65	(1.145 to 2.377)	0.016
X-12798 levels	ITP	35	MR Egger	1.237	(0.910 to 1.683)	0.184
			Weighted median	1.259	(0.951 to 1.667)	0.108
			Inverse variance weighted	1.392	(1.109 to 1.748)	0.004
			Simple mode	2.081	(0.877 to 4.939)	0.106
			Weighted mode	1.249	(0.962 to 1.622)	0.104
X-13431 levels	ITP	29	MR Egger	1.212	(0.770 to 1.908)	0.413
			Weighted median	1.34	(0.940 to 1.909)	0.106
			Inverse variance weighted	1.309	(1.000 to 1.713)	0.05
			Simple mode	1.461	(0.587 to 3.632)	0.422
			Weighted mode	1.3	(0.924 to 1.828)	0.143
3-phosphoglycerate to adenosine 5'-diphosphate (ADP) ratio	ITP	21	MR Egger	0.525	(0.227 to 1.214)	0.149
			Weighted median	0.638	(0.366 to 1.110)	0.111
			Inverse variance weighted	0.674	(0.459 to 0.991)	0.045
			Simple mode	0.602	(0.230 to 1.578)	0.314
			Weighted mode	0.615	(0.249 to 1.523)	0.306
Adenosine 3',5'-cyclic monophosphate (cAMP) to taurocholate ratio	ITP	14	MR Egger	0.123	(0.027 to 0.549)	0.018
			Weighted median	0.739	(0.325 to 1.683)	0.472
			Inverse variance weighted	0.548	(0.301 to 0.997)	0.049
			Simple mode	0.825	(0.184 to 3.700)	0.806
			Weighted mode	0.825	(0.189 to 3.601)	0.802
Adenosine 5'-monophosphate (AMP) to palmitate (16:0) ratio	ITP	17	MR Egger	1.038	(0.208 to 5.181)	0.965
			Weighted median	0.632	(0.280 to 1.425)	0.269
			Inverse variance weighted	0.51	(0.279 to 0.932)	0.029
			Simple mode	0.685	(0.160 to 2.931)	0.617
			Weighted mode	0.668	(0.161 to 2.769)	0.586
Adenosine 5'-diphosphate (ADP) to gluconate ratio	ITP	22	MR Egger	1.77	(0.763 to 4.104)	0.198
			Weighted median	1.753	(1.036 to 2.966)	0.037
			Inverse variance weighted	1.585	(1.082 to 2.322)	0.018
			Simple mode	2.322	(0.806 to 6.690)	0.134
			Weighted mode	2.273	(0.853 to 6.057)	0.115
Phosphate to oleoyl-linoleoyl-glycerol (18:1 to 18:2) [2] ratio	ITP	32	MR Egger	3.625	(1.537 to 8.552)	0.006
			Weighted median	1.453	(0.850 to 2.484)	0.172
			Inverse variance weighted	1.573	(1.082 to 2.285)	0.018
			Simple mode	1.733	(0.669 to 4.491)	0.267
			Weighted mode	1.261	(0.550 to 2.891)	0.587
Alpha-ketobutyrate to 3-methyl-2-oxobutyrate ratio	ITP	23	MR Egger	2.548	(0.804 to 8.078)	0.127
			Weighted median	1.584	(0.803 to 3.123)	0.184
			Inverse variance weighted	1.714	(1.049 to 2.801)	0.032
			Simple mode	1.532	(0.395 to 5.939)	0.543
			Weighted mode	1.479	(0.346 to 6.310)	0.603
Adenosine 5'-diphosphate (ADP) to glucose ratio	ITP	17	MR Egger	0.83	(0.228 to 3.016)	0.781
			Weighted median	1.654	(0.950 to 2.880)	0.075
			Inverse variance weighted	1.552	(1.005 to 2.398)	0.047
			Simple mode	1.798	(0.706 to 4.579)	0.236
			Weighted mode	1.82	(0.667 to 4.969)	0.26
Glucose-to-mannose ratio	ITP	27	MR Egger	0.792	(0.379 to 1.655)	0.54
			Weighted median	0.537	(0.302 to 0.957)	0.035
			Inverse variance weighted	0.611	(0.417 to 0.895)	0.011
			Simple mode	0.627	(0.196 to 2.000)	0.437
			Weighted mode	0.54	(0.303 to 0.959)	0.045
Bilirubin (Z,Z) to etiocholanolone glucuronide ratio	ITP	28	MR Egger	1.67	(1.073 to 2.597)	0.031
			Weighted median	1.525	(1.017 to 2.286)	0.041
			Inverse variance weighted	1.415	(1.071 to 1.870)	0.015
			Simple mode	1.749	(0.753 to 4.064)	0.205
			Weighted mode	1.52	(1.060 to 2.179)	0.031
Threonine to pyruvate ratio	ITP	33	MR Egger	0.798	(0.302 to 2.108)	0.652
			Weighted median	1.877	(1.013 to 3.478)	0.045
			Inverse variance weighted	1.783	(1.122 to 2.832)	0.014
			Simple mode	2.485	(0.733 to 8.427)	0.154
			Weighted mode	2.816	(0.891 to 8.897)	0.087
DHEAS levels	ITP	45	MR Egger	2.061	(0.954 to 4.451)	0.073
			Weighted median	1.421	(0.771 to 2.617)	0.26
			Inverse variance weighted	1.497	(1.017 to 2.204)	0.041
			Simple mode	3.367	(1.084 to 10.456)	0.042
			Weighted mode	1.427	(0.613 to 3.323)	0.414
5-(galactosylhydroxy)-L-lysine levels	ITP	13	MR Egger	0.994	(0.186 to 5.294)	0.994
			Weighted median	0.477	(0.198 to 1.149)	0.099
			Inverse variance weighted	0.464	(0.218 to 0.985)	0.046
			Simple mode	0.69	(0.170 to 2.806)	0.614
			Weighted mode	0.65	(0.154 to 2.743)	0.569
Sphingomyelin (d18:1/17:0, d17:1/18:0, d19:1/16:0) levels	ITP	27	MR Egger	2.128	(0.726 to 6.233)	0.181
			Weighted median	1.73	(0.921 to 3.247)	0.088
			Inverse variance weighted	1.94	(1.240 to 3.035)	0.004
			Simple mode	1.794	(0.614 to 5.244)	0.295
			Weighted mode	1.751	(0.639 to 4.800)	0.286
Hydroxy-cmpf levels	ITP	20	MR Egger	2.377	(0.610 to 9.263)	0.228
			Weighted median	1.823	(0.833 to 3.991)	0.133
			Inverse variance weighted	1.938	(1.144 to 3.286)	0.014
			Simple mode	0.771	(0.172 to 3.464)	0.739
			Weighted mode	3.296	(0.757 to 14.352)	0.129
N-acetyl-L-alanine levels	ITP	33	MR Egger	3.702	(1.255 to 10.922)	0.024
			Weighted median	1.403	(0.749 to 2.628)	0.29
			Inverse variance weighted	1.594	(1.007 to 2.521)	0.046
			Simple mode	1.197	(0.327 to 4.384)	0.788
			Weighted mode	1.178	(0.349 to 3.976)	0.793
N1-methyladenosine levels	ITP	34	MR Egger	4.007	(1.404 to 11.437)	0.014
			Weighted median	1.221	(0.666 to 2.239)	0.519
			Inverse variance weighted	1.585	(1.034 to 2.429)	0.035
			Simple mode	0.805	(0.241 to 2.693)	0.728
			Weighted mode	0.832	(0.257 to 2.688)	0.76
Pseudouridine levels	ITP	23	MR Egger	1.435	(0.340 to 6.045)	0.628
			Weighted median	1.7	(0.794 to 3.640)	0.172
			Inverse variance weighted	1.742	(1.024 to 2.961)	0.041
			Simple mode	2.198	(0.593 to 8.150)	0.251
			Weighted mode	1.816	(0.469 to 7.031)	0.397
Nonadecanoate (19:0) levels	ITP	26	MR Egger	0.212	(0.076 to 0.588)	0.006
			Weighted median	0.804	(0.400 to 1.616)	0.54
			Inverse variance weighted	0.595	(0.367 to 0.965)	0.035
			Simple mode	0.911	(0.222 to 3.735)	0.897
			Weighted mode	0.926	(0.263 to 3.266)	0.906
2'-deoxyuridine to cytidine ratio	ITP	27	MR Egger	0.215	(0.084 to 0.551)	0.004
			Weighted median	0.796	(0.414 to 1.529)	0.493
			Inverse variance weighted	0.56	(0.343 to 0.913)	0.02
			Simple mode	0.798	(0.254 to 2.502)	0.702
			Weighted mode	0.813	(0.351 to 1.884)	0.633
Choline phosphate to choline ratio	ITP	24	MR Egger	0.232	(0.072 to 0.743)	0.022
			Weighted median	0.695	(0.357 to 1.354)	0.285
			Inverse variance weighted	0.585	(0.359 to 0.952)	0.031
			Simple mode	0.688	(0.198 to 2.390)	0.561
			Weighted mode	0.735	(0.249 to 2.169)	0.582
