# Supplementary material for: Genetically predicted plasma metabolites mediate the causal relationship between gut microbiota and primary immune thrombocytopenia (ITP)
Source: Front Microbiol. 2024 Oct 28;15:1447729. doi: 10.3389/fmicb.2024.1447729 (PMC11551717; doi:10.3389/fmicb.2024.1447729)
Supplement: Supplementary file 10 [file Table_10.XLSX]

## Sheet: Sheet1
Supplementary Table S10: Characteristics of significant SNPs with genome-wide associations (P<1×10-5) for gut microbiota on plasma metabolites
Exposure.Level	Exposure.Taxa	Outcome	SNPs	CHR	POS	EA	OA	BETA	SE	P	N	R2	F-STATISTICS
genus	Alistipes	Benzoate levels	rs1107244	13	38057357	G	A	0.0758558	0.0171182	9.36717e-06	17571	0.00111629	19.6341
genus	Alistipes	Benzoate levels	rs11769002	7	62443498	G	A	-0.0528793	0.0109389	1.33764e-06	17571	0.00132817	23.3657
genus	Alistipes	Benzoate levels	rs11958296	5	177755179	A	G	-0.0981222	0.0218272	6.94362e-06	16214	0.00124482	20.2062
genus	Alistipes	Benzoate levels	rs12990744	2	178000949	C	T	-0.0776618	0.0172986	7.13925e-06	16694	0.0012059	20.1531
genus	Alistipes	Benzoate levels	rs1339725	1	180526707	A	T	-0.0886379	0.0199146	8.5507e-06	17290	0.00114447	19.8083
genus	Alistipes	Benzoate levels	rs1689282	9	14080129	A	C	-0.0520061	0.0113942	5.01245e-06	17090	0.00121751	20.8301
genus	Alistipes	Benzoate levels	rs2837096	21	40978013	A	G	0.0900406	0.0197343	5.05144e-06	16858	0.00123336	20.8152
genus	Alistipes	Benzoate levels	rs34417064	17	52776479	A	G	-0.048202	0.0106868	6.47051e-06	17570	0.00115653	20.3414
genus	Alistipes	Benzoate levels	rs36021379	21	28515912	A	G	-0.0643201	0.0145417	9.72757e-06	17090	0.00114346	19.5619
genus	Alistipes	Benzoate levels	rs4810359	20	41191335	A	G	-0.0652428	0.0146155	8.04672e-06	17380	0.00114522	19.9244
genus	Alistipes	Benzoate levels	rs62576416	9	112120264	T	C	0.0492647	0.0109733	7.13866e-06	17564	0.00114624	20.1534
genus	Alistipes	Benzoate levels	rs67281112	7	135778919	G	C	0.0634575	0.0137846	4.15429e-06	17090	0.00123851	21.1898
genus	Alistipes	Benzoate levels	rs67705352	1	19790706	T	G	-0.0532404	0.0110864	1.56841e-06	17567	0.00131109	23.0596
genus	Alistipes	Benzoate levels	rs7129639	11	17511427	A	C	0.0524955	0.0109584	1.66409e-06	17571	0.00130433	22.9458
genus	Alistipes	Benzoate levels	rs8130320	21	40580258	A	G	-0.049002	0.010717	4.82274e-06	17571	0.00118841	20.904
genus	Alistipes	DHEAS levels	rs1107244	13	38057357	G	A	0.0758558	0.0171182	9.36717e-06	17571	0.00111629	19.6341
genus	Alistipes	DHEAS levels	rs11769002	7	62443498	G	A	-0.0528793	0.0109389	1.33764e-06	17571	0.00132817	23.3657
genus	Alistipes	DHEAS levels	rs11958296	5	177755179	A	G	-0.0981222	0.0218272	6.94362e-06	16214	0.00124482	20.2062
genus	Alistipes	DHEAS levels	rs12990744	2	178000949	C	T	-0.0776618	0.0172986	7.13925e-06	16694	0.0012059	20.1531
genus	Alistipes	DHEAS levels	rs1339725	1	180526707	A	T	-0.0886379	0.0199146	8.5507e-06	17290	0.00114447	19.8083
genus	Alistipes	DHEAS levels	rs1689282	9	14080129	A	C	-0.0520061	0.0113942	5.01245e-06	17090	0.00121751	20.8301
genus	Alistipes	DHEAS levels	rs2837096	21	40978013	A	G	0.0900406	0.0197343	5.05144e-06	16858	0.00123336	20.8152
genus	Alistipes	DHEAS levels	rs34417064	17	52776479	A	G	-0.048202	0.0106868	6.47051e-06	17570	0.00115653	20.3414
genus	Alistipes	DHEAS levels	rs36021379	21	28515912	A	G	-0.0643201	0.0145417	9.72757e-06	17090	0.00114346	19.5619
genus	Alistipes	DHEAS levels	rs4810359	20	41191335	A	G	-0.0652428	0.0146155	8.04672e-06	17380	0.00114522	19.9244
genus	Alistipes	DHEAS levels	rs62576416	9	112120264	T	C	0.0492647	0.0109733	7.13866e-06	17564	0.00114624	20.1534
genus	Alistipes	DHEAS levels	rs67281112	7	135778919	G	C	0.0634575	0.0137846	4.15429e-06	17090	0.00123851	21.1898
genus	Alistipes	DHEAS levels	rs67705352	1	19790706	T	G	-0.0532404	0.0110864	1.56841e-06	17567	0.00131109	23.0596
genus	Alistipes	DHEAS levels	rs7129639	11	17511427	A	C	0.0524955	0.0109584	1.66409e-06	17571	0.00130433	22.9458
genus	Alistipes	DHEAS levels	rs8130320	21	40580258	A	G	-0.049002	0.010717	4.82274e-06	17571	0.00118841	20.904
genus	Alistipes	Homocitrulline levels	rs1107244	13	38057357	G	A	0.0758558	0.0171182	9.36717e-06	17571	0.00111629	19.6341
genus	Alistipes	Homocitrulline levels	rs11769002	7	62443498	G	A	-0.0528793	0.0109389	1.33764e-06	17571	0.00132817	23.3657
genus	Alistipes	Homocitrulline levels	rs11958296	5	177755179	A	G	-0.0981222	0.0218272	6.94362e-06	16214	0.00124482	20.2062
genus	Alistipes	Homocitrulline levels	rs12990744	2	178000949	C	T	-0.0776618	0.0172986	7.13925e-06	16694	0.0012059	20.1531
genus	Alistipes	Homocitrulline levels	rs1339725	1	180526707	A	T	-0.0886379	0.0199146	8.5507e-06	17290	0.00114447	19.8083
genus	Alistipes	Homocitrulline levels	rs1689282	9	14080129	A	C	-0.0520061	0.0113942	5.01245e-06	17090	0.00121751	20.8301
genus	Alistipes	Homocitrulline levels	rs2837096	21	40978013	A	G	0.0900406	0.0197343	5.05144e-06	16858	0.00123336	20.8152
genus	Alistipes	Homocitrulline levels	rs34417064	17	52776479	A	G	-0.048202	0.0106868	6.47051e-06	17570	0.00115653	20.3414
genus	Alistipes	Homocitrulline levels	rs36021379	21	28515912	A	G	-0.0643201	0.0145417	9.72757e-06	17090	0.00114346	19.5619
genus	Alistipes	Homocitrulline levels	rs4810359	20	41191335	A	G	-0.0652428	0.0146155	8.04672e-06	17380	0.00114522	19.9244
genus	Alistipes	Homocitrulline levels	rs62576416	9	112120264	T	C	0.0492647	0.0109733	7.13866e-06	17564	0.00114624	20.1534
genus	Alistipes	Homocitrulline levels	rs67281112	7	135778919	G	C	0.0634575	0.0137846	4.15429e-06	17090	0.00123851	21.1898
genus	Alistipes	Homocitrulline levels	rs67705352	1	19790706	T	G	-0.0532404	0.0110864	1.56841e-06	17567	0.00131109	23.0596
genus	Alistipes	Homocitrulline levels	rs7129639	11	17511427	A	C	0.0524955	0.0109584	1.66409e-06	17571	0.00130433	22.9458
genus	Alistipes	Homocitrulline levels	rs8130320	21	40580258	A	G	-0.049002	0.010717	4.82274e-06	17571	0.00118841	20.904
genus	Alistipes	Threonate levels	rs1107244	13	38057357	G	A	0.0758558	0.0171182	9.36717e-06	17571	0.00111629	19.6341
genus	Alistipes	Threonate levels	rs11769002	7	62443498	G	A	-0.0528793	0.0109389	1.33764e-06	17571	0.00132817	23.3657
genus	Alistipes	Threonate levels	rs11958296	5	177755179	A	G	-0.0981222	0.0218272	6.94362e-06	16214	0.00124482	20.2062
genus	Alistipes	Threonate levels	rs12990744	2	178000949	C	T	-0.0776618	0.0172986	7.13925e-06	16694	0.0012059	20.1531
genus	Alistipes	Threonate levels	rs1339725	1	180526707	A	T	-0.0886379	0.0199146	8.5507e-06	17290	0.00114447	19.8083
genus	Alistipes	Threonate levels	rs1689282	9	14080129	A	C	-0.0520061	0.0113942	5.01245e-06	17090	0.00121751	20.8301
genus	Alistipes	Threonate levels	rs2837096	21	40978013	A	G	0.0900406	0.0197343	5.05144e-06	16858	0.00123336	20.8152
genus	Alistipes	Threonate levels	rs34417064	17	52776479	A	G	-0.048202	0.0106868	6.47051e-06	17570	0.00115653	20.3414
genus	Alistipes	Threonate levels	rs36021379	21	28515912	A	G	-0.0643201	0.0145417	9.72757e-06	17090	0.00114346	19.5619
genus	Alistipes	Threonate levels	rs4810359	20	41191335	A	G	-0.0652428	0.0146155	8.04672e-06	17380	0.00114522	19.9244
genus	Alistipes	Threonate levels	rs62576416	9	112120264	T	C	0.0492647	0.0109733	7.13866e-06	17564	0.00114624	20.1534
genus	Alistipes	Threonate levels	rs67281112	7	135778919	G	C	0.0634575	0.0137846	4.15429e-06	17090	0.00123851	21.1898
genus	Alistipes	Threonate levels	rs67705352	1	19790706	T	G	-0.0532404	0.0110864	1.56841e-06	17567	0.00131109	23.0596
genus	Alistipes	Threonate levels	rs7129639	11	17511427	A	C	0.0524955	0.0109584	1.66409e-06	17571	0.00130433	22.9458
genus	Alistipes	Threonate levels	rs8130320	21	40580258	A	G	-0.049002	0.010717	4.82274e-06	17571	0.00118841	20.904
genus	Alistipes	Homostachydrine levels	rs1107244	13	38057357	G	A	0.0758558	0.0171182	9.36717e-06	17571	0.00111629	19.6341
genus	Alistipes	Homostachydrine levels	rs11769002	7	62443498	G	A	-0.0528793	0.0109389	1.33764e-06	17571	0.00132817	23.3657
genus	Alistipes	Homostachydrine levels	rs11958296	5	177755179	A	G	-0.0981222	0.0218272	6.94362e-06	16214	0.00124482	20.2062
genus	Alistipes	Homostachydrine levels	rs12990744	2	178000949	C	T	-0.0776618	0.0172986	7.13925e-06	16694	0.0012059	20.1531
genus	Alistipes	Homostachydrine levels	rs1339725	1	180526707	A	T	-0.0886379	0.0199146	8.5507e-06	17290	0.00114447	19.8083
genus	Alistipes	Homostachydrine levels	rs1689282	9	14080129	A	C	-0.0520061	0.0113942	5.01245e-06	17090	0.00121751	20.8301
genus	Alistipes	Homostachydrine levels	rs2837096	21	40978013	A	G	0.0900406	0.0197343	5.05144e-06	16858	0.00123336	20.8152
genus	Alistipes	Homostachydrine levels	rs34417064	17	52776479	A	G	-0.048202	0.0106868	6.47051e-06	17570	0.00115653	20.3414
genus	Alistipes	Homostachydrine levels	rs36021379	21	28515912	A	G	-0.0643201	0.0145417	9.72757e-06	17090	0.00114346	19.5619
genus	Alistipes	Homostachydrine levels	rs4810359	20	41191335	A	G	-0.0652428	0.0146155	8.04672e-06	17380	0.00114522	19.9244
genus	Alistipes	Homostachydrine levels	rs62576416	9	112120264	T	C	0.0492647	0.0109733	7.13866e-06	17564	0.00114624	20.1534
genus	Alistipes	Homostachydrine levels	rs67281112	7	135778919	G	C	0.0634575	0.0137846	4.15429e-06	17090	0.00123851	21.1898
genus	Alistipes	Homostachydrine levels	rs67705352	1	19790706	T	G	-0.0532404	0.0110864	1.56841e-06	17567	0.00131109	23.0596
genus	Alistipes	Homostachydrine levels	rs7129639	11	17511427	A	C	0.0524955	0.0109584	1.66409e-06	17571	0.00130433	22.9458
genus	Alistipes	Homostachydrine levels	rs8130320	21	40580258	A	G	-0.049002	0.010717	4.82274e-06	17571	0.00118841	20.904
genus	Alistipes	N-acetyl-3-methylhistidine levels	rs1107244	13	38057357	G	A	0.0758558	0.0171182	9.36717e-06	17571	0.00111629	19.6341
genus	Alistipes	N-acetyl-3-methylhistidine levels	rs11769002	7	62443498	G	A	-0.0528793	0.0109389	1.33764e-06	17571	0.00132817	23.3657
genus	Alistipes	N-acetyl-3-methylhistidine levels	rs11958296	5	177755179	A	G	-0.0981222	0.0218272	6.94362e-06	16214	0.00124482	20.2062
genus	Alistipes	N-acetyl-3-methylhistidine levels	rs12990744	2	178000949	C	T	-0.0776618	0.0172986	7.13925e-06	16694	0.0012059	20.1531
genus	Alistipes	N-acetyl-3-methylhistidine levels	rs1339725	1	180526707	A	T	-0.0886379	0.0199146	8.5507e-06	17290	0.00114447	19.8083
genus	Alistipes	N-acetyl-3-methylhistidine levels	rs1689282	9	14080129	A	C	-0.0520061	0.0113942	5.01245e-06	17090	0.00121751	20.8301
genus	Alistipes	N-acetyl-3-methylhistidine levels	rs2837096	21	40978013	A	G	0.0900406	0.0197343	5.05144e-06	16858	0.00123336	20.8152
genus	Alistipes	N-acetyl-3-methylhistidine levels	rs34417064	17	52776479	A	G	-0.048202	0.0106868	6.47051e-06	17570	0.00115653	20.3414
genus	Alistipes	N-acetyl-3-methylhistidine levels	rs36021379	21	28515912	A	G	-0.0643201	0.0145417	9.72757e-06	17090	0.00114346	19.5619
genus	Alistipes	N-acetyl-3-methylhistidine levels	rs4810359	20	41191335	A	G	-0.0652428	0.0146155	8.04672e-06	17380	0.00114522	19.9244
genus	Alistipes	N-acetyl-3-methylhistidine levels	rs62576416	9	112120264	T	C	0.0492647	0.0109733	7.13866e-06	17564	0.00114624	20.1534
genus	Alistipes	N-acetyl-3-methylhistidine levels	rs67281112	7	135778919	G	C	0.0634575	0.0137846	4.15429e-06	17090	0.00123851	21.1898
genus	Alistipes	N-acetyl-3-methylhistidine levels	rs67705352	1	19790706	T	G	-0.0532404	0.0110864	1.56841e-06	17567	0.00131109	23.0596
genus	Alistipes	N-acetyl-3-methylhistidine levels	rs7129639	11	17511427	A	C	0.0524955	0.0109584	1.66409e-06	17571	0.00130433	22.9458
genus	Alistipes	N-acetyl-3-methylhistidine levels	rs8130320	21	40580258	A	G	-0.049002	0.010717	4.82274e-06	17571	0.00118841	20.904
genus	Alistipes	5-(galactosylhydroxy)-L-lysine levels	rs1107244	13	38057357	G	A	0.0758558	0.0171182	9.36717e-06	17571	0.00111629	19.6341
genus	Alistipes	5-(galactosylhydroxy)-L-lysine levels	rs11769002	7	62443498	G	A	-0.0528793	0.0109389	1.33764e-06	17571	0.00132817	23.3657
genus	Alistipes	5-(galactosylhydroxy)-L-lysine levels	rs11958296	5	177755179	A	G	-0.0981222	0.0218272	6.94362e-06	16214	0.00124482	20.2062
genus	Alistipes	5-(galactosylhydroxy)-L-lysine levels	rs12990744	2	178000949	C	T	-0.0776618	0.0172986	7.13925e-06	16694	0.0012059	20.1531
genus	Alistipes	5-(galactosylhydroxy)-L-lysine levels	rs1339725	1	180526707	A	T	-0.0886379	0.0199146	8.5507e-06	17290	0.00114447	19.8083
genus	Alistipes	5-(galactosylhydroxy)-L-lysine levels	rs1689282	9	14080129	A	C	-0.0520061	0.0113942	5.01245e-06	17090	0.00121751	20.8301
genus	Alistipes	5-(galactosylhydroxy)-L-lysine levels	rs2837096	21	40978013	A	G	0.0900406	0.0197343	5.05144e-06	16858	0.00123336	20.8152
genus	Alistipes	5-(galactosylhydroxy)-L-lysine levels	rs34417064	17	52776479	A	G	-0.048202	0.0106868	6.47051e-06	17570	0.00115653	20.3414
genus	Alistipes	5-(galactosylhydroxy)-L-lysine levels	rs36021379	21	28515912	A	G	-0.0643201	0.0145417	9.72757e-06	17090	0.00114346	19.5619
genus	Alistipes	5-(galactosylhydroxy)-L-lysine levels	rs4810359	20	41191335	A	G	-0.0652428	0.0146155	8.04672e-06	17380	0.00114522	19.9244
genus	Alistipes	5-(galactosylhydroxy)-L-lysine levels	rs62576416	9	112120264	T	C	0.0492647	0.0109733	7.13866e-06	17564	0.00114624	20.1534
genus	Alistipes	5-(galactosylhydroxy)-L-lysine levels	rs67281112	7	135778919	G	C	0.0634575	0.0137846	4.15429e-06	17090	0.00123851	21.1898
genus	Alistipes	5-(galactosylhydroxy)-L-lysine levels	rs67705352	1	19790706	T	G	-0.0532404	0.0110864	1.56841e-06	17567	0.00131109	23.0596
genus	Alistipes	5-(galactosylhydroxy)-L-lysine levels	rs7129639	11	17511427	A	C	0.0524955	0.0109584	1.66409e-06	17571	0.00130433	22.9458
genus	Alistipes	5-(galactosylhydroxy)-L-lysine levels	rs8130320	21	40580258	A	G	-0.049002	0.010717	4.82274e-06	17571	0.00118841	20.904
genus	Alistipes	Oleoyl-linoleoyl-glycerol (18:1/18:2) [2] levels	rs1107244	13	38057357	G	A	0.0758558	0.0171182	9.36717e-06	17571	0.00111629	19.6341
genus	Alistipes	Oleoyl-linoleoyl-glycerol (18:1/18:2) [2] levels	rs11769002	7	62443498	G	A	-0.0528793	0.0109389	1.33764e-06	17571	0.00132817	23.3657
genus	Alistipes	Oleoyl-linoleoyl-glycerol (18:1/18:2) [2] levels	rs11958296	5	177755179	A	G	-0.0981222	0.0218272	6.94362e-06	16214	0.00124482	20.2062
genus	Alistipes	Oleoyl-linoleoyl-glycerol (18:1/18:2) [2] levels	rs12990744	2	178000949	C	T	-0.0776618	0.0172986	7.13925e-06	16694	0.0012059	20.1531
genus	Alistipes	Oleoyl-linoleoyl-glycerol (18:1/18:2) [2] levels	rs1339725	1	180526707	A	T	-0.0886379	0.0199146	8.5507e-06	17290	0.00114447	19.8083
genus	Alistipes	Oleoyl-linoleoyl-glycerol (18:1/18:2) [2] levels	rs1689282	9	14080129	A	C	-0.0520061	0.0113942	5.01245e-06	17090	0.00121751	20.8301
genus	Alistipes	Oleoyl-linoleoyl-glycerol (18:1/18:2) [2] levels	rs2837096	21	40978013	A	G	0.0900406	0.0197343	5.05144e-06	16858	0.00123336	20.8152
genus	Alistipes	Oleoyl-linoleoyl-glycerol (18:1/18:2) [2] levels	rs34417064	17	52776479	A	G	-0.048202	0.0106868	6.47051e-06	17570	0.00115653	20.3414
genus	Alistipes	Oleoyl-linoleoyl-glycerol (18:1/18:2) [2] levels	rs36021379	21	28515912	A	G	-0.0643201	0.0145417	9.72757e-06	17090	0.00114346	19.5619
genus	Alistipes	Oleoyl-linoleoyl-glycerol (18:1/18:2) [2] levels	rs4810359	20	41191335	A	G	-0.0652428	0.0146155	8.04672e-06	17380	0.00114522	19.9244
genus	Alistipes	Oleoyl-linoleoyl-glycerol (18:1/18:2) [2] levels	rs62576416	9	112120264	T	C	0.0492647	0.0109733	7.13866e-06	17564	0.00114624	20.1534
genus	Alistipes	Oleoyl-linoleoyl-glycerol (18:1/18:2) [2] levels	rs67281112	7	135778919	G	C	0.0634575	0.0137846	4.15429e-06	17090	0.00123851	21.1898
genus	Alistipes	Oleoyl-linoleoyl-glycerol (18:1/18:2) [2] levels	rs67705352	1	19790706	T	G	-0.0532404	0.0110864	1.56841e-06	17567	0.00131109	23.0596
genus	Alistipes	Oleoyl-linoleoyl-glycerol (18:1/18:2) [2] levels	rs7129639	11	17511427	A	C	0.0524955	0.0109584	1.66409e-06	17571	0.00130433	22.9458
genus	Alistipes	Oleoyl-linoleoyl-glycerol (18:1/18:2) [2] levels	rs8130320	21	40580258	A	G	-0.049002	0.010717	4.82274e-06	17571	0.00118841	20.904
genus	Alistipes	N-acetylcarnosine levels	rs1107244	13	38057357	G	A	0.0758558	0.0171182	9.36717e-06	17571	0.00111629	19.6341
genus	Alistipes	N-acetylcarnosine levels	rs11769002	7	62443498	G	A	-0.0528793	0.0109389	1.33764e-06	17571	0.00132817	23.3657
genus	Alistipes	N-acetylcarnosine levels	rs11958296	5	177755179	A	G	-0.0981222	0.0218272	6.94362e-06	16214	0.00124482	20.2062
genus	Alistipes	N-acetylcarnosine levels	rs12990744	2	178000949	C	T	-0.0776618	0.0172986	7.13925e-06	16694	0.0012059	20.1531
genus	Alistipes	N-acetylcarnosine levels	rs1339725	1	180526707	A	T	-0.0886379	0.0199146	8.5507e-06	17290	0.00114447	19.8083
genus	Alistipes	N-acetylcarnosine levels	rs1689282	9	14080129	A	C	-0.0520061	0.0113942	5.01245e-06	17090	0.00121751	20.8301
genus	Alistipes	N-acetylcarnosine levels	rs2837096	21	40978013	A	G	0.0900406	0.0197343	5.05144e-06	16858	0.00123336	20.8152
genus	Alistipes	N-acetylcarnosine levels	rs34417064	17	52776479	A	G	-0.048202	0.0106868	6.47051e-06	17570	0.00115653	20.3414
genus	Alistipes	N-acetylcarnosine levels	rs36021379	21	28515912	A	G	-0.0643201	0.0145417	9.72757e-06	17090	0.00114346	19.5619
genus	Alistipes	N-acetylcarnosine levels	rs4810359	20	41191335	A	G	-0.0652428	0.0146155	8.04672e-06	17380	0.00114522	19.9244
genus	Alistipes	N-acetylcarnosine levels	rs62576416	9	112120264	T	C	0.0492647	0.0109733	7.13866e-06	17564	0.00114624	20.1534
genus	Alistipes	N-acetylcarnosine levels	rs67281112	7	135778919	G	C	0.0634575	0.0137846	4.15429e-06	17090	0.00123851	21.1898
genus	Alistipes	N-acetylcarnosine levels	rs67705352	1	19790706	T	G	-0.0532404	0.0110864	1.56841e-06	17567	0.00131109	23.0596
genus	Alistipes	N-acetylcarnosine levels	rs7129639	11	17511427	A	C	0.0524955	0.0109584	1.66409e-06	17571	0.00130433	22.9458
genus	Alistipes	N-acetylcarnosine levels	rs8130320	21	40580258	A	G	-0.049002	0.010717	4.82274e-06	17571	0.00118841	20.904
genus	Alistipes	Sphingomyelin (d18:1/17:0, d17:1/18:0, d19:1/16:0) levels	rs1107244	13	38057357	G	A	0.0758558	0.0171182	9.36717e-06	17571	0.00111629	19.6341
genus	Alistipes	Sphingomyelin (d18:1/17:0, d17:1/18:0, d19:1/16:0) levels	rs11769002	7	62443498	G	A	-0.0528793	0.0109389	1.33764e-06	17571	0.00132817	23.3657
genus	Alistipes	Sphingomyelin (d18:1/17:0, d17:1/18:0, d19:1/16:0) levels	rs11958296	5	177755179	A	G	-0.0981222	0.0218272	6.94362e-06	16214	0.00124482	20.2062
genus	Alistipes	Sphingomyelin (d18:1/17:0, d17:1/18:0, d19:1/16:0) levels	rs12990744	2	178000949	C	T	-0.0776618	0.0172986	7.13925e-06	16694	0.0012059	20.1531
genus	Alistipes	Sphingomyelin (d18:1/17:0, d17:1/18:0, d19:1/16:0) levels	rs1339725	1	180526707	A	T	-0.0886379	0.0199146	8.5507e-06	17290	0.00114447	19.8083
genus	Alistipes	Sphingomyelin (d18:1/17:0, d17:1/18:0, d19:1/16:0) levels	rs1689282	9	14080129	A	C	-0.0520061	0.0113942	5.01245e-06	17090	0.00121751	20.8301
genus	Alistipes	Sphingomyelin (d18:1/17:0, d17:1/18:0, d19:1/16:0) levels	rs2837096	21	40978013	A	G	0.0900406	0.0197343	5.05144e-06	16858	0.00123336	20.8152
genus	Alistipes	Sphingomyelin (d18:1/17:0, d17:1/18:0, d19:1/16:0) levels	rs34417064	17	52776479	A	G	-0.048202	0.0106868	6.47051e-06	17570	0.00115653	20.3414
genus	Alistipes	Sphingomyelin (d18:1/17:0, d17:1/18:0, d19:1/16:0) levels	rs36021379	21	28515912	A	G	-0.0643201	0.0145417	9.72757e-06	17090	0.00114346	19.5619
genus	Alistipes	Sphingomyelin (d18:1/17:0, d17:1/18:0, d19:1/16:0) levels	rs4810359	20	41191335	A	G	-0.0652428	0.0146155	8.04672e-06	17380	0.00114522	19.9244
genus	Alistipes	Sphingomyelin (d18:1/17:0, d17:1/18:0, d19:1/16:0) levels	rs62576416	9	112120264	T	C	0.0492647	0.0109733	7.13866e-06	17564	0.00114624	20.1534
genus	Alistipes	Sphingomyelin (d18:1/17:0, d17:1/18:0, d19:1/16:0) levels	rs67281112	7	135778919	G	C	0.0634575	0.0137846	4.15429e-06	17090	0.00123851	21.1898
genus	Alistipes	Sphingomyelin (d18:1/17:0, d17:1/18:0, d19:1/16:0) levels	rs67705352	1	19790706	T	G	-0.0532404	0.0110864	1.56841e-06	17567	0.00131109	23.0596
genus	Alistipes	Sphingomyelin (d18:1/17:0, d17:1/18:0, d19:1/16:0) levels	rs7129639	11	17511427	A	C	0.0524955	0.0109584	1.66409e-06	17571	0.00130433	22.9458
genus	Alistipes	Sphingomyelin (d18:1/17:0, d17:1/18:0, d19:1/16:0) levels	rs8130320	21	40580258	A	G	-0.049002	0.010717	4.82274e-06	17571	0.00118841	20.904
genus	Alistipes	Behenoylcarnitine (C22) levels	rs1107244	13	38057357	G	A	0.0758558	0.0171182	9.36717e-06	17571	0.00111629	19.6341
genus	Alistipes	Behenoylcarnitine (C22) levels	rs11769002	7	62443498	G	A	-0.0528793	0.0109389	1.33764e-06	17571	0.00132817	23.3657
genus	Alistipes	Behenoylcarnitine (C22) levels	rs11958296	5	177755179	A	G	-0.0981222	0.0218272	6.94362e-06	16214	0.00124482	20.2062
genus	Alistipes	Behenoylcarnitine (C22) levels	rs12990744	2	178000949	C	T	-0.0776618	0.0172986	7.13925e-06	16694	0.0012059	20.1531
genus	Alistipes	Behenoylcarnitine (C22) levels	rs1339725	1	180526707	A	T	-0.0886379	0.0199146	8.5507e-06	17290	0.00114447	19.8083
genus	Alistipes	Behenoylcarnitine (C22) levels	rs1689282	9	14080129	A	C	-0.0520061	0.0113942	5.01245e-06	17090	0.00121751	20.8301
genus	Alistipes	Behenoylcarnitine (C22) levels	rs2837096	21	40978013	A	G	0.0900406	0.0197343	5.05144e-06	16858	0.00123336	20.8152
genus	Alistipes	Behenoylcarnitine (C22) levels	rs34417064	17	52776479	A	G	-0.048202	0.0106868	6.47051e-06	17570	0.00115653	20.3414
genus	Alistipes	Behenoylcarnitine (C22) levels	rs36021379	21	28515912	A	G	-0.0643201	0.0145417	9.72757e-06	17090	0.00114346	19.5619
genus	Alistipes	Behenoylcarnitine (C22) levels	rs4810359	20	41191335	A	G	-0.0652428	0.0146155	8.04672e-06	17380	0.00114522	19.9244
genus	Alistipes	Behenoylcarnitine (C22) levels	rs62576416	9	112120264	T	C	0.0492647	0.0109733	7.13866e-06	17564	0.00114624	20.1534
genus	Alistipes	Behenoylcarnitine (C22) levels	rs67281112	7	135778919	G	C	0.0634575	0.0137846	4.15429e-06	17090	0.00123851	21.1898
genus	Alistipes	Behenoylcarnitine (C22) levels	rs67705352	1	19790706	T	G	-0.0532404	0.0110864	1.56841e-06	17567	0.00131109	23.0596
genus	Alistipes	Behenoylcarnitine (C22) levels	rs7129639	11	17511427	A	C	0.0524955	0.0109584	1.66409e-06	17571	0.00130433	22.9458
genus	Alistipes	Behenoylcarnitine (C22) levels	rs8130320	21	40580258	A	G	-0.049002	0.010717	4.82274e-06	17571	0.00118841	20.904
genus	Alistipes	Hydroxy-cmpf levels	rs1107244	13	38057357	G	A	0.0758558	0.0171182	9.36717e-06	17571	0.00111629	19.6341
genus	Alistipes	Hydroxy-cmpf levels	rs11769002	7	62443498	G	A	-0.0528793	0.0109389	1.33764e-06	17571	0.00132817	23.3657
genus	Alistipes	Hydroxy-cmpf levels	rs11958296	5	177755179	A	G	-0.0981222	0.0218272	6.94362e-06	16214	0.00124482	20.2062
genus	Alistipes	Hydroxy-cmpf levels	rs12990744	2	178000949	C	T	-0.0776618	0.0172986	7.13925e-06	16694	0.0012059	20.1531
genus	Alistipes	Hydroxy-cmpf levels	rs1339725	1	180526707	A	T	-0.0886379	0.0199146	8.5507e-06	17290	0.00114447	19.8083
genus	Alistipes	Hydroxy-cmpf levels	rs1689282	9	14080129	A	C	-0.0520061	0.0113942	5.01245e-06	17090	0.00121751	20.8301
genus	Alistipes	Hydroxy-cmpf levels	rs2837096	21	40978013	A	G	0.0900406	0.0197343	5.05144e-06	16858	0.00123336	20.8152
genus	Alistipes	Hydroxy-cmpf levels	rs34417064	17	52776479	A	G	-0.048202	0.0106868	6.47051e-06	17570	0.00115653	20.3414
genus	Alistipes	Hydroxy-cmpf levels	rs36021379	21	28515912	A	G	-0.0643201	0.0145417	9.72757e-06	17090	0.00114346	19.5619
genus	Alistipes	Hydroxy-cmpf levels	rs4810359	20	41191335	A	G	-0.0652428	0.0146155	8.04672e-06	17380	0.00114522	19.9244
genus	Alistipes	Hydroxy-cmpf levels	rs62576416	9	112120264	T	C	0.0492647	0.0109733	7.13866e-06	17564	0.00114624	20.1534
genus	Alistipes	Hydroxy-cmpf levels	rs67281112	7	135778919	G	C	0.0634575	0.0137846	4.15429e-06	17090	0.00123851	21.1898
genus	Alistipes	Hydroxy-cmpf levels	rs67705352	1	19790706	T	G	-0.0532404	0.0110864	1.56841e-06	17567	0.00131109	23.0596
genus	Alistipes	Hydroxy-cmpf levels	rs7129639	11	17511427	A	C	0.0524955	0.0109584	1.66409e-06	17571	0.00130433	22.9458
genus	Alistipes	Hydroxy-cmpf levels	rs8130320	21	40580258	A	G	-0.049002	0.010717	4.82274e-06	17571	0.00118841	20.904
genus	Alistipes	3-hydroxypyridine glucuronide levels	rs1107244	13	38057357	G	A	0.0758558	0.0171182	9.36717e-06	17571	0.00111629	19.6341
genus	Alistipes	3-hydroxypyridine glucuronide levels	rs11769002	7	62443498	G	A	-0.0528793	0.0109389	1.33764e-06	17571	0.00132817	23.3657
genus	Alistipes	3-hydroxypyridine glucuronide levels	rs11958296	5	177755179	A	G	-0.0981222	0.0218272	6.94362e-06	16214	0.00124482	20.2062
genus	Alistipes	3-hydroxypyridine glucuronide levels	rs12990744	2	178000949	C	T	-0.0776618	0.0172986	7.13925e-06	16694	0.0012059	20.1531
genus	Alistipes	3-hydroxypyridine glucuronide levels	rs1339725	1	180526707	A	T	-0.0886379	0.0199146	8.5507e-06	17290	0.00114447	19.8083
genus	Alistipes	3-hydroxypyridine glucuronide levels	rs1689282	9	14080129	A	C	-0.0520061	0.0113942	5.01245e-06	17090	0.00121751	20.8301
genus	Alistipes	3-hydroxypyridine glucuronide levels	rs2837096	21	40978013	A	G	0.0900406	0.0197343	5.05144e-06	16858	0.00123336	20.8152
genus	Alistipes	3-hydroxypyridine glucuronide levels	rs34417064	17	52776479	A	G	-0.048202	0.0106868	6.47051e-06	17570	0.00115653	20.3414
genus	Alistipes	3-hydroxypyridine glucuronide levels	rs36021379	21	28515912	A	G	-0.0643201	0.0145417	9.72757e-06	17090	0.00114346	19.5619
genus	Alistipes	3-hydroxypyridine glucuronide levels	rs4810359	20	41191335	A	G	-0.0652428	0.0146155	8.04672e-06	17380	0.00114522	19.9244
genus	Alistipes	3-hydroxypyridine glucuronide levels	rs62576416	9	112120264	T	C	0.0492647	0.0109733	7.13866e-06	17564	0.00114624	20.1534
genus	Alistipes	3-hydroxypyridine glucuronide levels	rs67281112	7	135778919	G	C	0.0634575	0.0137846	4.15429e-06	17090	0.00123851	21.1898
genus	Alistipes	3-hydroxypyridine glucuronide levels	rs67705352	1	19790706	T	G	-0.0532404	0.0110864	1.56841e-06	17567	0.00131109	23.0596
genus	Alistipes	3-hydroxypyridine glucuronide levels	rs7129639	11	17511427	A	C	0.0524955	0.0109584	1.66409e-06	17571	0.00130433	22.9458
genus	Alistipes	3-hydroxypyridine glucuronide levels	rs8130320	21	40580258	A	G	-0.049002	0.010717	4.82274e-06	17571	0.00118841	20.904
genus	Alistipes	(2,4 or 2,5)-dimethylphenol sulfate levels	rs1107244	13	38057357	G	A	0.0758558	0.0171182	9.36717e-06	17571	0.00111629	19.6341
genus	Alistipes	(2,4 or 2,5)-dimethylphenol sulfate levels	rs11769002	7	62443498	G	A	-0.0528793	0.0109389	1.33764e-06	17571	0.00132817	23.3657
genus	Alistipes	(2,4 or 2,5)-dimethylphenol sulfate levels	rs11958296	5	177755179	A	G	-0.0981222	0.0218272	6.94362e-06	16214	0.00124482	20.2062
genus	Alistipes	(2,4 or 2,5)-dimethylphenol sulfate levels	rs12990744	2	178000949	C	T	-0.0776618	0.0172986	7.13925e-06	16694	0.0012059	20.1531
genus	Alistipes	(2,4 or 2,5)-dimethylphenol sulfate levels	rs1339725	1	180526707	A	T	-0.0886379	0.0199146	8.5507e-06	17290	0.00114447	19.8083
genus	Alistipes	(2,4 or 2,5)-dimethylphenol sulfate levels	rs1689282	9	14080129	A	C	-0.0520061	0.0113942	5.01245e-06	17090	0.00121751	20.8301
genus	Alistipes	(2,4 or 2,5)-dimethylphenol sulfate levels	rs2837096	21	40978013	A	G	0.0900406	0.0197343	5.05144e-06	16858	0.00123336	20.8152
genus	Alistipes	(2,4 or 2,5)-dimethylphenol sulfate levels	rs34417064	17	52776479	A	G	-0.048202	0.0106868	6.47051e-06	17570	0.00115653	20.3414
genus	Alistipes	(2,4 or 2,5)-dimethylphenol sulfate levels	rs36021379	21	28515912	A	G	-0.0643201	0.0145417	9.72757e-06	17090	0.00114346	19.5619
genus	Alistipes	(2,4 or 2,5)-dimethylphenol sulfate levels	rs4810359	20	41191335	A	G	-0.0652428	0.0146155	8.04672e-06	17380	0.00114522	19.9244
genus	Alistipes	(2,4 or 2,5)-dimethylphenol sulfate levels	rs62576416	9	112120264	T	C	0.0492647	0.0109733	7.13866e-06	17564	0.00114624	20.1534
genus	Alistipes	(2,4 or 2,5)-dimethylphenol sulfate levels	rs67281112	7	135778919	G	C	0.0634575	0.0137846	4.15429e-06	17090	0.00123851	21.1898
genus	Alistipes	(2,4 or 2,5)-dimethylphenol sulfate levels	rs67705352	1	19790706	T	G	-0.0532404	0.0110864	1.56841e-06	17567	0.00131109	23.0596
genus	Alistipes	(2,4 or 2,5)-dimethylphenol sulfate levels	rs7129639	11	17511427	A	C	0.0524955	0.0109584	1.66409e-06	17571	0.00130433	22.9458
genus	Alistipes	(2,4 or 2,5)-dimethylphenol sulfate levels	rs8130320	21	40580258	A	G	-0.049002	0.010717	4.82274e-06	17571	0.00118841	20.904
genus	Alistipes	N-succinyl-phenylalanine levels	rs1107244	13	38057357	G	A	0.0758558	0.0171182	9.36717e-06	17571	0.00111629	19.6341
genus	Alistipes	N-succinyl-phenylalanine levels	rs11769002	7	62443498	G	A	-0.0528793	0.0109389	1.33764e-06	17571	0.00132817	23.3657
genus	Alistipes	N-succinyl-phenylalanine levels	rs11958296	5	177755179	A	G	-0.0981222	0.0218272	6.94362e-06	16214	0.00124482	20.2062
genus	Alistipes	N-succinyl-phenylalanine levels	rs12990744	2	178000949	C	T	-0.0776618	0.0172986	7.13925e-06	16694	0.0012059	20.1531
genus	Alistipes	N-succinyl-phenylalanine levels	rs1339725	1	180526707	A	T	-0.0886379	0.0199146	8.5507e-06	17290	0.00114447	19.8083
genus	Alistipes	N-succinyl-phenylalanine levels	rs1689282	9	14080129	A	C	-0.0520061	0.0113942	5.01245e-06	17090	0.00121751	20.8301
genus	Alistipes	N-succinyl-phenylalanine levels	rs2837096	21	40978013	A	G	0.0900406	0.0197343	5.05144e-06	16858	0.00123336	20.8152
genus	Alistipes	N-succinyl-phenylalanine levels	rs34417064	17	52776479	A	G	-0.048202	0.0106868	6.47051e-06	17570	0.00115653	20.3414
genus	Alistipes	N-succinyl-phenylalanine levels	rs36021379	21	28515912	A	G	-0.0643201	0.0145417	9.72757e-06	17090	0.00114346	19.5619
genus	Alistipes	N-succinyl-phenylalanine levels	rs4810359	20	41191335	A	G	-0.0652428	0.0146155	8.04672e-06	17380	0.00114522	19.9244
genus	Alistipes	N-succinyl-phenylalanine levels	rs62576416	9	112120264	T	C	0.0492647	0.0109733	7.13866e-06	17564	0.00114624	20.1534
genus	Alistipes	N-succinyl-phenylalanine levels	rs67281112	7	135778919	G	C	0.0634575	0.0137846	4.15429e-06	17090	0.00123851	21.1898
genus	Alistipes	N-succinyl-phenylalanine levels	rs67705352	1	19790706	T	G	-0.0532404	0.0110864	1.56841e-06	17567	0.00131109	23.0596
genus	Alistipes	N-succinyl-phenylalanine levels	rs7129639	11	17511427	A	C	0.0524955	0.0109584	1.66409e-06	17571	0.00130433	22.9458
genus	Alistipes	N-succinyl-phenylalanine levels	rs8130320	21	40580258	A	G	-0.049002	0.010717	4.82274e-06	17571	0.00118841	20.904
genus	Alistipes	N-acetyl-L-alanine levels	rs1107244	13	38057357	G	A	0.0758558	0.0171182	9.36717e-06	17571	0.00111629	19.6341
genus	Alistipes	N-acetyl-L-alanine levels	rs11769002	7	62443498	G	A	-0.0528793	0.0109389	1.33764e-06	17571	0.00132817	23.3657
genus	Alistipes	N-acetyl-L-alanine levels	rs11958296	5	177755179	A	G	-0.0981222	0.0218272	6.94362e-06	16214	0.00124482	20.2062
genus	Alistipes	N-acetyl-L-alanine levels	rs12990744	2	178000949	C	T	-0.0776618	0.0172986	7.13925e-06	16694	0.0012059	20.1531
genus	Alistipes	N-acetyl-L-alanine levels	rs1339725	1	180526707	A	T	-0.0886379	0.0199146	8.5507e-06	17290	0.00114447	19.8083
genus	Alistipes	N-acetyl-L-alanine levels	rs1689282	9	14080129	A	C	-0.0520061	0.0113942	5.01245e-06	17090	0.00121751	20.8301
genus	Alistipes	N-acetyl-L-alanine levels	rs2837096	21	40978013	A	G	0.0900406	0.0197343	5.05144e-06	16858	0.00123336	20.8152
genus	Alistipes	N-acetyl-L-alanine levels	rs34417064	17	52776479	A	G	-0.048202	0.0106868	6.47051e-06	17570	0.00115653	20.3414
genus	Alistipes	N-acetyl-L-alanine levels	rs36021379	21	28515912	A	G	-0.0643201	0.0145417	9.72757e-06	17090	0.00114346	19.5619
genus	Alistipes	N-acetyl-L-alanine levels	rs4810359	20	41191335	A	G	-0.0652428	0.0146155	8.04672e-06	17380	0.00114522	19.9244
genus	Alistipes	N-acetyl-L-alanine levels	rs62576416	9	112120264	T	C	0.0492647	0.0109733	7.13866e-06	17564	0.00114624	20.1534
genus	Alistipes	N-acetyl-L-alanine levels	rs67281112	7	135778919	G	C	0.0634575	0.0137846	4.15429e-06	17090	0.00123851	21.1898
genus	Alistipes	N-acetyl-L-alanine levels	rs67705352	1	19790706	T	G	-0.0532404	0.0110864	1.56841e-06	17567	0.00131109	23.0596
genus	Alistipes	N-acetyl-L-alanine levels	rs7129639	11	17511427	A	C	0.0524955	0.0109584	1.66409e-06	17571	0.00130433	22.9458
genus	Alistipes	N-acetyl-L-alanine levels	rs8130320	21	40580258	A	G	-0.049002	0.010717	4.82274e-06	17571	0.00118841	20.904
genus	Alistipes	N1-methyladenosine levels	rs1107244	13	38057357	G	A	0.0758558	0.0171182	9.36717e-06	17571	0.00111629	19.6341
genus	Alistipes	N1-methyladenosine levels	rs11769002	7	62443498	G	A	-0.0528793	0.0109389	1.33764e-06	17571	0.00132817	23.3657
genus	Alistipes	N1-methyladenosine levels	rs11958296	5	177755179	A	G	-0.0981222	0.0218272	6.94362e-06	16214	0.00124482	20.2062
genus	Alistipes	N1-methyladenosine levels	rs12990744	2	178000949	C	T	-0.0776618	0.0172986	7.13925e-06	16694	0.0012059	20.1531
genus	Alistipes	N1-methyladenosine levels	rs1339725	1	180526707	A	T	-0.0886379	0.0199146	8.5507e-06	17290	0.00114447	19.8083
genus	Alistipes	N1-methyladenosine levels	rs1689282	9	14080129	A	C	-0.0520061	0.0113942	5.01245e-06	17090	0.00121751	20.8301
genus	Alistipes	N1-methyladenosine levels	rs2837096	21	40978013	A	G	0.0900406	0.0197343	5.05144e-06	16858	0.00123336	20.8152
genus	Alistipes	N1-methyladenosine levels	rs34417064	17	52776479	A	G	-0.048202	0.0106868	6.47051e-06	17570	0.00115653	20.3414
genus	Alistipes	N1-methyladenosine levels	rs36021379	21	28515912	A	G	-0.0643201	0.0145417	9.72757e-06	17090	0.00114346	19.5619
genus	Alistipes	N1-methyladenosine levels	rs4810359	20	41191335	A	G	-0.0652428	0.0146155	8.04672e-06	17380	0.00114522	19.9244
genus	Alistipes	N1-methyladenosine levels	rs62576416	9	112120264	T	C	0.0492647	0.0109733	7.13866e-06	17564	0.00114624	20.1534
genus	Alistipes	N1-methyladenosine levels	rs67281112	7	135778919	G	C	0.0634575	0.0137846	4.15429e-06	17090	0.00123851	21.1898
genus	Alistipes	N1-methyladenosine levels	rs67705352	1	19790706	T	G	-0.0532404	0.0110864	1.56841e-06	17567	0.00131109	23.0596
genus	Alistipes	N1-methyladenosine levels	rs7129639	11	17511427	A	C	0.0524955	0.0109584	1.66409e-06	17571	0.00130433	22.9458
genus	Alistipes	N1-methyladenosine levels	rs8130320	21	40580258	A	G	-0.049002	0.010717	4.82274e-06	17571	0.00118841	20.904
genus	Alistipes	Gamma-glutamylhistidine levels	rs1107244	13	38057357	G	A	0.0758558	0.0171182	9.36717e-06	17571	0.00111629	19.6341
genus	Alistipes	Gamma-glutamylhistidine levels	rs11769002	7	62443498	G	A	-0.0528793	0.0109389	1.33764e-06	17571	0.00132817	23.3657
genus	Alistipes	Gamma-glutamylhistidine levels	rs11958296	5	177755179	A	G	-0.0981222	0.0218272	6.94362e-06	16214	0.00124482	20.2062
genus	Alistipes	Gamma-glutamylhistidine levels	rs12990744	2	178000949	C	T	-0.0776618	0.0172986	7.13925e-06	16694	0.0012059	20.1531
genus	Alistipes	Gamma-glutamylhistidine levels	rs1339725	1	180526707	A	T	-0.0886379	0.0199146	8.5507e-06	17290	0.00114447	19.8083
genus	Alistipes	Gamma-glutamylhistidine levels	rs1689282	9	14080129	A	C	-0.0520061	0.0113942	5.01245e-06	17090	0.00121751	20.8301
genus	Alistipes	Gamma-glutamylhistidine levels	rs2837096	21	40978013	A	G	0.0900406	0.0197343	5.05144e-06	16858	0.00123336	20.8152
genus	Alistipes	Gamma-glutamylhistidine levels	rs34417064	17	52776479	A	G	-0.048202	0.0106868	6.47051e-06	17570	0.00115653	20.3414
genus	Alistipes	Gamma-glutamylhistidine levels	rs36021379	21	28515912	A	G	-0.0643201	0.0145417	9.72757e-06	17090	0.00114346	19.5619
genus	Alistipes	Gamma-glutamylhistidine levels	rs4810359	20	41191335	A	G	-0.0652428	0.0146155	8.04672e-06	17380	0.00114522	19.9244
genus	Alistipes	Gamma-glutamylhistidine levels	rs62576416	9	112120264	T	C	0.0492647	0.0109733	7.13866e-06	17564	0.00114624	20.1534
genus	Alistipes	Gamma-glutamylhistidine levels	rs67281112	7	135778919	G	C	0.0634575	0.0137846	4.15429e-06	17090	0.00123851	21.1898
genus	Alistipes	Gamma-glutamylhistidine levels	rs67705352	1	19790706	T	G	-0.0532404	0.0110864	1.56841e-06	17567	0.00131109	23.0596
genus	Alistipes	Gamma-glutamylhistidine levels	rs7129639	11	17511427	A	C	0.0524955	0.0109584	1.66409e-06	17571	0.00130433	22.9458
genus	Alistipes	Gamma-glutamylhistidine levels	rs8130320	21	40580258	A	G	-0.049002	0.010717	4.82274e-06	17571	0.00118841	20.904
genus	Alistipes	Choline levels	rs1107244	13	38057357	G	A	0.0758558	0.0171182	9.36717e-06	17571	0.00111629	19.6341
genus	Alistipes	Choline levels	rs11769002	7	62443498	G	A	-0.0528793	0.0109389	1.33764e-06	17571	0.00132817	23.3657
genus	Alistipes	Choline levels	rs11958296	5	177755179	A	G	-0.0981222	0.0218272	6.94362e-06	16214	0.00124482	20.2062
genus	Alistipes	Choline levels	rs12990744	2	178000949	C	T	-0.0776618	0.0172986	7.13925e-06	16694	0.0012059	20.1531
genus	Alistipes	Choline levels	rs1339725	1	180526707	A	T	-0.0886379	0.0199146	8.5507e-06	17290	0.00114447	19.8083
genus	Alistipes	Choline levels	rs1689282	9	14080129	A	C	-0.0520061	0.0113942	5.01245e-06	17090	0.00121751	20.8301
genus	Alistipes	Choline levels	rs2837096	21	40978013	A	G	0.0900406	0.0197343	5.05144e-06	16858	0.00123336	20.8152
genus	Alistipes	Choline levels	rs34417064	17	52776479	A	G	-0.048202	0.0106868	6.47051e-06	17570	0.00115653	20.3414
genus	Alistipes	Choline levels	rs36021379	21	28515912	A	G	-0.0643201	0.0145417	9.72757e-06	17090	0.00114346	19.5619
genus	Alistipes	Choline levels	rs4810359	20	41191335	A	G	-0.0652428	0.0146155	8.04672e-06	17380	0.00114522	19.9244
genus	Alistipes	Choline levels	rs62576416	9	112120264	T	C	0.0492647	0.0109733	7.13866e-06	17564	0.00114624	20.1534
genus	Alistipes	Choline levels	rs67281112	7	135778919	G	C	0.0634575	0.0137846	4.15429e-06	17090	0.00123851	21.1898
genus	Alistipes	Choline levels	rs67705352	1	19790706	T	G	-0.0532404	0.0110864	1.56841e-06	17567	0.00131109	23.0596
genus	Alistipes	Choline levels	rs7129639	11	17511427	A	C	0.0524955	0.0109584	1.66409e-06	17571	0.00130433	22.9458
genus	Alistipes	Choline levels	rs8130320	21	40580258	A	G	-0.049002	0.010717	4.82274e-06	17571	0.00118841	20.904
genus	Alistipes	3-Hydroxybutyrate levels	rs1107244	13	38057357	G	A	0.0758558	0.0171182	9.36717e-06	17571	0.00111629	19.6341
genus	Alistipes	3-Hydroxybutyrate levels	rs11769002	7	62443498	G	A	-0.0528793	0.0109389	1.33764e-06	17571	0.00132817	23.3657
genus	Alistipes	3-Hydroxybutyrate levels	rs11958296	5	177755179	A	G	-0.0981222	0.0218272	6.94362e-06	16214	0.00124482	20.2062
genus	Alistipes	3-Hydroxybutyrate levels	rs12990744	2	178000949	C	T	-0.0776618	0.0172986	7.13925e-06	16694	0.0012059	20.1531
genus	Alistipes	3-Hydroxybutyrate levels	rs1339725	1	180526707	A	T	-0.0886379	0.0199146	8.5507e-06	17290	0.00114447	19.8083
genus	Alistipes	3-Hydroxybutyrate levels	rs1689282	9	14080129	A	C	-0.0520061	0.0113942	5.01245e-06	17090	0.00121751	20.8301
genus	Alistipes	3-Hydroxybutyrate levels	rs2837096	21	40978013	A	G	0.0900406	0.0197343	5.05144e-06	16858	0.00123336	20.8152
genus	Alistipes	3-Hydroxybutyrate levels	rs34417064	17	52776479	A	G	-0.048202	0.0106868	6.47051e-06	17570	0.00115653	20.3414
genus	Alistipes	3-Hydroxybutyrate levels	rs36021379	21	28515912	A	G	-0.0643201	0.0145417	9.72757e-06	17090	0.00114346	19.5619
genus	Alistipes	3-Hydroxybutyrate levels	rs4810359	20	41191335	A	G	-0.0652428	0.0146155	8.04672e-06	17380	0.00114522	19.9244
genus	Alistipes	3-Hydroxybutyrate levels	rs62576416	9	112120264	T	C	0.0492647	0.0109733	7.13866e-06	17564	0.00114624	20.1534
genus	Alistipes	3-Hydroxybutyrate levels	rs67281112	7	135778919	G	C	0.0634575	0.0137846	4.15429e-06	17090	0.00123851	21.1898
genus	Alistipes	3-Hydroxybutyrate levels	rs67705352	1	19790706	T	G	-0.0532404	0.0110864	1.56841e-06	17567	0.00131109	23.0596
genus	Alistipes	3-Hydroxybutyrate levels	rs7129639	11	17511427	A	C	0.0524955	0.0109584	1.66409e-06	17571	0.00130433	22.9458
genus	Alistipes	3-Hydroxybutyrate levels	rs8130320	21	40580258	A	G	-0.049002	0.010717	4.82274e-06	17571	0.00118841	20.904
genus	Alistipes	Phosphate levels (UKB data field 30810)	rs1107244	13	38057357	G	A	0.0758558	0.0171182	9.36717e-06	17571	0.00111629	19.6341
genus	Alistipes	Phosphate levels (UKB data field 30810)	rs11769002	7	62443498	G	A	-0.0528793	0.0109389	1.33764e-06	17571	0.00132817	23.3657
genus	Alistipes	Phosphate levels (UKB data field 30810)	rs11958296	5	177755179	A	G	-0.0981222	0.0218272	6.94362e-06	16214	0.00124482	20.2062
genus	Alistipes	Phosphate levels (UKB data field 30810)	rs12990744	2	178000949	C	T	-0.0776618	0.0172986	7.13925e-06	16694	0.0012059	20.1531
genus	Alistipes	Phosphate levels (UKB data field 30810)	rs1339725	1	180526707	A	T	-0.0886379	0.0199146	8.5507e-06	17290	0.00114447	19.8083
genus	Alistipes	Phosphate levels (UKB data field 30810)	rs1689282	9	14080129	A	C	-0.0520061	0.0113942	5.01245e-06	17090	0.00121751	20.8301
genus	Alistipes	Phosphate levels (UKB data field 30810)	rs2837096	21	40978013	A	G	0.0900406	0.0197343	5.05144e-06	16858	0.00123336	20.8152
genus	Alistipes	Phosphate levels (UKB data field 30810)	rs34417064	17	52776479	A	G	-0.048202	0.0106868	6.47051e-06	17570	0.00115653	20.3414
genus	Alistipes	Phosphate levels (UKB data field 30810)	rs36021379	21	28515912	A	G	-0.0643201	0.0145417	9.72757e-06	17090	0.00114346	19.5619
genus	Alistipes	Phosphate levels (UKB data field 30810)	rs4810359	20	41191335	A	G	-0.0652428	0.0146155	8.04672e-06	17380	0.00114522	19.9244
genus	Alistipes	Phosphate levels (UKB data field 30810)	rs62576416	9	112120264	T	C	0.0492647	0.0109733	7.13866e-06	17564	0.00114624	20.1534
genus	Alistipes	Phosphate levels (UKB data field 30810)	rs67281112	7	135778919	G	C	0.0634575	0.0137846	4.15429e-06	17090	0.00123851	21.1898
genus	Alistipes	Phosphate levels (UKB data field 30810)	rs67705352	1	19790706	T	G	-0.0532404	0.0110864	1.56841e-06	17567	0.00131109	23.0596
genus	Alistipes	Phosphate levels (UKB data field 30810)	rs7129639	11	17511427	A	C	0.0524955	0.0109584	1.66409e-06	17571	0.00130433	22.9458
genus	Alistipes	Phosphate levels (UKB data field 30810)	rs8130320	21	40580258	A	G	-0.049002	0.010717	4.82274e-06	17571	0.00118841	20.904
genus	Alistipes	Threonine levels	rs1107244	13	38057357	G	A	0.0758558	0.0171182	9.36717e-06	17571	0.00111629	19.6341
genus	Alistipes	Threonine levels	rs11769002	7	62443498	G	A	-0.0528793	0.0109389	1.33764e-06	17571	0.00132817	23.3657
genus	Alistipes	Threonine levels	rs11958296	5	177755179	A	G	-0.0981222	0.0218272	6.94362e-06	16214	0.00124482	20.2062
genus	Alistipes	Threonine levels	rs12990744	2	178000949	C	T	-0.0776618	0.0172986	7.13925e-06	16694	0.0012059	20.1531
genus	Alistipes	Threonine levels	rs1339725	1	180526707	A	T	-0.0886379	0.0199146	8.5507e-06	17290	0.00114447	19.8083
genus	Alistipes	Threonine levels	rs1689282	9	14080129	A	C	-0.0520061	0.0113942	5.01245e-06	17090	0.00121751	20.8301
genus	Alistipes	Threonine levels	rs2837096	21	40978013	A	G	0.0900406	0.0197343	5.05144e-06	16858	0.00123336	20.8152
genus	Alistipes	Threonine levels	rs34417064	17	52776479	A	G	-0.048202	0.0106868	6.47051e-06	17570	0.00115653	20.3414
genus	Alistipes	Threonine levels	rs36021379	21	28515912	A	G	-0.0643201	0.0145417	9.72757e-06	17090	0.00114346	19.5619
genus	Alistipes	Threonine levels	rs4810359	20	41191335	A	G	-0.0652428	0.0146155	8.04672e-06	17380	0.00114522	19.9244
genus	Alistipes	Threonine levels	rs62576416	9	112120264	T	C	0.0492647	0.0109733	7.13866e-06	17564	0.00114624	20.1534
genus	Alistipes	Threonine levels	rs67281112	7	135778919	G	C	0.0634575	0.0137846	4.15429e-06	17090	0.00123851	21.1898
genus	Alistipes	Threonine levels	rs67705352	1	19790706	T	G	-0.0532404	0.0110864	1.56841e-06	17567	0.00131109	23.0596
genus	Alistipes	Threonine levels	rs7129639	11	17511427	A	C	0.0524955	0.0109584	1.66409e-06	17571	0.00130433	22.9458
genus	Alistipes	Threonine levels	rs8130320	21	40580258	A	G	-0.049002	0.010717	4.82274e-06	17571	0.00118841	20.904
genus	Alistipes	Pseudouridine levels	rs1107244	13	38057357	G	A	0.0758558	0.0171182	9.36717e-06	17571	0.00111629	19.6341
genus	Alistipes	Pseudouridine levels	rs11769002	7	62443498	G	A	-0.0528793	0.0109389	1.33764e-06	17571	0.00132817	23.3657
genus	Alistipes	Pseudouridine levels	rs11958296	5	177755179	A	G	-0.0981222	0.0218272	6.94362e-06	16214	0.00124482	20.2062
genus	Alistipes	Pseudouridine levels	rs12990744	2	178000949	C	T	-0.0776618	0.0172986	7.13925e-06	16694	0.0012059	20.1531
genus	Alistipes	Pseudouridine levels	rs1339725	1	180526707	A	T	-0.0886379	0.0199146	8.5507e-06	17290	0.00114447	19.8083
genus	Alistipes	Pseudouridine levels	rs1689282	9	14080129	A	C	-0.0520061	0.0113942	5.01245e-06	17090	0.00121751	20.8301
genus	Alistipes	Pseudouridine levels	rs2837096	21	40978013	A	G	0.0900406	0.0197343	5.05144e-06	16858	0.00123336	20.8152
genus	Alistipes	Pseudouridine levels	rs34417064	17	52776479	A	G	-0.048202	0.0106868	6.47051e-06	17570	0.00115653	20.3414
genus	Alistipes	Pseudouridine levels	rs36021379	21	28515912	A	G	-0.0643201	0.0145417	9.72757e-06	17090	0.00114346	19.5619
genus	Alistipes	Pseudouridine levels	rs4810359	20	41191335	A	G	-0.0652428	0.0146155	8.04672e-06	17380	0.00114522	19.9244
genus	Alistipes	Pseudouridine levels	rs62576416	9	112120264	T	C	0.0492647	0.0109733	7.13866e-06	17564	0.00114624	20.1534
genus	Alistipes	Pseudouridine levels	rs67281112	7	135778919	G	C	0.0634575	0.0137846	4.15429e-06	17090	0.00123851	21.1898
genus	Alistipes	Pseudouridine levels	rs67705352	1	19790706	T	G	-0.0532404	0.0110864	1.56841e-06	17567	0.00131109	23.0596
genus	Alistipes	Pseudouridine levels	rs7129639	11	17511427	A	C	0.0524955	0.0109584	1.66409e-06	17571	0.00130433	22.9458
genus	Alistipes	Pseudouridine levels	rs8130320	21	40580258	A	G	-0.049002	0.010717	4.82274e-06	17571	0.00118841	20.904
genus	Alistipes	Nonadecanoate (19:0) levels	rs1107244	13	38057357	G	A	0.0758558	0.0171182	9.36717e-06	17571	0.00111629	19.6341
genus	Alistipes	Nonadecanoate (19:0) levels	rs11769002	7	62443498	G	A	-0.0528793	0.0109389	1.33764e-06	17571	0.00132817	23.3657
genus	Alistipes	Nonadecanoate (19:0) levels	rs11958296	5	177755179	A	G	-0.0981222	0.0218272	6.94362e-06	16214	0.00124482	20.2062
genus	Alistipes	Nonadecanoate (19:0) levels	rs12990744	2	178000949	C	T	-0.0776618	0.0172986	7.13925e-06	16694	0.0012059	20.1531
genus	Alistipes	Nonadecanoate (19:0) levels	rs1339725	1	180526707	A	T	-0.0886379	0.0199146	8.5507e-06	17290	0.00114447	19.8083
genus	Alistipes	Nonadecanoate (19:0) levels	rs1689282	9	14080129	A	C	-0.0520061	0.0113942	5.01245e-06	17090	0.00121751	20.8301
genus	Alistipes	Nonadecanoate (19:0) levels	rs2837096	21	40978013	A	G	0.0900406	0.0197343	5.05144e-06	16858	0.00123336	20.8152
genus	Alistipes	Nonadecanoate (19:0) levels	rs34417064	17	52776479	A	G	-0.048202	0.0106868	6.47051e-06	17570	0.00115653	20.3414
genus	Alistipes	Nonadecanoate (19:0) levels	rs36021379	21	28515912	A	G	-0.0643201	0.0145417	9.72757e-06	17090	0.00114346	19.5619
genus	Alistipes	Nonadecanoate (19:0) levels	rs4810359	20	41191335	A	G	-0.0652428	0.0146155	8.04672e-06	17380	0.00114522	19.9244
genus	Alistipes	Nonadecanoate (19:0) levels	rs62576416	9	112120264	T	C	0.0492647	0.0109733	7.13866e-06	17564	0.00114624	20.1534
genus	Alistipes	Nonadecanoate (19:0) levels	rs67281112	7	135778919	G	C	0.0634575	0.0137846	4.15429e-06	17090	0.00123851	21.1898
genus	Alistipes	Nonadecanoate (19:0) levels	rs67705352	1	19790706	T	G	-0.0532404	0.0110864	1.56841e-06	17567	0.00131109	23.0596
genus	Alistipes	Nonadecanoate (19:0) levels	rs7129639	11	17511427	A	C	0.0524955	0.0109584	1.66409e-06	17571	0.00130433	22.9458
genus	Alistipes	Nonadecanoate (19:0) levels	rs8130320	21	40580258	A	G	-0.049002	0.010717	4.82274e-06	17571	0.00118841	20.904
genus	Alistipes	Plasma free asparagine levels	rs1107244	13	38057357	G	A	0.0758558	0.0171182	9.36717e-06	17571	0.00111629	19.6341
genus	Alistipes	Plasma free asparagine levels	rs11769002	7	62443498	G	A	-0.0528793	0.0109389	1.33764e-06	17571	0.00132817	23.3657
genus	Alistipes	Plasma free asparagine levels	rs11958296	5	177755179	A	G	-0.0981222	0.0218272	6.94362e-06	16214	0.00124482	20.2062
genus	Alistipes	Plasma free asparagine levels	rs12990744	2	178000949	C	T	-0.0776618	0.0172986	7.13925e-06	16694	0.0012059	20.1531
genus	Alistipes	Plasma free asparagine levels	rs1339725	1	180526707	A	T	-0.0886379	0.0199146	8.5507e-06	17290	0.00114447	19.8083
genus	Alistipes	Plasma free asparagine levels	rs1689282	9	14080129	A	C	-0.0520061	0.0113942	5.01245e-06	17090	0.00121751	20.8301
genus	Alistipes	Plasma free asparagine levels	rs2837096	21	40978013	A	G	0.0900406	0.0197343	5.05144e-06	16858	0.00123336	20.8152
genus	Alistipes	Plasma free asparagine levels	rs34417064	17	52776479	A	G	-0.048202	0.0106868	6.47051e-06	17570	0.00115653	20.3414
genus	Alistipes	Plasma free asparagine levels	rs36021379	21	28515912	A	G	-0.0643201	0.0145417	9.72757e-06	17090	0.00114346	19.5619
genus	Alistipes	Plasma free asparagine levels	rs4810359	20	41191335	A	G	-0.0652428	0.0146155	8.04672e-06	17380	0.00114522	19.9244
genus	Alistipes	Plasma free asparagine levels	rs62576416	9	112120264	T	C	0.0492647	0.0109733	7.13866e-06	17564	0.00114624	20.1534
genus	Alistipes	Plasma free asparagine levels	rs67281112	7	135778919	G	C	0.0634575	0.0137846	4.15429e-06	17090	0.00123851	21.1898
genus	Alistipes	Plasma free asparagine levels	rs67705352	1	19790706	T	G	-0.0532404	0.0110864	1.56841e-06	17567	0.00131109	23.0596
genus	Alistipes	Plasma free asparagine levels	rs7129639	11	17511427	A	C	0.0524955	0.0109584	1.66409e-06	17571	0.00130433	22.9458
genus	Alistipes	Plasma free asparagine levels	rs8130320	21	40580258	A	G	-0.049002	0.010717	4.82274e-06	17571	0.00118841	20.904
genus	Alistipes	X-12104 levels	rs1107244	13	38057357	G	A	0.0758558	0.0171182	9.36717e-06	17571	0.00111629	19.6341
genus	Alistipes	X-12104 levels	rs11769002	7	62443498	G	A	-0.0528793	0.0109389	1.33764e-06	17571	0.00132817	23.3657
genus	Alistipes	X-12104 levels	rs11958296	5	177755179	A	G	-0.0981222	0.0218272	6.94362e-06	16214	0.00124482	20.2062
genus	Alistipes	X-12104 levels	rs12990744	2	178000949	C	T	-0.0776618	0.0172986	7.13925e-06	16694	0.0012059	20.1531
genus	Alistipes	X-12104 levels	rs1339725	1	180526707	A	T	-0.0886379	0.0199146	8.5507e-06	17290	0.00114447	19.8083
genus	Alistipes	X-12104 levels	rs1689282	9	14080129	A	C	-0.0520061	0.0113942	5.01245e-06	17090	0.00121751	20.8301
genus	Alistipes	X-12104 levels	rs2837096	21	40978013	A	G	0.0900406	0.0197343	5.05144e-06	16858	0.00123336	20.8152
genus	Alistipes	X-12104 levels	rs34417064	17	52776479	A	G	-0.048202	0.0106868	6.47051e-06	17570	0.00115653	20.3414
genus	Alistipes	X-12104 levels	rs36021379	21	28515912	A	G	-0.0643201	0.0145417	9.72757e-06	17090	0.00114346	19.5619
genus	Alistipes	X-12104 levels	rs4810359	20	41191335	A	G	-0.0652428	0.0146155	8.04672e-06	17380	0.00114522	19.9244
genus	Alistipes	X-12104 levels	rs62576416	9	112120264	T	C	0.0492647	0.0109733	7.13866e-06	17564	0.00114624	20.1534
genus	Alistipes	X-12104 levels	rs67281112	7	135778919	G	C	0.0634575	0.0137846	4.15429e-06	17090	0.00123851	21.1898
genus	Alistipes	X-12104 levels	rs67705352	1	19790706	T	G	-0.0532404	0.0110864	1.56841e-06	17567	0.00131109	23.0596
genus	Alistipes	X-12104 levels	rs7129639	11	17511427	A	C	0.0524955	0.0109584	1.66409e-06	17571	0.00130433	22.9458
genus	Alistipes	X-12104 levels	rs8130320	21	40580258	A	G	-0.049002	0.010717	4.82274e-06	17571	0.00118841	20.904
genus	Alistipes	X-12407 levels	rs1107244	13	38057357	G	A	0.0758558	0.0171182	9.36717e-06	17571	0.00111629	19.6341
genus	Alistipes	X-12407 levels	rs11769002	7	62443498	G	A	-0.0528793	0.0109389	1.33764e-06	17571	0.00132817	23.3657
genus	Alistipes	X-12407 levels	rs11958296	5	177755179	A	G	-0.0981222	0.0218272	6.94362e-06	16214	0.00124482	20.2062
genus	Alistipes	X-12407 levels	rs12990744	2	178000949	C	T	-0.0776618	0.0172986	7.13925e-06	16694	0.0012059	20.1531
genus	Alistipes	X-12407 levels	rs1339725	1	180526707	A	T	-0.0886379	0.0199146	8.5507e-06	17290	0.00114447	19.8083
genus	Alistipes	X-12407 levels	rs1689282	9	14080129	A	C	-0.0520061	0.0113942	5.01245e-06	17090	0.00121751	20.8301
genus	Alistipes	X-12407 levels	rs2837096	21	40978013	A	G	0.0900406	0.0197343	5.05144e-06	16858	0.00123336	20.8152
genus	Alistipes	X-12407 levels	rs34417064	17	52776479	A	G	-0.048202	0.0106868	6.47051e-06	17570	0.00115653	20.3414
genus	Alistipes	X-12407 levels	rs36021379	21	28515912	A	G	-0.0643201	0.0145417	9.72757e-06	17090	0.00114346	19.5619
genus	Alistipes	X-12407 levels	rs4810359	20	41191335	A	G	-0.0652428	0.0146155	8.04672e-06	17380	0.00114522	19.9244
genus	Alistipes	X-12407 levels	rs62576416	9	112120264	T	C	0.0492647	0.0109733	7.13866e-06	17564	0.00114624	20.1534
genus	Alistipes	X-12407 levels	rs67281112	7	135778919	G	C	0.0634575	0.0137846	4.15429e-06	17090	0.00123851	21.1898
genus	Alistipes	X-12407 levels	rs67705352	1	19790706	T	G	-0.0532404	0.0110864	1.56841e-06	17567	0.00131109	23.0596
genus	Alistipes	X-12407 levels	rs7129639	11	17511427	A	C	0.0524955	0.0109584	1.66409e-06	17571	0.00130433	22.9458
genus	Alistipes	X-12407 levels	rs8130320	21	40580258	A	G	-0.049002	0.010717	4.82274e-06	17571	0.00118841	20.904
genus	Alistipes	X-18886 levels	rs1107244	13	38057357	G	A	0.0758558	0.0171182	9.36717e-06	17571	0.00111629	19.6341
genus	Alistipes	X-18886 levels	rs11769002	7	62443498	G	A	-0.0528793	0.0109389	1.33764e-06	17571	0.00132817	23.3657
genus	Alistipes	X-18886 levels	rs11958296	5	177755179	A	G	-0.0981222	0.0218272	6.94362e-06	16214	0.00124482	20.2062
genus	Alistipes	X-18886 levels	rs12990744	2	178000949	C	T	-0.0776618	0.0172986	7.13925e-06	16694	0.0012059	20.1531
genus	Alistipes	X-18886 levels	rs1339725	1	180526707	A	T	-0.0886379	0.0199146	8.5507e-06	17290	0.00114447	19.8083
genus	Alistipes	X-18886 levels	rs1689282	9	14080129	A	C	-0.0520061	0.0113942	5.01245e-06	17090	0.00121751	20.8301
genus	Alistipes	X-18886 levels	rs2837096	21	40978013	A	G	0.0900406	0.0197343	5.05144e-06	16858	0.00123336	20.8152
genus	Alistipes	X-18886 levels	rs34417064	17	52776479	A	G	-0.048202	0.0106868	6.47051e-06	17570	0.00115653	20.3414
genus	Alistipes	X-18886 levels	rs36021379	21	28515912	A	G	-0.0643201	0.0145417	9.72757e-06	17090	0.00114346	19.5619
genus	Alistipes	X-18886 levels	rs4810359	20	41191335	A	G	-0.0652428	0.0146155	8.04672e-06	17380	0.00114522	19.9244
genus	Alistipes	X-18886 levels	rs62576416	9	112120264	T	C	0.0492647	0.0109733	7.13866e-06	17564	0.00114624	20.1534
genus	Alistipes	X-18886 levels	rs67281112	7	135778919	G	C	0.0634575	0.0137846	4.15429e-06	17090	0.00123851	21.1898
genus	Alistipes	X-18886 levels	rs67705352	1	19790706	T	G	-0.0532404	0.0110864	1.56841e-06	17567	0.00131109	23.0596
genus	Alistipes	X-18886 levels	rs7129639	11	17511427	A	C	0.0524955	0.0109584	1.66409e-06	17571	0.00130433	22.9458
genus	Alistipes	X-18886 levels	rs8130320	21	40580258	A	G	-0.049002	0.010717	4.82274e-06	17571	0.00118841	20.904
genus	Alistipes	X-23780 levels	rs1107244	13	38057357	G	A	0.0758558	0.0171182	9.36717e-06	17571	0.00111629	19.6341
genus	Alistipes	X-23780 levels	rs11769002	7	62443498	G	A	-0.0528793	0.0109389	1.33764e-06	17571	0.00132817	23.3657
genus	Alistipes	X-23780 levels	rs11958296	5	177755179	A	G	-0.0981222	0.0218272	6.94362e-06	16214	0.00124482	20.2062
genus	Alistipes	X-23780 levels	rs12990744	2	178000949	C	T	-0.0776618	0.0172986	7.13925e-06	16694	0.0012059	20.1531
genus	Alistipes	X-23780 levels	rs1339725	1	180526707	A	T	-0.0886379	0.0199146	8.5507e-06	17290	0.00114447	19.8083
genus	Alistipes	X-23780 levels	rs1689282	9	14080129	A	C	-0.0520061	0.0113942	5.01245e-06	17090	0.00121751	20.8301
genus	Alistipes	X-23780 levels	rs2837096	21	40978013	A	G	0.0900406	0.0197343	5.05144e-06	16858	0.00123336	20.8152
genus	Alistipes	X-23780 levels	rs34417064	17	52776479	A	G	-0.048202	0.0106868	6.47051e-06	17570	0.00115653	20.3414
genus	Alistipes	X-23780 levels	rs36021379	21	28515912	A	G	-0.0643201	0.0145417	9.72757e-06	17090	0.00114346	19.5619
genus	Alistipes	X-23780 levels	rs4810359	20	41191335	A	G	-0.0652428	0.0146155	8.04672e-06	17380	0.00114522	19.9244
genus	Alistipes	X-23780 levels	rs62576416	9	112120264	T	C	0.0492647	0.0109733	7.13866e-06	17564	0.00114624	20.1534
genus	Alistipes	X-23780 levels	rs67281112	7	135778919	G	C	0.0634575	0.0137846	4.15429e-06	17090	0.00123851	21.1898
genus	Alistipes	X-23780 levels	rs67705352	1	19790706	T	G	-0.0532404	0.0110864	1.56841e-06	17567	0.00131109	23.0596
genus	Alistipes	X-23780 levels	rs7129639	11	17511427	A	C	0.0524955	0.0109584	1.66409e-06	17571	0.00130433	22.9458
genus	Alistipes	X-23780 levels	rs8130320	21	40580258	A	G	-0.049002	0.010717	4.82274e-06	17571	0.00118841	20.904
genus	Alistipes	X-23659 levels	rs1107244	13	38057357	G	A	0.0758558	0.0171182	9.36717e-06	17571	0.00111629	19.6341
genus	Alistipes	X-23659 levels	rs11769002	7	62443498	G	A	-0.0528793	0.0109389	1.33764e-06	17571	0.00132817	23.3657
genus	Alistipes	X-23659 levels	rs11958296	5	177755179	A	G	-0.0981222	0.0218272	6.94362e-06	16214	0.00124482	20.2062
genus	Alistipes	X-23659 levels	rs12990744	2	178000949	C	T	-0.0776618	0.0172986	7.13925e-06	16694	0.0012059	20.1531
genus	Alistipes	X-23659 levels	rs1339725	1	180526707	A	T	-0.0886379	0.0199146	8.5507e-06	17290	0.00114447	19.8083
genus	Alistipes	X-23659 levels	rs1689282	9	14080129	A	C	-0.0520061	0.0113942	5.01245e-06	17090	0.00121751	20.8301
genus	Alistipes	X-23659 levels	rs2837096	21	40978013	A	G	0.0900406	0.0197343	5.05144e-06	16858	0.00123336	20.8152
genus	Alistipes	X-23659 levels	rs34417064	17	52776479	A	G	-0.048202	0.0106868	6.47051e-06	17570	0.00115653	20.3414
genus	Alistipes	X-23659 levels	rs36021379	21	28515912	A	G	-0.0643201	0.0145417	9.72757e-06	17090	0.00114346	19.5619
genus	Alistipes	X-23659 levels	rs4810359	20	41191335	A	G	-0.0652428	0.0146155	8.04672e-06	17380	0.00114522	19.9244
genus	Alistipes	X-23659 levels	rs62576416	9	112120264	T	C	0.0492647	0.0109733	7.13866e-06	17564	0.00114624	20.1534
genus	Alistipes	X-23659 levels	rs67281112	7	135778919	G	C	0.0634575	0.0137846	4.15429e-06	17090	0.00123851	21.1898
genus	Alistipes	X-23659 levels	rs67705352	1	19790706	T	G	-0.0532404	0.0110864	1.56841e-06	17567	0.00131109	23.0596
genus	Alistipes	X-23659 levels	rs7129639	11	17511427	A	C	0.0524955	0.0109584	1.66409e-06	17571	0.00130433	22.9458
genus	Alistipes	X-23659 levels	rs8130320	21	40580258	A	G	-0.049002	0.010717	4.82274e-06	17571	0.00118841	20.904
genus	Alistipes	3-methylcytidine levels	rs1107244	13	38057357	G	A	0.0758558	0.0171182	9.36717e-06	17571	0.00111629	19.6341
genus	Alistipes	3-methylcytidine levels	rs11769002	7	62443498	G	A	-0.0528793	0.0109389	1.33764e-06	17571	0.00132817	23.3657
genus	Alistipes	3-methylcytidine levels	rs11958296	5	177755179	A	G	-0.0981222	0.0218272	6.94362e-06	16214	0.00124482	20.2062
genus	Alistipes	3-methylcytidine levels	rs12990744	2	178000949	C	T	-0.0776618	0.0172986	7.13925e-06	16694	0.0012059	20.1531
genus	Alistipes	3-methylcytidine levels	rs1339725	1	180526707	A	T	-0.0886379	0.0199146	8.5507e-06	17290	0.00114447	19.8083
genus	Alistipes	3-methylcytidine levels	rs1689282	9	14080129	A	C	-0.0520061	0.0113942	5.01245e-06	17090	0.00121751	20.8301
genus	Alistipes	3-methylcytidine levels	rs2837096	21	40978013	A	G	0.0900406	0.0197343	5.05144e-06	16858	0.00123336	20.8152
genus	Alistipes	3-methylcytidine levels	rs34417064	17	52776479	A	G	-0.048202	0.0106868	6.47051e-06	17570	0.00115653	20.3414
genus	Alistipes	3-methylcytidine levels	rs36021379	21	28515912	A	G	-0.0643201	0.0145417	9.72757e-06	17090	0.00114346	19.5619
genus	Alistipes	3-methylcytidine levels	rs4810359	20	41191335	A	G	-0.0652428	0.0146155	8.04672e-06	17380	0.00114522	19.9244
genus	Alistipes	3-methylcytidine levels	rs62576416	9	112120264	T	C	0.0492647	0.0109733	7.13866e-06	17564	0.00114624	20.1534
genus	Alistipes	3-methylcytidine levels	rs67281112	7	135778919	G	C	0.0634575	0.0137846	4.15429e-06	17090	0.00123851	21.1898
genus	Alistipes	3-methylcytidine levels	rs67705352	1	19790706	T	G	-0.0532404	0.0110864	1.56841e-06	17567	0.00131109	23.0596
genus	Alistipes	3-methylcytidine levels	rs7129639	11	17511427	A	C	0.0524955	0.0109584	1.66409e-06	17571	0.00130433	22.9458
genus	Alistipes	3-methylcytidine levels	rs8130320	21	40580258	A	G	-0.049002	0.010717	4.82274e-06	17571	0.00118841	20.904
genus	Alistipes	X-12798 levels	rs1107244	13	38057357	G	A	0.0758558	0.0171182	9.36717e-06	17571	0.00111629	19.6341
genus	Alistipes	X-12798 levels	rs11769002	7	62443498	G	A	-0.0528793	0.0109389	1.33764e-06	17571	0.00132817	23.3657
genus	Alistipes	X-12798 levels	rs11958296	5	177755179	A	G	-0.0981222	0.0218272	6.94362e-06	16214	0.00124482	20.2062
genus	Alistipes	X-12798 levels	rs12990744	2	178000949	C	T	-0.0776618	0.0172986	7.13925e-06	16694	0.0012059	20.1531
genus	Alistipes	X-12798 levels	rs1339725	1	180526707	A	T	-0.0886379	0.0199146	8.5507e-06	17290	0.00114447	19.8083
genus	Alistipes	X-12798 levels	rs1689282	9	14080129	A	C	-0.0520061	0.0113942	5.01245e-06	17090	0.00121751	20.8301
genus	Alistipes	X-12798 levels	rs2837096	21	40978013	A	G	0.0900406	0.0197343	5.05144e-06	16858	0.00123336	20.8152
genus	Alistipes	X-12798 levels	rs34417064	17	52776479	A	G	-0.048202	0.0106868	6.47051e-06	17570	0.00115653	20.3414
genus	Alistipes	X-12798 levels	rs36021379	21	28515912	A	G	-0.0643201	0.0145417	9.72757e-06	17090	0.00114346	19.5619
genus	Alistipes	X-12798 levels	rs4810359	20	41191335	A	G	-0.0652428	0.0146155	8.04672e-06	17380	0.00114522	19.9244
genus	Alistipes	X-12798 levels	rs62576416	9	112120264	T	C	0.0492647	0.0109733	7.13866e-06	17564	0.00114624	20.1534
genus	Alistipes	X-12798 levels	rs67281112	7	135778919	G	C	0.0634575	0.0137846	4.15429e-06	17090	0.00123851	21.1898
genus	Alistipes	X-12798 levels	rs67705352	1	19790706	T	G	-0.0532404	0.0110864	1.56841e-06	17567	0.00131109	23.0596
genus	Alistipes	X-12798 levels	rs7129639	11	17511427	A	C	0.0524955	0.0109584	1.66409e-06	17571	0.00130433	22.9458
genus	Alistipes	X-12798 levels	rs8130320	21	40580258	A	G	-0.049002	0.010717	4.82274e-06	17571	0.00118841	20.904
genus	Alistipes	X-13431 levels	rs1107244	13	38057357	G	A	0.0758558	0.0171182	9.36717e-06	17571	0.00111629	19.6341
genus	Alistipes	X-13431 levels	rs11769002	7	62443498	G	A	-0.0528793	0.0109389	1.33764e-06	17571	0.00132817	23.3657
genus	Alistipes	X-13431 levels	rs11958296	5	177755179	A	G	-0.0981222	0.0218272	6.94362e-06	16214	0.00124482	20.2062
genus	Alistipes	X-13431 levels	rs12990744	2	178000949	C	T	-0.0776618	0.0172986	7.13925e-06	16694	0.0012059	20.1531
genus	Alistipes	X-13431 levels	rs1339725	1	180526707	A	T	-0.0886379	0.0199146	8.5507e-06	17290	0.00114447	19.8083
genus	Alistipes	X-13431 levels	rs1689282	9	14080129	A	C	-0.0520061	0.0113942	5.01245e-06	17090	0.00121751	20.8301
genus	Alistipes	X-13431 levels	rs2837096	21	40978013	A	G	0.0900406	0.0197343	5.05144e-06	16858	0.00123336	20.8152
genus	Alistipes	X-13431 levels	rs34417064	17	52776479	A	G	-0.048202	0.0106868	6.47051e-06	17570	0.00115653	20.3414
genus	Alistipes	X-13431 levels	rs36021379	21	28515912	A	G	-0.0643201	0.0145417	9.72757e-06	17090	0.00114346	19.5619
genus	Alistipes	X-13431 levels	rs4810359	20	41191335	A	G	-0.0652428	0.0146155	8.04672e-06	17380	0.00114522	19.9244
genus	Alistipes	X-13431 levels	rs62576416	9	112120264	T	C	0.0492647	0.0109733	7.13866e-06	17564	0.00114624	20.1534
genus	Alistipes	X-13431 levels	rs67281112	7	135778919	G	C	0.0634575	0.0137846	4.15429e-06	17090	0.00123851	21.1898
genus	Alistipes	X-13431 levels	rs67705352	1	19790706	T	G	-0.0532404	0.0110864	1.56841e-06	17567	0.00131109	23.0596
genus	Alistipes	X-13431 levels	rs7129639	11	17511427	A	C	0.0524955	0.0109584	1.66409e-06	17571	0.00130433	22.9458
genus	Alistipes	X-13431 levels	rs8130320	21	40580258	A	G	-0.049002	0.010717	4.82274e-06	17571	0.00118841	20.904
genus	Alistipes	3-phosphoglycerate to adenosine 5'-diphosphate (ADP) ratio	rs1107244	13	38057357	G	A	0.0758558	0.0171182	9.36717e-06	17571	0.00111629	19.6341
genus	Alistipes	3-phosphoglycerate to adenosine 5'-diphosphate (ADP) ratio	rs11769002	7	62443498	G	A	-0.0528793	0.0109389	1.33764e-06	17571	0.00132817	23.3657
genus	Alistipes	3-phosphoglycerate to adenosine 5'-diphosphate (ADP) ratio	rs11958296	5	177755179	A	G	-0.0981222	0.0218272	6.94362e-06	16214	0.00124482	20.2062
genus	Alistipes	3-phosphoglycerate to adenosine 5'-diphosphate (ADP) ratio	rs12990744	2	178000949	C	T	-0.0776618	0.0172986	7.13925e-06	16694	0.0012059	20.1531
genus	Alistipes	3-phosphoglycerate to adenosine 5'-diphosphate (ADP) ratio	rs1339725	1	180526707	A	T	-0.0886379	0.0199146	8.5507e-06	17290	0.00114447	19.8083
genus	Alistipes	3-phosphoglycerate to adenosine 5'-diphosphate (ADP) ratio	rs1689282	9	14080129	A	C	-0.0520061	0.0113942	5.01245e-06	17090	0.00121751	20.8301
genus	Alistipes	3-phosphoglycerate to adenosine 5'-diphosphate (ADP) ratio	rs2837096	21	40978013	A	G	0.0900406	0.0197343	5.05144e-06	16858	0.00123336	20.8152
genus	Alistipes	3-phosphoglycerate to adenosine 5'-diphosphate (ADP) ratio	rs34417064	17	52776479	A	G	-0.048202	0.0106868	6.47051e-06	17570	0.00115653	20.3414
genus	Alistipes	3-phosphoglycerate to adenosine 5'-diphosphate (ADP) ratio	rs36021379	21	28515912	A	G	-0.0643201	0.0145417	9.72757e-06	17090	0.00114346	19.5619
genus	Alistipes	3-phosphoglycerate to adenosine 5'-diphosphate (ADP) ratio	rs4810359	20	41191335	A	G	-0.0652428	0.0146155	8.04672e-06	17380	0.00114522	19.9244
genus	Alistipes	3-phosphoglycerate to adenosine 5'-diphosphate (ADP) ratio	rs62576416	9	112120264	T	C	0.0492647	0.0109733	7.13866e-06	17564	0.00114624	20.1534
genus	Alistipes	3-phosphoglycerate to adenosine 5'-diphosphate (ADP) ratio	rs67281112	7	135778919	G	C	0.0634575	0.0137846	4.15429e-06	17090	0.00123851	21.1898
genus	Alistipes	3-phosphoglycerate to adenosine 5'-diphosphate (ADP) ratio	rs67705352	1	19790706	T	G	-0.0532404	0.0110864	1.56841e-06	17567	0.00131109	23.0596
genus	Alistipes	3-phosphoglycerate to adenosine 5'-diphosphate (ADP) ratio	rs7129639	11	17511427	A	C	0.0524955	0.0109584	1.66409e-06	17571	0.00130433	22.9458
genus	Alistipes	3-phosphoglycerate to adenosine 5'-diphosphate (ADP) ratio	rs8130320	21	40580258	A	G	-0.049002	0.010717	4.82274e-06	17571	0.00118841	20.904
genus	Alistipes	Adenosine 3',5'-cyclic monophosphate (cAMP) to taurocholate ratio	rs1107244	13	38057357	G	A	0.0758558	0.0171182	9.36717e-06	17571	0.00111629	19.6341
genus	Alistipes	Adenosine 3',5'-cyclic monophosphate (cAMP) to taurocholate ratio	rs11769002	7	62443498	G	A	-0.0528793	0.0109389	1.33764e-06	17571	0.00132817	23.3657
genus	Alistipes	Adenosine 3',5'-cyclic monophosphate (cAMP) to taurocholate ratio	rs11958296	5	177755179	A	G	-0.0981222	0.0218272	6.94362e-06	16214	0.00124482	20.2062
genus	Alistipes	Adenosine 3',5'-cyclic monophosphate (cAMP) to taurocholate ratio	rs12990744	2	178000949	C	T	-0.0776618	0.0172986	7.13925e-06	16694	0.0012059	20.1531
genus	Alistipes	Adenosine 3',5'-cyclic monophosphate (cAMP) to taurocholate ratio	rs1339725	1	180526707	A	T	-0.0886379	0.0199146	8.5507e-06	17290	0.00114447	19.8083
genus	Alistipes	Adenosine 3',5'-cyclic monophosphate (cAMP) to taurocholate ratio	rs1689282	9	14080129	A	C	-0.0520061	0.0113942	5.01245e-06	17090	0.00121751	20.8301
genus	Alistipes	Adenosine 3',5'-cyclic monophosphate (cAMP) to taurocholate ratio	rs2837096	21	40978013	A	G	0.0900406	0.0197343	5.05144e-06	16858	0.00123336	20.8152
genus	Alistipes	Adenosine 3',5'-cyclic monophosphate (cAMP) to taurocholate ratio	rs34417064	17	52776479	A	G	-0.048202	0.0106868	6.47051e-06	17570	0.00115653	20.3414
genus	Alistipes	Adenosine 3',5'-cyclic monophosphate (cAMP) to taurocholate ratio	rs36021379	21	28515912	A	G	-0.0643201	0.0145417	9.72757e-06	17090	0.00114346	19.5619
genus	Alistipes	Adenosine 3',5'-cyclic monophosphate (cAMP) to taurocholate ratio	rs4810359	20	41191335	A	G	-0.0652428	0.0146155	8.04672e-06	17380	0.00114522	19.9244
genus	Alistipes	Adenosine 3',5'-cyclic monophosphate (cAMP) to taurocholate ratio	rs62576416	9	112120264	T	C	0.0492647	0.0109733	7.13866e-06	17564	0.00114624	20.1534
genus	Alistipes	Adenosine 3',5'-cyclic monophosphate (cAMP) to taurocholate ratio	rs67281112	7	135778919	G	C	0.0634575	0.0137846	4.15429e-06	17090	0.00123851	21.1898
genus	Alistipes	Adenosine 3',5'-cyclic monophosphate (cAMP) to taurocholate ratio	rs67705352	1	19790706	T	G	-0.0532404	0.0110864	1.56841e-06	17567	0.00131109	23.0596
genus	Alistipes	Adenosine 3',5'-cyclic monophosphate (cAMP) to taurocholate ratio	rs7129639	11	17511427	A	C	0.0524955	0.0109584	1.66409e-06	17571	0.00130433	22.9458
genus	Alistipes	Adenosine 3',5'-cyclic monophosphate (cAMP) to taurocholate ratio	rs8130320	21	40580258	A	G	-0.049002	0.010717	4.82274e-06	17571	0.00118841	20.904
genus	Alistipes	Adenosine 5'-monophosphate (AMP) to palmitate (16:0) ratio	rs1107244	13	38057357	G	A	0.0758558	0.0171182	9.36717e-06	17571	0.00111629	19.6341
genus	Alistipes	Adenosine 5'-monophosphate (AMP) to palmitate (16:0) ratio	rs11769002	7	62443498	G	A	-0.0528793	0.0109389	1.33764e-06	17571	0.00132817	23.3657
genus	Alistipes	Adenosine 5'-monophosphate (AMP) to palmitate (16:0) ratio	rs11958296	5	177755179	A	G	-0.0981222	0.0218272	6.94362e-06	16214	0.00124482	20.2062
genus	Alistipes	Adenosine 5'-monophosphate (AMP) to palmitate (16:0) ratio	rs12990744	2	178000949	C	T	-0.0776618	0.0172986	7.13925e-06	16694	0.0012059	20.1531
genus	Alistipes	Adenosine 5'-monophosphate (AMP) to palmitate (16:0) ratio	rs1339725	1	180526707	A	T	-0.0886379	0.0199146	8.5507e-06	17290	0.00114447	19.8083
genus	Alistipes	Adenosine 5'-monophosphate (AMP) to palmitate (16:0) ratio	rs1689282	9	14080129	A	C	-0.0520061	0.0113942	5.01245e-06	17090	0.00121751	20.8301
genus	Alistipes	Adenosine 5'-monophosphate (AMP) to palmitate (16:0) ratio	rs2837096	21	40978013	A	G	0.0900406	0.0197343	5.05144e-06	16858	0.00123336	20.8152
genus	Alistipes	Adenosine 5'-monophosphate (AMP) to palmitate (16:0) ratio	rs34417064	17	52776479	A	G	-0.048202	0.0106868	6.47051e-06	17570	0.00115653	20.3414
genus	Alistipes	Adenosine 5'-monophosphate (AMP) to palmitate (16:0) ratio	rs36021379	21	28515912	A	G	-0.0643201	0.0145417	9.72757e-06	17090	0.00114346	19.5619
genus	Alistipes	Adenosine 5'-monophosphate (AMP) to palmitate (16:0) ratio	rs4810359	20	41191335	A	G	-0.0652428	0.0146155	8.04672e-06	17380	0.00114522	19.9244
genus	Alistipes	Adenosine 5'-monophosphate (AMP) to palmitate (16:0) ratio	rs62576416	9	112120264	T	C	0.0492647	0.0109733	7.13866e-06	17564	0.00114624	20.1534
genus	Alistipes	Adenosine 5'-monophosphate (AMP) to palmitate (16:0) ratio	rs67281112	7	135778919	G	C	0.0634575	0.0137846	4.15429e-06	17090	0.00123851	21.1898
genus	Alistipes	Adenosine 5'-monophosphate (AMP) to palmitate (16:0) ratio	rs67705352	1	19790706	T	G	-0.0532404	0.0110864	1.56841e-06	17567	0.00131109	23.0596
genus	Alistipes	Adenosine 5'-monophosphate (AMP) to palmitate (16:0) ratio	rs7129639	11	17511427	A	C	0.0524955	0.0109584	1.66409e-06	17571	0.00130433	22.9458
genus	Alistipes	Adenosine 5'-monophosphate (AMP) to palmitate (16:0) ratio	rs8130320	21	40580258	A	G	-0.049002	0.010717	4.82274e-06	17571	0.00118841	20.904
genus	Alistipes	Adenosine 5'-diphosphate (ADP) to gluconate ratio	rs1107244	13	38057357	G	A	0.0758558	0.0171182	9.36717e-06	17571	0.00111629	19.6341
genus	Alistipes	Adenosine 5'-diphosphate (ADP) to gluconate ratio	rs11769002	7	62443498	G	A	-0.0528793	0.0109389	1.33764e-06	17571	0.00132817	23.3657
genus	Alistipes	Adenosine 5'-diphosphate (ADP) to gluconate ratio	rs11958296	5	177755179	A	G	-0.0981222	0.0218272	6.94362e-06	16214	0.00124482	20.2062
genus	Alistipes	Adenosine 5'-diphosphate (ADP) to gluconate ratio	rs12990744	2	178000949	C	T	-0.0776618	0.0172986	7.13925e-06	16694	0.0012059	20.1531
genus	Alistipes	Adenosine 5'-diphosphate (ADP) to gluconate ratio	rs1339725	1	180526707	A	T	-0.0886379	0.0199146	8.5507e-06	17290	0.00114447	19.8083
genus	Alistipes	Adenosine 5'-diphosphate (ADP) to gluconate ratio	rs1689282	9	14080129	A	C	-0.0520061	0.0113942	5.01245e-06	17090	0.00121751	20.8301
genus	Alistipes	Adenosine 5'-diphosphate (ADP) to gluconate ratio	rs2837096	21	40978013	A	G	0.0900406	0.0197343	5.05144e-06	16858	0.00123336	20.8152
genus	Alistipes	Adenosine 5'-diphosphate (ADP) to gluconate ratio	rs34417064	17	52776479	A	G	-0.048202	0.0106868	6.47051e-06	17570	0.00115653	20.3414
genus	Alistipes	Adenosine 5'-diphosphate (ADP) to gluconate ratio	rs36021379	21	28515912	A	G	-0.0643201	0.0145417	9.72757e-06	17090	0.00114346	19.5619
genus	Alistipes	Adenosine 5'-diphosphate (ADP) to gluconate ratio	rs4810359	20	41191335	A	G	-0.0652428	0.0146155	8.04672e-06	17380	0.00114522	19.9244
genus	Alistipes	Adenosine 5'-diphosphate (ADP) to gluconate ratio	rs62576416	9	112120264	T	C	0.0492647	0.0109733	7.13866e-06	17564	0.00114624	20.1534
genus	Alistipes	Adenosine 5'-diphosphate (ADP) to gluconate ratio	rs67281112	7	135778919	G	C	0.0634575	0.0137846	4.15429e-06	17090	0.00123851	21.1898
genus	Alistipes	Adenosine 5'-diphosphate (ADP) to gluconate ratio	rs67705352	1	19790706	T	G	-0.0532404	0.0110864	1.56841e-06	17567	0.00131109	23.0596
genus	Alistipes	Adenosine 5'-diphosphate (ADP) to gluconate ratio	rs7129639	11	17511427	A	C	0.0524955	0.0109584	1.66409e-06	17571	0.00130433	22.9458
genus	Alistipes	Adenosine 5'-diphosphate (ADP) to gluconate ratio	rs8130320	21	40580258	A	G	-0.049002	0.010717	4.82274e-06	17571	0.00118841	20.904
genus	Alistipes	Phosphate to oleoyl-linoleoyl-glycerol (18:1 to 18:2) [2] ratio	rs1107244	13	38057357	G	A	0.0758558	0.0171182	9.36717e-06	17571	0.00111629	19.6341
genus	Alistipes	Phosphate to oleoyl-linoleoyl-glycerol (18:1 to 18:2) [2] ratio	rs11769002	7	62443498	G	A	-0.0528793	0.0109389	1.33764e-06	17571	0.00132817	23.3657
genus	Alistipes	Phosphate to oleoyl-linoleoyl-glycerol (18:1 to 18:2) [2] ratio	rs11958296	5	177755179	A	G	-0.0981222	0.0218272	6.94362e-06	16214	0.00124482	20.2062
genus	Alistipes	Phosphate to oleoyl-linoleoyl-glycerol (18:1 to 18:2) [2] ratio	rs12990744	2	178000949	C	T	-0.0776618	0.0172986	7.13925e-06	16694	0.0012059	20.1531
genus	Alistipes	Phosphate to oleoyl-linoleoyl-glycerol (18:1 to 18:2) [2] ratio	rs1339725	1	180526707	A	T	-0.0886379	0.0199146	8.5507e-06	17290	0.00114447	19.8083
genus	Alistipes	Phosphate to oleoyl-linoleoyl-glycerol (18:1 to 18:2) [2] ratio	rs1689282	9	14080129	A	C	-0.0520061	0.0113942	5.01245e-06	17090	0.00121751	20.8301
genus	Alistipes	Phosphate to oleoyl-linoleoyl-glycerol (18:1 to 18:2) [2] ratio	rs2837096	21	40978013	A	G	0.0900406	0.0197343	5.05144e-06	16858	0.00123336	20.8152
genus	Alistipes	Phosphate to oleoyl-linoleoyl-glycerol (18:1 to 18:2) [2] ratio	rs34417064	17	52776479	A	G	-0.048202	0.0106868	6.47051e-06	17570	0.00115653	20.3414
genus	Alistipes	Phosphate to oleoyl-linoleoyl-glycerol (18:1 to 18:2) [2] ratio	rs36021379	21	28515912	A	G	-0.0643201	0.0145417	9.72757e-06	17090	0.00114346	19.5619
genus	Alistipes	Phosphate to oleoyl-linoleoyl-glycerol (18:1 to 18:2) [2] ratio	rs4810359	20	41191335	A	G	-0.0652428	0.0146155	8.04672e-06	17380	0.00114522	19.9244
genus	Alistipes	Phosphate to oleoyl-linoleoyl-glycerol (18:1 to 18:2) [2] ratio	rs62576416	9	112120264	T	C	0.0492647	0.0109733	7.13866e-06	17564	0.00114624	20.1534
genus	Alistipes	Phosphate to oleoyl-linoleoyl-glycerol (18:1 to 18:2) [2] ratio	rs67281112	7	135778919	G	C	0.0634575	0.0137846	4.15429e-06	17090	0.00123851	21.1898
genus	Alistipes	Phosphate to oleoyl-linoleoyl-glycerol (18:1 to 18:2) [2] ratio	rs67705352	1	19790706	T	G	-0.0532404	0.0110864	1.56841e-06	17567	0.00131109	23.0596
genus	Alistipes	Phosphate to oleoyl-linoleoyl-glycerol (18:1 to 18:2) [2] ratio	rs7129639	11	17511427	A	C	0.0524955	0.0109584	1.66409e-06	17571	0.00130433	22.9458
genus	Alistipes	Phosphate to oleoyl-linoleoyl-glycerol (18:1 to 18:2) [2] ratio	rs8130320	21	40580258	A	G	-0.049002	0.010717	4.82274e-06	17571	0.00118841	20.904
genus	Alistipes	2'-deoxyuridine to cytidine ratio	rs1107244	13	38057357	G	A	0.0758558	0.0171182	9.36717e-06	17571	0.00111629	19.6341
genus	Alistipes	2'-deoxyuridine to cytidine ratio	rs11769002	7	62443498	G	A	-0.0528793	0.0109389	1.33764e-06	17571	0.00132817	23.3657
genus	Alistipes	2'-deoxyuridine to cytidine ratio	rs11958296	5	177755179	A	G	-0.0981222	0.0218272	6.94362e-06	16214	0.00124482	20.2062
genus	Alistipes	2'-deoxyuridine to cytidine ratio	rs12990744	2	178000949	C	T	-0.0776618	0.0172986	7.13925e-06	16694	0.0012059	20.1531
genus	Alistipes	2'-deoxyuridine to cytidine ratio	rs1339725	1	180526707	A	T	-0.0886379	0.0199146	8.5507e-06	17290	0.00114447	19.8083
genus	Alistipes	2'-deoxyuridine to cytidine ratio	rs1689282	9	14080129	A	C	-0.0520061	0.0113942	5.01245e-06	17090	0.00121751	20.8301
genus	Alistipes	2'-deoxyuridine to cytidine ratio	rs2837096	21	40978013	A	G	0.0900406	0.0197343	5.05144e-06	16858	0.00123336	20.8152
genus	Alistipes	2'-deoxyuridine to cytidine ratio	rs34417064	17	52776479	A	G	-0.048202	0.0106868	6.47051e-06	17570	0.00115653	20.3414
genus	Alistipes	2'-deoxyuridine to cytidine ratio	rs36021379	21	28515912	A	G	-0.0643201	0.0145417	9.72757e-06	17090	0.00114346	19.5619
genus	Alistipes	2'-deoxyuridine to cytidine ratio	rs4810359	20	41191335	A	G	-0.0652428	0.0146155	8.04672e-06	17380	0.00114522	19.9244
genus	Alistipes	2'-deoxyuridine to cytidine ratio	rs62576416	9	112120264	T	C	0.0492647	0.0109733	7.13866e-06	17564	0.00114624	20.1534
genus	Alistipes	2'-deoxyuridine to cytidine ratio	rs67281112	7	135778919	G	C	0.0634575	0.0137846	4.15429e-06	17090	0.00123851	21.1898
genus	Alistipes	2'-deoxyuridine to cytidine ratio	rs67705352	1	19790706	T	G	-0.0532404	0.0110864	1.56841e-06	17567	0.00131109	23.0596
genus	Alistipes	2'-deoxyuridine to cytidine ratio	rs7129639	11	17511427	A	C	0.0524955	0.0109584	1.66409e-06	17571	0.00130433	22.9458
genus	Alistipes	2'-deoxyuridine to cytidine ratio	rs8130320	21	40580258	A	G	-0.049002	0.010717	4.82274e-06	17571	0.00118841	20.904
genus	Alistipes	Alpha-ketobutyrate to 3-methyl-2-oxobutyrate ratio	rs1107244	13	38057357	G	A	0.0758558	0.0171182	9.36717e-06	17571	0.00111629	19.6341
genus	Alistipes	Alpha-ketobutyrate to 3-methyl-2-oxobutyrate ratio	rs11769002	7	62443498	G	A	-0.0528793	0.0109389	1.33764e-06	17571	0.00132817	23.3657
genus	Alistipes	Alpha-ketobutyrate to 3-methyl-2-oxobutyrate ratio	rs11958296	5	177755179	A	G	-0.0981222	0.0218272	6.94362e-06	16214	0.00124482	20.2062
genus	Alistipes	Alpha-ketobutyrate to 3-methyl-2-oxobutyrate ratio	rs12990744	2	178000949	C	T	-0.0776618	0.0172986	7.13925e-06	16694	0.0012059	20.1531
genus	Alistipes	Alpha-ketobutyrate to 3-methyl-2-oxobutyrate ratio	rs1339725	1	180526707	A	T	-0.0886379	0.0199146	8.5507e-06	17290	0.00114447	19.8083
genus	Alistipes	Alpha-ketobutyrate to 3-methyl-2-oxobutyrate ratio	rs1689282	9	14080129	A	C	-0.0520061	0.0113942	5.01245e-06	17090	0.00121751	20.8301
genus	Alistipes	Alpha-ketobutyrate to 3-methyl-2-oxobutyrate ratio	rs2837096	21	40978013	A	G	0.0900406	0.0197343	5.05144e-06	16858	0.00123336	20.8152
genus	Alistipes	Alpha-ketobutyrate to 3-methyl-2-oxobutyrate ratio	rs34417064	17	52776479	A	G	-0.048202	0.0106868	6.47051e-06	17570	0.00115653	20.3414
genus	Alistipes	Alpha-ketobutyrate to 3-methyl-2-oxobutyrate ratio	rs36021379	21	28515912	A	G	-0.0643201	0.0145417	9.72757e-06	17090	0.00114346	19.5619
genus	Alistipes	Alpha-ketobutyrate to 3-methyl-2-oxobutyrate ratio	rs4810359	20	41191335	A	G	-0.0652428	0.0146155	8.04672e-06	17380	0.00114522	19.9244
genus	Alistipes	Alpha-ketobutyrate to 3-methyl-2-oxobutyrate ratio	rs62576416	9	112120264	T	C	0.0492647	0.0109733	7.13866e-06	17564	0.00114624	20.1534
genus	Alistipes	Alpha-ketobutyrate to 3-methyl-2-oxobutyrate ratio	rs67281112	7	135778919	G	C	0.0634575	0.0137846	4.15429e-06	17090	0.00123851	21.1898
genus	Alistipes	Alpha-ketobutyrate to 3-methyl-2-oxobutyrate ratio	rs67705352	1	19790706	T	G	-0.0532404	0.0110864	1.56841e-06	17567	0.00131109	23.0596
genus	Alistipes	Alpha-ketobutyrate to 3-methyl-2-oxobutyrate ratio	rs7129639	11	17511427	A	C	0.0524955	0.0109584	1.66409e-06	17571	0.00130433	22.9458
genus	Alistipes	Alpha-ketobutyrate to 3-methyl-2-oxobutyrate ratio	rs8130320	21	40580258	A	G	-0.049002	0.010717	4.82274e-06	17571	0.00118841	20.904
genus	Alistipes	Adenosine 5'-diphosphate (ADP) to glucose ratio	rs1107244	13	38057357	G	A	0.0758558	0.0171182	9.36717e-06	17571	0.00111629	19.6341
genus	Alistipes	Adenosine 5'-diphosphate (ADP) to glucose ratio	rs11769002	7	62443498	G	A	-0.0528793	0.0109389	1.33764e-06	17571	0.00132817	23.3657
genus	Alistipes	Adenosine 5'-diphosphate (ADP) to glucose ratio	rs11958296	5	177755179	A	G	-0.0981222	0.0218272	6.94362e-06	16214	0.00124482	20.2062
genus	Alistipes	Adenosine 5'-diphosphate (ADP) to glucose ratio	rs12990744	2	178000949	C	T	-0.0776618	0.0172986	7.13925e-06	16694	0.0012059	20.1531
genus	Alistipes	Adenosine 5'-diphosphate (ADP) to glucose ratio	rs1339725	1	180526707	A	T	-0.0886379	0.0199146	8.5507e-06	17290	0.00114447	19.8083
genus	Alistipes	Adenosine 5'-diphosphate (ADP) to glucose ratio	rs1689282	9	14080129	A	C	-0.0520061	0.0113942	5.01245e-06	17090	0.00121751	20.8301
genus	Alistipes	Adenosine 5'-diphosphate (ADP) to glucose ratio	rs2837096	21	40978013	A	G	0.0900406	0.0197343	5.05144e-06	16858	0.00123336	20.8152
genus	Alistipes	Adenosine 5'-diphosphate (ADP) to glucose ratio	rs34417064	17	52776479	A	G	-0.048202	0.0106868	6.47051e-06	17570	0.00115653	20.3414
genus	Alistipes	Adenosine 5'-diphosphate (ADP) to glucose ratio	rs36021379	21	28515912	A	G	-0.0643201	0.0145417	9.72757e-06	17090	0.00114346	19.5619
genus	Alistipes	Adenosine 5'-diphosphate (ADP) to glucose ratio	rs4810359	20	41191335	A	G	-0.0652428	0.0146155	8.04672e-06	17380	0.00114522	19.9244
genus	Alistipes	Adenosine 5'-diphosphate (ADP) to glucose ratio	rs62576416	9	112120264	T	C	0.0492647	0.0109733	7.13866e-06	17564	0.00114624	20.1534
genus	Alistipes	Adenosine 5'-diphosphate (ADP) to glucose ratio	rs67281112	7	135778919	G	C	0.0634575	0.0137846	4.15429e-06	17090	0.00123851	21.1898
genus	Alistipes	Adenosine 5'-diphosphate (ADP) to glucose ratio	rs67705352	1	19790706	T	G	-0.0532404	0.0110864	1.56841e-06	17567	0.00131109	23.0596
genus	Alistipes	Adenosine 5'-diphosphate (ADP) to glucose ratio	rs7129639	11	17511427	A	C	0.0524955	0.0109584	1.66409e-06	17571	0.00130433	22.9458
genus	Alistipes	Adenosine 5'-diphosphate (ADP) to glucose ratio	rs8130320	21	40580258	A	G	-0.049002	0.010717	4.82274e-06	17571	0.00118841	20.904
genus	Alistipes	Glucose-to-mannose ratio	rs1107244	13	38057357	G	A	0.0758558	0.0171182	9.36717e-06	17571	0.00111629	19.6341
genus	Alistipes	Glucose-to-mannose ratio	rs11769002	7	62443498	G	A	-0.0528793	0.0109389	1.33764e-06	17571	0.00132817	23.3657
genus	Alistipes	Glucose-to-mannose ratio	rs11958296	5	177755179	A	G	-0.0981222	0.0218272	6.94362e-06	16214	0.00124482	20.2062
genus	Alistipes	Glucose-to-mannose ratio	rs12990744	2	178000949	C	T	-0.0776618	0.0172986	7.13925e-06	16694	0.0012059	20.1531
genus	Alistipes	Glucose-to-mannose ratio	rs1339725	1	180526707	A	T	-0.0886379	0.0199146	8.5507e-06	17290	0.00114447	19.8083
genus	Alistipes	Glucose-to-mannose ratio	rs1689282	9	14080129	A	C	-0.0520061	0.0113942	5.01245e-06	17090	0.00121751	20.8301
genus	Alistipes	Glucose-to-mannose ratio	rs2837096	21	40978013	A	G	0.0900406	0.0197343	5.05144e-06	16858	0.00123336	20.8152
genus	Alistipes	Glucose-to-mannose ratio	rs34417064	17	52776479	A	G	-0.048202	0.0106868	6.47051e-06	17570	0.00115653	20.3414
genus	Alistipes	Glucose-to-mannose ratio	rs36021379	21	28515912	A	G	-0.0643201	0.0145417	9.72757e-06	17090	0.00114346	19.5619
genus	Alistipes	Glucose-to-mannose ratio	rs4810359	20	41191335	A	G	-0.0652428	0.0146155	8.04672e-06	17380	0.00114522	19.9244
genus	Alistipes	Glucose-to-mannose ratio	rs62576416	9	112120264	T	C	0.0492647	0.0109733	7.13866e-06	17564	0.00114624	20.1534
genus	Alistipes	Glucose-to-mannose ratio	rs67281112	7	135778919	G	C	0.0634575	0.0137846	4.15429e-06	17090	0.00123851	21.1898
genus	Alistipes	Glucose-to-mannose ratio	rs67705352	1	19790706	T	G	-0.0532404	0.0110864	1.56841e-06	17567	0.00131109	23.0596
genus	Alistipes	Glucose-to-mannose ratio	rs7129639	11	17511427	A	C	0.0524955	0.0109584	1.66409e-06	17571	0.00130433	22.9458
genus	Alistipes	Glucose-to-mannose ratio	rs8130320	21	40580258	A	G	-0.049002	0.010717	4.82274e-06	17571	0.00118841	20.904
genus	Alistipes	Choline phosphate to choline ratio	rs1107244	13	38057357	G	A	0.0758558	0.0171182	9.36717e-06	17571	0.00111629	19.6341
genus	Alistipes	Choline phosphate to choline ratio	rs11769002	7	62443498	G	A	-0.0528793	0.0109389	1.33764e-06	17571	0.00132817	23.3657
genus	Alistipes	Choline phosphate to choline ratio	rs11958296	5	177755179	A	G	-0.0981222	0.0218272	6.94362e-06	16214	0.00124482	20.2062
genus	Alistipes	Choline phosphate to choline ratio	rs12990744	2	178000949	C	T	-0.0776618	0.0172986	7.13925e-06	16694	0.0012059	20.1531
genus	Alistipes	Choline phosphate to choline ratio	rs1339725	1	180526707	A	T	-0.0886379	0.0199146	8.5507e-06	17290	0.00114447	19.8083
genus	Alistipes	Choline phosphate to choline ratio	rs1689282	9	14080129	A	C	-0.0520061	0.0113942	5.01245e-06	17090	0.00121751	20.8301
genus	Alistipes	Choline phosphate to choline ratio	rs2837096	21	40978013	A	G	0.0900406	0.0197343	5.05144e-06	16858	0.00123336	20.8152
genus	Alistipes	Choline phosphate to choline ratio	rs34417064	17	52776479	A	G	-0.048202	0.0106868	6.47051e-06	17570	0.00115653	20.3414
genus	Alistipes	Choline phosphate to choline ratio	rs36021379	21	28515912	A	G	-0.0643201	0.0145417	9.72757e-06	17090	0.00114346	19.5619
genus	Alistipes	Choline phosphate to choline ratio	rs4810359	20	41191335	A	G	-0.0652428	0.0146155	8.04672e-06	17380	0.00114522	19.9244
genus	Alistipes	Choline phosphate to choline ratio	rs62576416	9	112120264	T	C	0.0492647	0.0109733	7.13866e-06	17564	0.00114624	20.1534
genus	Alistipes	Choline phosphate to choline ratio	rs67281112	7	135778919	G	C	0.0634575	0.0137846	4.15429e-06	17090	0.00123851	21.1898
genus	Alistipes	Choline phosphate to choline ratio	rs67705352	1	19790706	T	G	-0.0532404	0.0110864	1.56841e-06	17567	0.00131109	23.0596
genus	Alistipes	Choline phosphate to choline ratio	rs7129639	11	17511427	A	C	0.0524955	0.0109584	1.66409e-06	17571	0.00130433	22.9458
genus	Alistipes	Choline phosphate to choline ratio	rs8130320	21	40580258	A	G	-0.049002	0.010717	4.82274e-06	17571	0.00118841	20.904
genus	Alistipes	Threonine to pyruvate ratio	rs1107244	13	38057357	G	A	0.0758558	0.0171182	9.36717e-06	17571	0.00111629	19.6341
genus	Alistipes	Threonine to pyruvate ratio	rs11769002	7	62443498	G	A	-0.0528793	0.0109389	1.33764e-06	17571	0.00132817	23.3657
genus	Alistipes	Threonine to pyruvate ratio	rs11958296	5	177755179	A	G	-0.0981222	0.0218272	6.94362e-06	16214	0.00124482	20.2062
genus	Alistipes	Threonine to pyruvate ratio	rs12990744	2	178000949	C	T	-0.0776618	0.0172986	7.13925e-06	16694	0.0012059	20.1531
genus	Alistipes	Threonine to pyruvate ratio	rs1339725	1	180526707	A	T	-0.0886379	0.0199146	8.5507e-06	17290	0.00114447	19.8083
genus	Alistipes	Threonine to pyruvate ratio	rs1689282	9	14080129	A	C	-0.0520061	0.0113942	5.01245e-06	17090	0.00121751	20.8301
genus	Alistipes	Threonine to pyruvate ratio	rs2837096	21	40978013	A	G	0.0900406	0.0197343	5.05144e-06	16858	0.00123336	20.8152
genus	Alistipes	Threonine to pyruvate ratio	rs34417064	17	52776479	A	G	-0.048202	0.0106868	6.47051e-06	17570	0.00115653	20.3414
genus	Alistipes	Threonine to pyruvate ratio	rs36021379	21	28515912	A	G	-0.0643201	0.0145417	9.72757e-06	17090	0.00114346	19.5619
genus	Alistipes	Threonine to pyruvate ratio	rs4810359	20	41191335	A	G	-0.0652428	0.0146155	8.04672e-06	17380	0.00114522	19.9244
genus	Alistipes	Threonine to pyruvate ratio	rs62576416	9	112120264	T	C	0.0492647	0.0109733	7.13866e-06	17564	0.00114624	20.1534
genus	Alistipes	Threonine to pyruvate ratio	rs67281112	7	135778919	G	C	0.0634575	0.0137846	4.15429e-06	17090	0.00123851	21.1898
genus	Alistipes	Threonine to pyruvate ratio	rs67705352	1	19790706	T	G	-0.0532404	0.0110864	1.56841e-06	17567	0.00131109	23.0596
genus	Alistipes	Threonine to pyruvate ratio	rs7129639	11	17511427	A	C	0.0524955	0.0109584	1.66409e-06	17571	0.00130433	22.9458
genus	Alistipes	Threonine to pyruvate ratio	rs8130320	21	40580258	A	G	-0.049002	0.010717	4.82274e-06	17571	0.00118841	20.904
genus	Alistipes	Bilirubin (Z,Z) to etiocholanolone glucuronide ratio	rs1107244	13	38057357	G	A	0.0758558	0.0171182	9.36717e-06	17571	0.00111629	19.6341
genus	Alistipes	Bilirubin (Z,Z) to etiocholanolone glucuronide ratio	rs11769002	7	62443498	G	A	-0.0528793	0.0109389	1.33764e-06	17571	0.00132817	23.3657
genus	Alistipes	Bilirubin (Z,Z) to etiocholanolone glucuronide ratio	rs11958296	5	177755179	A	G	-0.0981222	0.0218272	6.94362e-06	16214	0.00124482	20.2062
genus	Alistipes	Bilirubin (Z,Z) to etiocholanolone glucuronide ratio	rs12990744	2	178000949	C	T	-0.0776618	0.0172986	7.13925e-06	16694	0.0012059	20.1531
genus	Alistipes	Bilirubin (Z,Z) to etiocholanolone glucuronide ratio	rs1339725	1	180526707	A	T	-0.0886379	0.0199146	8.5507e-06	17290	0.00114447	19.8083
genus	Alistipes	Bilirubin (Z,Z) to etiocholanolone glucuronide ratio	rs1689282	9	14080129	A	C	-0.0520061	0.0113942	5.01245e-06	17090	0.00121751	20.8301
genus	Alistipes	Bilirubin (Z,Z) to etiocholanolone glucuronide ratio	rs2837096	21	40978013	A	G	0.0900406	0.0197343	5.05144e-06	16858	0.00123336	20.8152
genus	Alistipes	Bilirubin (Z,Z) to etiocholanolone glucuronide ratio	rs34417064	17	52776479	A	G	-0.048202	0.0106868	6.47051e-06	17570	0.00115653	20.3414
genus	Alistipes	Bilirubin (Z,Z) to etiocholanolone glucuronide ratio	rs36021379	21	28515912	A	G	-0.0643201	0.0145417	9.72757e-06	17090	0.00114346	19.5619
genus	Alistipes	Bilirubin (Z,Z) to etiocholanolone glucuronide ratio	rs4810359	20	41191335	A	G	-0.0652428	0.0146155	8.04672e-06	17380	0.00114522	19.9244
genus	Alistipes	Bilirubin (Z,Z) to etiocholanolone glucuronide ratio	rs62576416	9	112120264	T	C	0.0492647	0.0109733	7.13866e-06	17564	0.00114624	20.1534
genus	Alistipes	Bilirubin (Z,Z) to etiocholanolone glucuronide ratio	rs67281112	7	135778919	G	C	0.0634575	0.0137846	4.15429e-06	17090	0.00123851	21.1898
genus	Alistipes	Bilirubin (Z,Z) to etiocholanolone glucuronide ratio	rs67705352	1	19790706	T	G	-0.0532404	0.0110864	1.56841e-06	17567	0.00131109	23.0596
genus	Alistipes	Bilirubin (Z,Z) to etiocholanolone glucuronide ratio	rs7129639	11	17511427	A	C	0.0524955	0.0109584	1.66409e-06	17571	0.00130433	22.9458
genus	Alistipes	Bilirubin (Z,Z) to etiocholanolone glucuronide ratio	rs8130320	21	40580258	A	G	-0.049002	0.010717	4.82274e-06	17571	0.00118841	20.904
genus	Eubacteriumoxidoreducensgroup	Benzoate levels	rs12129908	1	195064019	A	C	-0.0893273	0.0198333	6.67159e-06	5377	0.0037584	20.2776
genus	Eubacteriumoxidoreducensgroup	Benzoate levels	rs12326318	18	71428502	A	C	0.149276	0.0334528	8.10893e-06	5192	0.00382048	19.9043
genus	Eubacteriumoxidoreducensgroup	Benzoate levels	rs1425962	4	187905399	C	G	-0.0906104	0.0200612	6.28134e-06	5321	0.00381932	20.3928
genus	Eubacteriumoxidoreducensgroup	Benzoate levels	rs2647695	5	177936957	A	G	-0.112355	0.0250521	7.29618e-06	5378	0.00372611	20.1065
genus	Eubacteriumoxidoreducensgroup	Benzoate levels	rs2973294	4	37526679	G	T	0.0923559	0.0195439	2.29474e-06	5378	0.00413511	22.3227
genus	Eubacteriumoxidoreducensgroup	Benzoate levels	rs34561138	16	86480355	G	A	0.216145	0.045992	2.6063e-06	4186	0.0052486	22.076
genus	Eubacteriumoxidoreducensgroup	Benzoate levels	rs440215	5	106882394	T	C	-0.0932766	0.0195294	1.78624e-06	5377	0.00422464	22.8038
genus	Eubacteriumoxidoreducensgroup	Benzoate levels	rs61884310	11	79535505	C	T	0.117033	0.0263998	9.28835e-06	5244	0.00373362	19.645
genus	Eubacteriumoxidoreducensgroup	DHEAS levels	rs12129908	1	195064019	A	C	-0.0893273	0.0198333	6.67159e-06	5377	0.0037584	20.2776
genus	Eubacteriumoxidoreducensgroup	DHEAS levels	rs12326318	18	71428502	A	C	0.149276	0.0334528	8.10893e-06	5192	0.00382048	19.9043
genus	Eubacteriumoxidoreducensgroup	DHEAS levels	rs1425962	4	187905399	C	G	-0.0906104	0.0200612	6.28134e-06	5321	0.00381932	20.3928
genus	Eubacteriumoxidoreducensgroup	DHEAS levels	rs2647695	5	177936957	A	G	-0.112355	0.0250521	7.29618e-06	5378	0.00372611	20.1065
genus	Eubacteriumoxidoreducensgroup	DHEAS levels	rs2973294	4	37526679	G	T	0.0923559	0.0195439	2.29474e-06	5378	0.00413511	22.3227
genus	Eubacteriumoxidoreducensgroup	DHEAS levels	rs34561138	16	86480355	G	A	0.216145	0.045992	2.6063e-06	4186	0.0052486	22.076
genus	Eubacteriumoxidoreducensgroup	DHEAS levels	rs440215	5	106882394	T	C	-0.0932766	0.0195294	1.78624e-06	5377	0.00422464	22.8038
genus	Eubacteriumoxidoreducensgroup	DHEAS levels	rs61884310	11	79535505	C	T	0.117033	0.0263998	9.28835e-06	5244	0.00373362	19.645
genus	Eubacteriumoxidoreducensgroup	Homocitrulline levels	rs12129908	1	195064019	A	C	-0.0893273	0.0198333	6.67159e-06	5377	0.0037584	20.2776
genus	Eubacteriumoxidoreducensgroup	Homocitrulline levels	rs12326318	18	71428502	A	C	0.149276	0.0334528	8.10893e-06	5192	0.00382048	19.9043
genus	Eubacteriumoxidoreducensgroup	Homocitrulline levels	rs1425962	4	187905399	C	G	-0.0906104	0.0200612	6.28134e-06	5321	0.00381932	20.3928
genus	Eubacteriumoxidoreducensgroup	Homocitrulline levels	rs2647695	5	177936957	A	G	-0.112355	0.0250521	7.29618e-06	5378	0.00372611	20.1065
genus	Eubacteriumoxidoreducensgroup	Homocitrulline levels	rs2973294	4	37526679	G	T	0.0923559	0.0195439	2.29474e-06	5378	0.00413511	22.3227
genus	Eubacteriumoxidoreducensgroup	Homocitrulline levels	rs34561138	16	86480355	G	A	0.216145	0.045992	2.6063e-06	4186	0.0052486	22.076
genus	Eubacteriumoxidoreducensgroup	Homocitrulline levels	rs440215	5	106882394	T	C	-0.0932766	0.0195294	1.78624e-06	5377	0.00422464	22.8038
genus	Eubacteriumoxidoreducensgroup	Homocitrulline levels	rs61884310	11	79535505	C	T	0.117033	0.0263998	9.28835e-06	5244	0.00373362	19.645
genus	Eubacteriumoxidoreducensgroup	Threonate levels	rs12129908	1	195064019	A	C	-0.0893273	0.0198333	6.67159e-06	5377	0.0037584	20.2776
genus	Eubacteriumoxidoreducensgroup	Threonate levels	rs12326318	18	71428502	A	C	0.149276	0.0334528	8.10893e-06	5192	0.00382048	19.9043
genus	Eubacteriumoxidoreducensgroup	Threonate levels	rs1425962	4	187905399	C	G	-0.0906104	0.0200612	6.28134e-06	5321	0.00381932	20.3928
genus	Eubacteriumoxidoreducensgroup	Threonate levels	rs2647695	5	177936957	A	G	-0.112355	0.0250521	7.29618e-06	5378	0.00372611	20.1065
genus	Eubacteriumoxidoreducensgroup	Threonate levels	rs2973294	4	37526679	G	T	0.0923559	0.0195439	2.29474e-06	5378	0.00413511	22.3227
genus	Eubacteriumoxidoreducensgroup	Threonate levels	rs34561138	16	86480355	G	A	0.216145	0.045992	2.6063e-06	4186	0.0052486	22.076
genus	Eubacteriumoxidoreducensgroup	Threonate levels	rs440215	5	106882394	T	C	-0.0932766	0.0195294	1.78624e-06	5377	0.00422464	22.8038
genus	Eubacteriumoxidoreducensgroup	Threonate levels	rs61884310	11	79535505	C	T	0.117033	0.0263998	9.28835e-06	5244	0.00373362	19.645
genus	Eubacteriumoxidoreducensgroup	Homostachydrine levels	rs12129908	1	195064019	A	C	-0.0893273	0.0198333	6.67159e-06	5377	0.0037584	20.2776
genus	Eubacteriumoxidoreducensgroup	Homostachydrine levels	rs12326318	18	71428502	A	C	0.149276	0.0334528	8.10893e-06	5192	0.00382048	19.9043
genus	Eubacteriumoxidoreducensgroup	Homostachydrine levels	rs1425962	4	187905399	C	G	-0.0906104	0.0200612	6.28134e-06	5321	0.00381932	20.3928
genus	Eubacteriumoxidoreducensgroup	Homostachydrine levels	rs2647695	5	177936957	A	G	-0.112355	0.0250521	7.29618e-06	5378	0.00372611	20.1065
genus	Eubacteriumoxidoreducensgroup	Homostachydrine levels	rs2973294	4	37526679	G	T	0.0923559	0.0195439	2.29474e-06	5378	0.00413511	22.3227
genus	Eubacteriumoxidoreducensgroup	Homostachydrine levels	rs34561138	16	86480355	G	A	0.216145	0.045992	2.6063e-06	4186	0.0052486	22.076
genus	Eubacteriumoxidoreducensgroup	Homostachydrine levels	rs440215	5	106882394	T	C	-0.0932766	0.0195294	1.78624e-06	5377	0.00422464	22.8038
genus	Eubacteriumoxidoreducensgroup	Homostachydrine levels	rs61884310	11	79535505	C	T	0.117033	0.0263998	9.28835e-06	5244	0.00373362	19.645
genus	Eubacteriumoxidoreducensgroup	N-acetyl-3-methylhistidine levels	rs12129908	1	195064019	A	C	-0.0893273	0.0198333	6.67159e-06	5377	0.0037584	20.2776
genus	Eubacteriumoxidoreducensgroup	N-acetyl-3-methylhistidine levels	rs12326318	18	71428502	A	C	0.149276	0.0334528	8.10893e-06	5192	0.00382048	19.9043
genus	Eubacteriumoxidoreducensgroup	N-acetyl-3-methylhistidine levels	rs1425962	4	187905399	C	G	-0.0906104	0.0200612	6.28134e-06	5321	0.00381932	20.3928
genus	Eubacteriumoxidoreducensgroup	N-acetyl-3-methylhistidine levels	rs2647695	5	177936957	A	G	-0.112355	0.0250521	7.29618e-06	5378	0.00372611	20.1065
genus	Eubacteriumoxidoreducensgroup	N-acetyl-3-methylhistidine levels	rs2973294	4	37526679	G	T	0.0923559	0.0195439	2.29474e-06	5378	0.00413511	22.3227
genus	Eubacteriumoxidoreducensgroup	N-acetyl-3-methylhistidine levels	rs34561138	16	86480355	G	A	0.216145	0.045992	2.6063e-06	4186	0.0052486	22.076
genus	Eubacteriumoxidoreducensgroup	N-acetyl-3-methylhistidine levels	rs440215	5	106882394	T	C	-0.0932766	0.0195294	1.78624e-06	5377	0.00422464	22.8038
genus	Eubacteriumoxidoreducensgroup	N-acetyl-3-methylhistidine levels	rs61884310	11	79535505	C	T	0.117033	0.0263998	9.28835e-06	5244	0.00373362	19.645
genus	Eubacteriumoxidoreducensgroup	5-(galactosylhydroxy)-L-lysine levels	rs12129908	1	195064019	A	C	-0.0893273	0.0198333	6.67159e-06	5377	0.0037584	20.2776
genus	Eubacteriumoxidoreducensgroup	5-(galactosylhydroxy)-L-lysine levels	rs12326318	18	71428502	A	C	0.149276	0.0334528	8.10893e-06	5192	0.00382048	19.9043
genus	Eubacteriumoxidoreducensgroup	5-(galactosylhydroxy)-L-lysine levels	rs1425962	4	187905399	C	G	-0.0906104	0.0200612	6.28134e-06	5321	0.00381932	20.3928
genus	Eubacteriumoxidoreducensgroup	5-(galactosylhydroxy)-L-lysine levels	rs2647695	5	177936957	A	G	-0.112355	0.0250521	7.29618e-06	5378	0.00372611	20.1065
genus	Eubacteriumoxidoreducensgroup	5-(galactosylhydroxy)-L-lysine levels	rs2973294	4	37526679	G	T	0.0923559	0.0195439	2.29474e-06	5378	0.00413511	22.3227
genus	Eubacteriumoxidoreducensgroup	5-(galactosylhydroxy)-L-lysine levels	rs34561138	16	86480355	G	A	0.216145	0.045992	2.6063e-06	4186	0.0052486	22.076
genus	Eubacteriumoxidoreducensgroup	5-(galactosylhydroxy)-L-lysine levels	rs440215	5	106882394	T	C	-0.0932766	0.0195294	1.78624e-06	5377	0.00422464	22.8038
genus	Eubacteriumoxidoreducensgroup	5-(galactosylhydroxy)-L-lysine levels	rs61884310	11	79535505	C	T	0.117033	0.0263998	9.28835e-06	5244	0.00373362	19.645
genus	Eubacteriumoxidoreducensgroup	Oleoyl-linoleoyl-glycerol (18:1/18:2) [2] levels	rs12129908	1	195064019	A	C	-0.0893273	0.0198333	6.67159e-06	5377	0.0037584	20.2776
genus	Eubacteriumoxidoreducensgroup	Oleoyl-linoleoyl-glycerol (18:1/18:2) [2] levels	rs12326318	18	71428502	A	C	0.149276	0.0334528	8.10893e-06	5192	0.00382048	19.9043
genus	Eubacteriumoxidoreducensgroup	Oleoyl-linoleoyl-glycerol (18:1/18:2) [2] levels	rs1425962	4	187905399	C	G	-0.0906104	0.0200612	6.28134e-06	5321	0.00381932	20.3928
genus	Eubacteriumoxidoreducensgroup	Oleoyl-linoleoyl-glycerol (18:1/18:2) [2] levels	rs2647695	5	177936957	A	G	-0.112355	0.0250521	7.29618e-06	5378	0.00372611	20.1065
genus	Eubacteriumoxidoreducensgroup	Oleoyl-linoleoyl-glycerol (18:1/18:2) [2] levels	rs2973294	4	37526679	G	T	0.0923559	0.0195439	2.29474e-06	5378	0.00413511	22.3227
genus	Eubacteriumoxidoreducensgroup	Oleoyl-linoleoyl-glycerol (18:1/18:2) [2] levels	rs34561138	16	86480355	G	A	0.216145	0.045992	2.6063e-06	4186	0.0052486	22.076
genus	Eubacteriumoxidoreducensgroup	Oleoyl-linoleoyl-glycerol (18:1/18:2) [2] levels	rs440215	5	106882394	T	C	-0.0932766	0.0195294	1.78624e-06	5377	0.00422464	22.8038
genus	Eubacteriumoxidoreducensgroup	Oleoyl-linoleoyl-glycerol (18:1/18:2) [2] levels	rs61884310	11	79535505	C	T	0.117033	0.0263998	9.28835e-06	5244	0.00373362	19.645
genus	Eubacteriumoxidoreducensgroup	N-acetylcarnosine levels	rs12129908	1	195064019	A	C	-0.0893273	0.0198333	6.67159e-06	5377	0.0037584	20.2776
genus	Eubacteriumoxidoreducensgroup	N-acetylcarnosine levels	rs12326318	18	71428502	A	C	0.149276	0.0334528	8.10893e-06	5192	0.00382048	19.9043
genus	Eubacteriumoxidoreducensgroup	N-acetylcarnosine levels	rs1425962	4	187905399	C	G	-0.0906104	0.0200612	6.28134e-06	5321	0.00381932	20.3928
genus	Eubacteriumoxidoreducensgroup	N-acetylcarnosine levels	rs2647695	5	177936957	A	G	-0.112355	0.0250521	7.29618e-06	5378	0.00372611	20.1065
genus	Eubacteriumoxidoreducensgroup	N-acetylcarnosine levels	rs2973294	4	37526679	G	T	0.0923559	0.0195439	2.29474e-06	5378	0.00413511	22.3227
genus	Eubacteriumoxidoreducensgroup	N-acetylcarnosine levels	rs34561138	16	86480355	G	A	0.216145	0.045992	2.6063e-06	4186	0.0052486	22.076
genus	Eubacteriumoxidoreducensgroup	N-acetylcarnosine levels	rs440215	5	106882394	T	C	-0.0932766	0.0195294	1.78624e-06	5377	0.00422464	22.8038
genus	Eubacteriumoxidoreducensgroup	N-acetylcarnosine levels	rs61884310	11	79535505	C	T	0.117033	0.0263998	9.28835e-06	5244	0.00373362	19.645
genus	Eubacteriumoxidoreducensgroup	Sphingomyelin (d18:1/17:0, d17:1/18:0, d19:1/16:0) levels	rs12129908	1	195064019	A	C	-0.0893273	0.0198333	6.67159e-06	5377	0.0037584	20.2776
genus	Eubacteriumoxidoreducensgroup	Sphingomyelin (d18:1/17:0, d17:1/18:0, d19:1/16:0) levels	rs12326318	18	71428502	A	C	0.149276	0.0334528	8.10893e-06	5192	0.00382048	19.9043
genus	Eubacteriumoxidoreducensgroup	Sphingomyelin (d18:1/17:0, d17:1/18:0, d19:1/16:0) levels	rs1425962	4	187905399	C	G	-0.0906104	0.0200612	6.28134e-06	5321	0.00381932	20.3928
genus	Eubacteriumoxidoreducensgroup	Sphingomyelin (d18:1/17:0, d17:1/18:0, d19:1/16:0) levels	rs2647695	5	177936957	A	G	-0.112355	0.0250521	7.29618e-06	5378	0.00372611	20.1065
genus	Eubacteriumoxidoreducensgroup	Sphingomyelin (d18:1/17:0, d17:1/18:0, d19:1/16:0) levels	rs2973294	4	37526679	G	T	0.0923559	0.0195439	2.29474e-06	5378	0.00413511	22.3227
genus	Eubacteriumoxidoreducensgroup	Sphingomyelin (d18:1/17:0, d17:1/18:0, d19:1/16:0) levels	rs34561138	16	86480355	G	A	0.216145	0.045992	2.6063e-06	4186	0.0052486	22.076
genus	Eubacteriumoxidoreducensgroup	Sphingomyelin (d18:1/17:0, d17:1/18:0, d19:1/16:0) levels	rs440215	5	106882394	T	C	-0.0932766	0.0195294	1.78624e-06	5377	0.00422464	22.8038
genus	Eubacteriumoxidoreducensgroup	Sphingomyelin (d18:1/17:0, d17:1/18:0, d19:1/16:0) levels	rs61884310	11	79535505	C	T	0.117033	0.0263998	9.28835e-06	5244	0.00373362	19.645
genus	Eubacteriumoxidoreducensgroup	Behenoylcarnitine (C22) levels	rs12129908	1	195064019	A	C	-0.0893273	0.0198333	6.67159e-06	5377	0.0037584	20.2776
genus	Eubacteriumoxidoreducensgroup	Behenoylcarnitine (C22) levels	rs12326318	18	71428502	A	C	0.149276	0.0334528	8.10893e-06	5192	0.00382048	19.9043
genus	Eubacteriumoxidoreducensgroup	Behenoylcarnitine (C22) levels	rs1425962	4	187905399	C	G	-0.0906104	0.0200612	6.28134e-06	5321	0.00381932	20.3928
genus	Eubacteriumoxidoreducensgroup	Behenoylcarnitine (C22) levels	rs2647695	5	177936957	A	G	-0.112355	0.0250521	7.29618e-06	5378	0.00372611	20.1065
genus	Eubacteriumoxidoreducensgroup	Behenoylcarnitine (C22) levels	rs2973294	4	37526679	G	T	0.0923559	0.0195439	2.29474e-06	5378	0.00413511	22.3227
genus	Eubacteriumoxidoreducensgroup	Behenoylcarnitine (C22) levels	rs34561138	16	86480355	G	A	0.216145	0.045992	2.6063e-06	4186	0.0052486	22.076
genus	Eubacteriumoxidoreducensgroup	Behenoylcarnitine (C22) levels	rs440215	5	106882394	T	C	-0.0932766	0.0195294	1.78624e-06	5377	0.00422464	22.8038
genus	Eubacteriumoxidoreducensgroup	Behenoylcarnitine (C22) levels	rs61884310	11	79535505	C	T	0.117033	0.0263998	9.28835e-06	5244	0.00373362	19.645
genus	Eubacteriumoxidoreducensgroup	Hydroxy-cmpf levels	rs12129908	1	195064019	A	C	-0.0893273	0.0198333	6.67159e-06	5377	0.0037584	20.2776
genus	Eubacteriumoxidoreducensgroup	Hydroxy-cmpf levels	rs12326318	18	71428502	A	C	0.149276	0.0334528	8.10893e-06	5192	0.00382048	19.9043
genus	Eubacteriumoxidoreducensgroup	Hydroxy-cmpf levels	rs1425962	4	187905399	C	G	-0.0906104	0.0200612	6.28134e-06	5321	0.00381932	20.3928
genus	Eubacteriumoxidoreducensgroup	Hydroxy-cmpf levels	rs2647695	5	177936957	A	G	-0.112355	0.0250521	7.29618e-06	5378	0.00372611	20.1065
genus	Eubacteriumoxidoreducensgroup	Hydroxy-cmpf levels	rs2973294	4	37526679	G	T	0.0923559	0.0195439	2.29474e-06	5378	0.00413511	22.3227
genus	Eubacteriumoxidoreducensgroup	Hydroxy-cmpf levels	rs34561138	16	86480355	G	A	0.216145	0.045992	2.6063e-06	4186	0.0052486	22.076
genus	Eubacteriumoxidoreducensgroup	Hydroxy-cmpf levels	rs440215	5	106882394	T	C	-0.0932766	0.0195294	1.78624e-06	5377	0.00422464	22.8038
genus	Eubacteriumoxidoreducensgroup	Hydroxy-cmpf levels	rs61884310	11	79535505	C	T	0.117033	0.0263998	9.28835e-06	5244	0.00373362	19.645
genus	Eubacteriumoxidoreducensgroup	3-hydroxypyridine glucuronide levels	rs12129908	1	195064019	A	C	-0.0893273	0.0198333	6.67159e-06	5377	0.0037584	20.2776
genus	Eubacteriumoxidoreducensgroup	3-hydroxypyridine glucuronide levels	rs12326318	18	71428502	A	C	0.149276	0.0334528	8.10893e-06	5192	0.00382048	19.9043
genus	Eubacteriumoxidoreducensgroup	3-hydroxypyridine glucuronide levels	rs1425962	4	187905399	C	G	-0.0906104	0.0200612	6.28134e-06	5321	0.00381932	20.3928
genus	Eubacteriumoxidoreducensgroup	3-hydroxypyridine glucuronide levels	rs2647695	5	177936957	A	G	-0.112355	0.0250521	7.29618e-06	5378	0.00372611	20.1065
genus	Eubacteriumoxidoreducensgroup	3-hydroxypyridine glucuronide levels	rs2973294	4	37526679	G	T	0.0923559	0.0195439	2.29474e-06	5378	0.00413511	22.3227
genus	Eubacteriumoxidoreducensgroup	3-hydroxypyridine glucuronide levels	rs34561138	16	86480355	G	A	0.216145	0.045992	2.6063e-06	4186	0.0052486	22.076
genus	Eubacteriumoxidoreducensgroup	3-hydroxypyridine glucuronide levels	rs440215	5	106882394	T	C	-0.0932766	0.0195294	1.78624e-06	5377	0.00422464	22.8038
genus	Eubacteriumoxidoreducensgroup	3-hydroxypyridine glucuronide levels	rs61884310	11	79535505	C	T	0.117033	0.0263998	9.28835e-06	5244	0.00373362	19.645
genus	Eubacteriumoxidoreducensgroup	(2,4 or 2,5)-dimethylphenol sulfate levels	rs12129908	1	195064019	A	C	-0.0893273	0.0198333	6.67159e-06	5377	0.0037584	20.2776
genus	Eubacteriumoxidoreducensgroup	(2,4 or 2,5)-dimethylphenol sulfate levels	rs12326318	18	71428502	A	C	0.149276	0.0334528	8.10893e-06	5192	0.00382048	19.9043
genus	Eubacteriumoxidoreducensgroup	(2,4 or 2,5)-dimethylphenol sulfate levels	rs1425962	4	187905399	C	G	-0.0906104	0.0200612	6.28134e-06	5321	0.00381932	20.3928
genus	Eubacteriumoxidoreducensgroup	(2,4 or 2,5)-dimethylphenol sulfate levels	rs2647695	5	177936957	A	G	-0.112355	0.0250521	7.29618e-06	5378	0.00372611	20.1065
genus	Eubacteriumoxidoreducensgroup	(2,4 or 2,5)-dimethylphenol sulfate levels	rs2973294	4	37526679	G	T	0.0923559	0.0195439	2.29474e-06	5378	0.00413511	22.3227
genus	Eubacteriumoxidoreducensgroup	(2,4 or 2,5)-dimethylphenol sulfate levels	rs34561138	16	86480355	G	A	0.216145	0.045992	2.6063e-06	4186	0.0052486	22.076
genus	Eubacteriumoxidoreducensgroup	(2,4 or 2,5)-dimethylphenol sulfate levels	rs440215	5	106882394	T	C	-0.0932766	0.0195294	1.78624e-06	5377	0.00422464	22.8038
genus	Eubacteriumoxidoreducensgroup	(2,4 or 2,5)-dimethylphenol sulfate levels	rs61884310	11	79535505	C	T	0.117033	0.0263998	9.28835e-06	5244	0.00373362	19.645
genus	Eubacteriumoxidoreducensgroup	N-succinyl-phenylalanine levels	rs12129908	1	195064019	A	C	-0.0893273	0.0198333	6.67159e-06	5377	0.0037584	20.2776
genus	Eubacteriumoxidoreducensgroup	N-succinyl-phenylalanine levels	rs12326318	18	71428502	A	C	0.149276	0.0334528	8.10893e-06	5192	0.00382048	19.9043
genus	Eubacteriumoxidoreducensgroup	N-succinyl-phenylalanine levels	rs1425962	4	187905399	C	G	-0.0906104	0.0200612	6.28134e-06	5321	0.00381932	20.3928
genus	Eubacteriumoxidoreducensgroup	N-succinyl-phenylalanine levels	rs2647695	5	177936957	A	G	-0.112355	0.0250521	7.29618e-06	5378	0.00372611	20.1065
genus	Eubacteriumoxidoreducensgroup	N-succinyl-phenylalanine levels	rs2973294	4	37526679	G	T	0.0923559	0.0195439	2.29474e-06	5378	0.00413511	22.3227
genus	Eubacteriumoxidoreducensgroup	N-succinyl-phenylalanine levels	rs34561138	16	86480355	G	A	0.216145	0.045992	2.6063e-06	4186	0.0052486	22.076
genus	Eubacteriumoxidoreducensgroup	N-succinyl-phenylalanine levels	rs440215	5	106882394	T	C	-0.0932766	0.0195294	1.78624e-06	5377	0.00422464	22.8038
genus	Eubacteriumoxidoreducensgroup	N-succinyl-phenylalanine levels	rs61884310	11	79535505	C	T	0.117033	0.0263998	9.28835e-06	5244	0.00373362	19.645
genus	Eubacteriumoxidoreducensgroup	N-acetyl-L-alanine levels	rs12129908	1	195064019	A	C	-0.0893273	0.0198333	6.67159e-06	5377	0.0037584	20.2776
genus	Eubacteriumoxidoreducensgroup	N-acetyl-L-alanine levels	rs12326318	18	71428502	A	C	0.149276	0.0334528	8.10893e-06	5192	0.00382048	19.9043
genus	Eubacteriumoxidoreducensgroup	N-acetyl-L-alanine levels	rs1425962	4	187905399	C	G	-0.0906104	0.0200612	6.28134e-06	5321	0.00381932	20.3928
genus	Eubacteriumoxidoreducensgroup	N-acetyl-L-alanine levels	rs2647695	5	177936957	A	G	-0.112355	0.0250521	7.29618e-06	5378	0.00372611	20.1065
genus	Eubacteriumoxidoreducensgroup	N-acetyl-L-alanine levels	rs2973294	4	37526679	G	T	0.0923559	0.0195439	2.29474e-06	5378	0.00413511	22.3227
genus	Eubacteriumoxidoreducensgroup	N-acetyl-L-alanine levels	rs34561138	16	86480355	G	A	0.216145	0.045992	2.6063e-06	4186	0.0052486	22.076
genus	Eubacteriumoxidoreducensgroup	N-acetyl-L-alanine levels	rs440215	5	106882394	T	C	-0.0932766	0.0195294	1.78624e-06	5377	0.00422464	22.8038
genus	Eubacteriumoxidoreducensgroup	N-acetyl-L-alanine levels	rs61884310	11	79535505	C	T	0.117033	0.0263998	9.28835e-06	5244	0.00373362	19.645
genus	Eubacteriumoxidoreducensgroup	N1-methyladenosine levels	rs12129908	1	195064019	A	C	-0.0893273	0.0198333	6.67159e-06	5377	0.0037584	20.2776
genus	Eubacteriumoxidoreducensgroup	N1-methyladenosine levels	rs12326318	18	71428502	A	C	0.149276	0.0334528	8.10893e-06	5192	0.00382048	19.9043
genus	Eubacteriumoxidoreducensgroup	N1-methyladenosine levels	rs1425962	4	187905399	C	G	-0.0906104	0.0200612	6.28134e-06	5321	0.00381932	20.3928
genus	Eubacteriumoxidoreducensgroup	N1-methyladenosine levels	rs2647695	5	177936957	A	G	-0.112355	0.0250521	7.29618e-06	5378	0.00372611	20.1065
genus	Eubacteriumoxidoreducensgroup	N1-methyladenosine levels	rs2973294	4	37526679	G	T	0.0923559	0.0195439	2.29474e-06	5378	0.00413511	22.3227
genus	Eubacteriumoxidoreducensgroup	N1-methyladenosine levels	rs34561138	16	86480355	G	A	0.216145	0.045992	2.6063e-06	4186	0.0052486	22.076
genus	Eubacteriumoxidoreducensgroup	N1-methyladenosine levels	rs440215	5	106882394	T	C	-0.0932766	0.0195294	1.78624e-06	5377	0.00422464	22.8038
genus	Eubacteriumoxidoreducensgroup	N1-methyladenosine levels	rs61884310	11	79535505	C	T	0.117033	0.0263998	9.28835e-06	5244	0.00373362	19.645
genus	Eubacteriumoxidoreducensgroup	Gamma-glutamylhistidine levels	rs12129908	1	195064019	A	C	-0.0893273	0.0198333	6.67159e-06	5377	0.0037584	20.2776
genus	Eubacteriumoxidoreducensgroup	Gamma-glutamylhistidine levels	rs12326318	18	71428502	A	C	0.149276	0.0334528	8.10893e-06	5192	0.00382048	19.9043
genus	Eubacteriumoxidoreducensgroup	Gamma-glutamylhistidine levels	rs1425962	4	187905399	C	G	-0.0906104	0.0200612	6.28134e-06	5321	0.00381932	20.3928
genus	Eubacteriumoxidoreducensgroup	Gamma-glutamylhistidine levels	rs2647695	5	177936957	A	G	-0.112355	0.0250521	7.29618e-06	5378	0.00372611	20.1065
genus	Eubacteriumoxidoreducensgroup	Gamma-glutamylhistidine levels	rs2973294	4	37526679	G	T	0.0923559	0.0195439	2.29474e-06	5378	0.00413511	22.3227
genus	Eubacteriumoxidoreducensgroup	Gamma-glutamylhistidine levels	rs34561138	16	86480355	G	A	0.216145	0.045992	2.6063e-06	4186	0.0052486	22.076
genus	Eubacteriumoxidoreducensgroup	Gamma-glutamylhistidine levels	rs440215	5	106882394	T	C	-0.0932766	0.0195294	1.78624e-06	5377	0.00422464	22.8038
genus	Eubacteriumoxidoreducensgroup	Gamma-glutamylhistidine levels	rs61884310	11	79535505	C	T	0.117033	0.0263998	9.28835e-06	5244	0.00373362	19.645
genus	Eubacteriumoxidoreducensgroup	Choline levels	rs12129908	1	195064019	A	C	-0.0893273	0.0198333	6.67159e-06	5377	0.0037584	20.2776
genus	Eubacteriumoxidoreducensgroup	Choline levels	rs12326318	18	71428502	A	C	0.149276	0.0334528	8.10893e-06	5192	0.00382048	19.9043
genus	Eubacteriumoxidoreducensgroup	Choline levels	rs1425962	4	187905399	C	G	-0.0906104	0.0200612	6.28134e-06	5321	0.00381932	20.3928
genus	Eubacteriumoxidoreducensgroup	Choline levels	rs2647695	5	177936957	A	G	-0.112355	0.0250521	7.29618e-06	5378	0.00372611	20.1065
genus	Eubacteriumoxidoreducensgroup	Choline levels	rs2973294	4	37526679	G	T	0.0923559	0.0195439	2.29474e-06	5378	0.00413511	22.3227
genus	Eubacteriumoxidoreducensgroup	Choline levels	rs34561138	16	86480355	G	A	0.216145	0.045992	2.6063e-06	4186	0.0052486	22.076
genus	Eubacteriumoxidoreducensgroup	Choline levels	rs440215	5	106882394	T	C	-0.0932766	0.0195294	1.78624e-06	5377	0.00422464	22.8038
genus	Eubacteriumoxidoreducensgroup	Choline levels	rs61884310	11	79535505	C	T	0.117033	0.0263998	9.28835e-06	5244	0.00373362	19.645
genus	Eubacteriumoxidoreducensgroup	3-Hydroxybutyrate levels	rs12129908	1	195064019	A	C	-0.0893273	0.0198333	6.67159e-06	5377	0.0037584	20.2776
genus	Eubacteriumoxidoreducensgroup	3-Hydroxybutyrate levels	rs12326318	18	71428502	A	C	0.149276	0.0334528	8.10893e-06	5192	0.00382048	19.9043
genus	Eubacteriumoxidoreducensgroup	3-Hydroxybutyrate levels	rs1425962	4	187905399	C	G	-0.0906104	0.0200612	6.28134e-06	5321	0.00381932	20.3928
genus	Eubacteriumoxidoreducensgroup	3-Hydroxybutyrate levels	rs2647695	5	177936957	A	G	-0.112355	0.0250521	7.29618e-06	5378	0.00372611	20.1065
genus	Eubacteriumoxidoreducensgroup	3-Hydroxybutyrate levels	rs2973294	4	37526679	G	T	0.0923559	0.0195439	2.29474e-06	5378	0.00413511	22.3227
genus	Eubacteriumoxidoreducensgroup	3-Hydroxybutyrate levels	rs34561138	16	86480355	G	A	0.216145	0.045992	2.6063e-06	4186	0.0052486	22.076
genus	Eubacteriumoxidoreducensgroup	3-Hydroxybutyrate levels	rs440215	5	106882394	T	C	-0.0932766	0.0195294	1.78624e-06	5377	0.00422464	22.8038
genus	Eubacteriumoxidoreducensgroup	3-Hydroxybutyrate levels	rs61884310	11	79535505	C	T	0.117033	0.0263998	9.28835e-06	5244	0.00373362	19.645
genus	Eubacteriumoxidoreducensgroup	Phosphate levels (UKB data field 30810)	rs12129908	1	195064019	A	C	-0.0893273	0.0198333	6.67159e-06	5377	0.0037584	20.2776
genus	Eubacteriumoxidoreducensgroup	Phosphate levels (UKB data field 30810)	rs12326318	18	71428502	A	C	0.149276	0.0334528	8.10893e-06	5192	0.00382048	19.9043
genus	Eubacteriumoxidoreducensgroup	Phosphate levels (UKB data field 30810)	rs1425962	4	187905399	C	G	-0.0906104	0.0200612	6.28134e-06	5321	0.00381932	20.3928
genus	Eubacteriumoxidoreducensgroup	Phosphate levels (UKB data field 30810)	rs2647695	5	177936957	A	G	-0.112355	0.0250521	7.29618e-06	5378	0.00372611	20.1065
genus	Eubacteriumoxidoreducensgroup	Phosphate levels (UKB data field 30810)	rs2973294	4	37526679	G	T	0.0923559	0.0195439	2.29474e-06	5378	0.00413511	22.3227
genus	Eubacteriumoxidoreducensgroup	Phosphate levels (UKB data field 30810)	rs34561138	16	86480355	G	A	0.216145	0.045992	2.6063e-06	4186	0.0052486	22.076
genus	Eubacteriumoxidoreducensgroup	Phosphate levels (UKB data field 30810)	rs440215	5	106882394	T	C	-0.0932766	0.0195294	1.78624e-06	5377	0.00422464	22.8038
genus	Eubacteriumoxidoreducensgroup	Phosphate levels (UKB data field 30810)	rs61884310	11	79535505	C	T	0.117033	0.0263998	9.28835e-06	5244	0.00373362	19.645
genus	Eubacteriumoxidoreducensgroup	Threonine levels	rs12129908	1	195064019	A	C	-0.0893273	0.0198333	6.67159e-06	5377	0.0037584	20.2776
genus	Eubacteriumoxidoreducensgroup	Threonine levels	rs12326318	18	71428502	A	C	0.149276	0.0334528	8.10893e-06	5192	0.00382048	19.9043
genus	Eubacteriumoxidoreducensgroup	Threonine levels	rs1425962	4	187905399	C	G	-0.0906104	0.0200612	6.28134e-06	5321	0.00381932	20.3928
genus	Eubacteriumoxidoreducensgroup	Threonine levels	rs2647695	5	177936957	A	G	-0.112355	0.0250521	7.29618e-06	5378	0.00372611	20.1065
genus	Eubacteriumoxidoreducensgroup	Threonine levels	rs2973294	4	37526679	G	T	0.0923559	0.0195439	2.29474e-06	5378	0.00413511	22.3227
genus	Eubacteriumoxidoreducensgroup	Threonine levels	rs34561138	16	86480355	G	A	0.216145	0.045992	2.6063e-06	4186	0.0052486	22.076
genus	Eubacteriumoxidoreducensgroup	Threonine levels	rs440215	5	106882394	T	C	-0.0932766	0.0195294	1.78624e-06	5377	0.00422464	22.8038
genus	Eubacteriumoxidoreducensgroup	Threonine levels	rs61884310	11	79535505	C	T	0.117033	0.0263998	9.28835e-06	5244	0.00373362	19.645
genus	Eubacteriumoxidoreducensgroup	Pseudouridine levels	rs12129908	1	195064019	A	C	-0.0893273	0.0198333	6.67159e-06	5377	0.0037584	20.2776
genus	Eubacteriumoxidoreducensgroup	Pseudouridine levels	rs12326318	18	71428502	A	C	0.149276	0.0334528	8.10893e-06	5192	0.00382048	19.9043
genus	Eubacteriumoxidoreducensgroup	Pseudouridine levels	rs1425962	4	187905399	C	G	-0.0906104	0.0200612	6.28134e-06	5321	0.00381932	20.3928
genus	Eubacteriumoxidoreducensgroup	Pseudouridine levels	rs2647695	5	177936957	A	G	-0.112355	0.0250521	7.29618e-06	5378	0.00372611	20.1065
genus	Eubacteriumoxidoreducensgroup	Pseudouridine levels	rs2973294	4	37526679	G	T	0.0923559	0.0195439	2.29474e-06	5378	0.00413511	22.3227
genus	Eubacteriumoxidoreducensgroup	Pseudouridine levels	rs34561138	16	86480355	G	A	0.216145	0.045992	2.6063e-06	4186	0.0052486	22.076
genus	Eubacteriumoxidoreducensgroup	Pseudouridine levels	rs440215	5	106882394	T	C	-0.0932766	0.0195294	1.78624e-06	5377	0.00422464	22.8038
genus	Eubacteriumoxidoreducensgroup	Pseudouridine levels	rs61884310	11	79535505	C	T	0.117033	0.0263998	9.28835e-06	5244	0.00373362	19.645
genus	Eubacteriumoxidoreducensgroup	Nonadecanoate (19:0) levels	rs12129908	1	195064019	A	C	-0.0893273	0.0198333	6.67159e-06	5377	0.0037584	20.2776
genus	Eubacteriumoxidoreducensgroup	Nonadecanoate (19:0) levels	rs12326318	18	71428502	A	C	0.149276	0.0334528	8.10893e-06	5192	0.00382048	19.9043
genus	Eubacteriumoxidoreducensgroup	Nonadecanoate (19:0) levels	rs1425962	4	187905399	C	G	-0.0906104	0.0200612	6.28134e-06	5321	0.00381932	20.3928
genus	Eubacteriumoxidoreducensgroup	Nonadecanoate (19:0) levels	rs2647695	5	177936957	A	G	-0.112355	0.0250521	7.29618e-06	5378	0.00372611	20.1065
genus	Eubacteriumoxidoreducensgroup	Nonadecanoate (19:0) levels	rs2973294	4	37526679	G	T	0.0923559	0.0195439	2.29474e-06	5378	0.00413511	22.3227
genus	Eubacteriumoxidoreducensgroup	Nonadecanoate (19:0) levels	rs34561138	16	86480355	G	A	0.216145	0.045992	2.6063e-06	4186	0.0052486	22.076
genus	Eubacteriumoxidoreducensgroup	Nonadecanoate (19:0) levels	rs440215	5	106882394	T	C	-0.0932766	0.0195294	1.78624e-06	5377	0.00422464	22.8038
genus	Eubacteriumoxidoreducensgroup	Nonadecanoate (19:0) levels	rs61884310	11	79535505	C	T	0.117033	0.0263998	9.28835e-06	5244	0.00373362	19.645
genus	Eubacteriumoxidoreducensgroup	Plasma free asparagine levels	rs12129908	1	195064019	A	C	-0.0893273	0.0198333	6.67159e-06	5377	0.0037584	20.2776
genus	Eubacteriumoxidoreducensgroup	Plasma free asparagine levels	rs12326318	18	71428502	A	C	0.149276	0.0334528	8.10893e-06	5192	0.00382048	19.9043
genus	Eubacteriumoxidoreducensgroup	Plasma free asparagine levels	rs1425962	4	187905399	C	G	-0.0906104	0.0200612	6.28134e-06	5321	0.00381932	20.3928
genus	Eubacteriumoxidoreducensgroup	Plasma free asparagine levels	rs2647695	5	177936957	A	G	-0.112355	0.0250521	7.29618e-06	5378	0.00372611	20.1065
genus	Eubacteriumoxidoreducensgroup	Plasma free asparagine levels	rs2973294	4	37526679	G	T	0.0923559	0.0195439	2.29474e-06	5378	0.00413511	22.3227
genus	Eubacteriumoxidoreducensgroup	Plasma free asparagine levels	rs34561138	16	86480355	G	A	0.216145	0.045992	2.6063e-06	4186	0.0052486	22.076
genus	Eubacteriumoxidoreducensgroup	Plasma free asparagine levels	rs440215	5	106882394	T	C	-0.0932766	0.0195294	1.78624e-06	5377	0.00422464	22.8038
genus	Eubacteriumoxidoreducensgroup	Plasma free asparagine levels	rs61884310	11	79535505	C	T	0.117033	0.0263998	9.28835e-06	5244	0.00373362	19.645
genus	Eubacteriumoxidoreducensgroup	X-12104 levels	rs12129908	1	195064019	A	C	-0.0893273	0.0198333	6.67159e-06	5377	0.0037584	20.2776
genus	Eubacteriumoxidoreducensgroup	X-12104 levels	rs12326318	18	71428502	A	C	0.149276	0.0334528	8.10893e-06	5192	0.00382048	19.9043
genus	Eubacteriumoxidoreducensgroup	X-12104 levels	rs1425962	4	187905399	C	G	-0.0906104	0.0200612	6.28134e-06	5321	0.00381932	20.3928
genus	Eubacteriumoxidoreducensgroup	X-12104 levels	rs2647695	5	177936957	A	G	-0.112355	0.0250521	7.29618e-06	5378	0.00372611	20.1065
genus	Eubacteriumoxidoreducensgroup	X-12104 levels	rs2973294	4	37526679	G	T	0.0923559	0.0195439	2.29474e-06	5378	0.00413511	22.3227
genus	Eubacteriumoxidoreducensgroup	X-12104 levels	rs34561138	16	86480355	G	A	0.216145	0.045992	2.6063e-06	4186	0.0052486	22.076
genus	Eubacteriumoxidoreducensgroup	X-12104 levels	rs440215	5	106882394	T	C	-0.0932766	0.0195294	1.78624e-06	5377	0.00422464	22.8038
genus	Eubacteriumoxidoreducensgroup	X-12104 levels	rs61884310	11	79535505	C	T	0.117033	0.0263998	9.28835e-06	5244	0.00373362	19.645
genus	Eubacteriumoxidoreducensgroup	X-12407 levels	rs12129908	1	195064019	A	C	-0.0893273	0.0198333	6.67159e-06	5377	0.0037584	20.2776
genus	Eubacteriumoxidoreducensgroup	X-12407 levels	rs12326318	18	71428502	A	C	0.149276	0.0334528	8.10893e-06	5192	0.00382048	19.9043
genus	Eubacteriumoxidoreducensgroup	X-12407 levels	rs1425962	4	187905399	C	G	-0.0906104	0.0200612	6.28134e-06	5321	0.00381932	20.3928
genus	Eubacteriumoxidoreducensgroup	X-12407 levels	rs2647695	5	177936957	A	G	-0.112355	0.0250521	7.29618e-06	5378	0.00372611	20.1065
genus	Eubacteriumoxidoreducensgroup	X-12407 levels	rs2973294	4	37526679	G	T	0.0923559	0.0195439	2.29474e-06	5378	0.00413511	22.3227
genus	Eubacteriumoxidoreducensgroup	X-12407 levels	rs34561138	16	86480355	G	A	0.216145	0.045992	2.6063e-06	4186	0.0052486	22.076
genus	Eubacteriumoxidoreducensgroup	X-12407 levels	rs440215	5	106882394	T	C	-0.0932766	0.0195294	1.78624e-06	5377	0.00422464	22.8038
genus	Eubacteriumoxidoreducensgroup	X-12407 levels	rs61884310	11	79535505	C	T	0.117033	0.0263998	9.28835e-06	5244	0.00373362	19.645
genus	Eubacteriumoxidoreducensgroup	X-18886 levels	rs12129908	1	195064019	A	C	-0.0893273	0.0198333	6.67159e-06	5377	0.0037584	20.2776
genus	Eubacteriumoxidoreducensgroup	X-18886 levels	rs12326318	18	71428502	A	C	0.149276	0.0334528	8.10893e-06	5192	0.00382048	19.9043
genus	Eubacteriumoxidoreducensgroup	X-18886 levels	rs1425962	4	187905399	C	G	-0.0906104	0.0200612	6.28134e-06	5321	0.00381932	20.3928
genus	Eubacteriumoxidoreducensgroup	X-18886 levels	rs2647695	5	177936957	A	G	-0.112355	0.0250521	7.29618e-06	5378	0.00372611	20.1065
genus	Eubacteriumoxidoreducensgroup	X-18886 levels	rs2973294	4	37526679	G	T	0.0923559	0.0195439	2.29474e-06	5378	0.00413511	22.3227
genus	Eubacteriumoxidoreducensgroup	X-18886 levels	rs34561138	16	86480355	G	A	0.216145	0.045992	2.6063e-06	4186	0.0052486	22.076
genus	Eubacteriumoxidoreducensgroup	X-18886 levels	rs440215	5	106882394	T	C	-0.0932766	0.0195294	1.78624e-06	5377	0.00422464	22.8038
genus	Eubacteriumoxidoreducensgroup	X-18886 levels	rs61884310	11	79535505	C	T	0.117033	0.0263998	9.28835e-06	5244	0.00373362	19.645
genus	Eubacteriumoxidoreducensgroup	X-23780 levels	rs12129908	1	195064019	A	C	-0.0893273	0.0198333	6.67159e-06	5377	0.0037584	20.2776
genus	Eubacteriumoxidoreducensgroup	X-23780 levels	rs12326318	18	71428502	A	C	0.149276	0.0334528	8.10893e-06	5192	0.00382048	19.9043
genus	Eubacteriumoxidoreducensgroup	X-23780 levels	rs1425962	4	187905399	C	G	-0.0906104	0.0200612	6.28134e-06	5321	0.00381932	20.3928
genus	Eubacteriumoxidoreducensgroup	X-23780 levels	rs2647695	5	177936957	A	G	-0.112355	0.0250521	7.29618e-06	5378	0.00372611	20.1065
genus	Eubacteriumoxidoreducensgroup	X-23780 levels	rs2973294	4	37526679	G	T	0.0923559	0.0195439	2.29474e-06	5378	0.00413511	22.3227
genus	Eubacteriumoxidoreducensgroup	X-23780 levels	rs34561138	16	86480355	G	A	0.216145	0.045992	2.6063e-06	4186	0.0052486	22.076
genus	Eubacteriumoxidoreducensgroup	X-23780 levels	rs440215	5	106882394	T	C	-0.0932766	0.0195294	1.78624e-06	5377	0.00422464	22.8038
genus	Eubacteriumoxidoreducensgroup	X-23780 levels	rs61884310	11	79535505	C	T	0.117033	0.0263998	9.28835e-06	5244	0.00373362	19.645
genus	Eubacteriumoxidoreducensgroup	X-23659 levels	rs12129908	1	195064019	A	C	-0.0893273	0.0198333	6.67159e-06	5377	0.0037584	20.2776
genus	Eubacteriumoxidoreducensgroup	X-23659 levels	rs12326318	18	71428502	A	C	0.149276	0.0334528	8.10893e-06	5192	0.00382048	19.9043
genus	Eubacteriumoxidoreducensgroup	X-23659 levels	rs1425962	4	187905399	C	G	-0.0906104	0.0200612	6.28134e-06	5321	0.00381932	20.3928
genus	Eubacteriumoxidoreducensgroup	X-23659 levels	rs2647695	5	177936957	A	G	-0.112355	0.0250521	7.29618e-06	5378	0.00372611	20.1065
genus	Eubacteriumoxidoreducensgroup	X-23659 levels	rs2973294	4	37526679	G	T	0.0923559	0.0195439	2.29474e-06	5378	0.00413511	22.3227
genus	Eubacteriumoxidoreducensgroup	X-23659 levels	rs34561138	16	86480355	G	A	0.216145	0.045992	2.6063e-06	4186	0.0052486	22.076
genus	Eubacteriumoxidoreducensgroup	X-23659 levels	rs440215	5	106882394	T	C	-0.0932766	0.0195294	1.78624e-06	5377	0.00422464	22.8038
genus	Eubacteriumoxidoreducensgroup	X-23659 levels	rs61884310	11	79535505	C	T	0.117033	0.0263998	9.28835e-06	5244	0.00373362	19.645
genus	Eubacteriumoxidoreducensgroup	3-methylcytidine levels	rs12129908	1	195064019	A	C	-0.0893273	0.0198333	6.67159e-06	5377	0.0037584	20.2776
genus	Eubacteriumoxidoreducensgroup	3-methylcytidine levels	rs12326318	18	71428502	A	C	0.149276	0.0334528	8.10893e-06	5192	0.00382048	19.9043
genus	Eubacteriumoxidoreducensgroup	3-methylcytidine levels	rs1425962	4	187905399	C	G	-0.0906104	0.0200612	6.28134e-06	5321	0.00381932	20.3928
genus	Eubacteriumoxidoreducensgroup	3-methylcytidine levels	rs2647695	5	177936957	A	G	-0.112355	0.0250521	7.29618e-06	5378	0.00372611	20.1065
genus	Eubacteriumoxidoreducensgroup	3-methylcytidine levels	rs2973294	4	37526679	G	T	0.0923559	0.0195439	2.29474e-06	5378	0.00413511	22.3227
genus	Eubacteriumoxidoreducensgroup	3-methylcytidine levels	rs34561138	16	86480355	G	A	0.216145	0.045992	2.6063e-06	4186	0.0052486	22.076
genus	Eubacteriumoxidoreducensgroup	3-methylcytidine levels	rs440215	5	106882394	T	C	-0.0932766	0.0195294	1.78624e-06	5377	0.00422464	22.8038
genus	Eubacteriumoxidoreducensgroup	3-methylcytidine levels	rs61884310	11	79535505	C	T	0.117033	0.0263998	9.28835e-06	5244	0.00373362	19.645
genus	Eubacteriumoxidoreducensgroup	X-12798 levels	rs12129908	1	195064019	A	C	-0.0893273	0.0198333	6.67159e-06	5377	0.0037584	20.2776
genus	Eubacteriumoxidoreducensgroup	X-12798 levels	rs12326318	18	71428502	A	C	0.149276	0.0334528	8.10893e-06	5192	0.00382048	19.9043
genus	Eubacteriumoxidoreducensgroup	X-12798 levels	rs1425962	4	187905399	C	G	-0.0906104	0.0200612	6.28134e-06	5321	0.00381932	20.3928
genus	Eubacteriumoxidoreducensgroup	X-12798 levels	rs2647695	5	177936957	A	G	-0.112355	0.0250521	7.29618e-06	5378	0.00372611	20.1065
genus	Eubacteriumoxidoreducensgroup	X-12798 levels	rs2973294	4	37526679	G	T	0.0923559	0.0195439	2.29474e-06	5378	0.00413511	22.3227
genus	Eubacteriumoxidoreducensgroup	X-12798 levels	rs34561138	16	86480355	G	A	0.216145	0.045992	2.6063e-06	4186	0.0052486	22.076
genus	Eubacteriumoxidoreducensgroup	X-12798 levels	rs440215	5	106882394	T	C	-0.0932766	0.0195294	1.78624e-06	5377	0.00422464	22.8038
genus	Eubacteriumoxidoreducensgroup	X-12798 levels	rs61884310	11	79535505	C	T	0.117033	0.0263998	9.28835e-06	5244	0.00373362	19.645
genus	Eubacteriumoxidoreducensgroup	X-13431 levels	rs12129908	1	195064019	A	C	-0.0893273	0.0198333	6.67159e-06	5377	0.0037584	20.2776
genus	Eubacteriumoxidoreducensgroup	X-13431 levels	rs12326318	18	71428502	A	C	0.149276	0.0334528	8.10893e-06	5192	0.00382048	19.9043
genus	Eubacteriumoxidoreducensgroup	X-13431 levels	rs1425962	4	187905399	C	G	-0.0906104	0.0200612	6.28134e-06	5321	0.00381932	20.3928
genus	Eubacteriumoxidoreducensgroup	X-13431 levels	rs2647695	5	177936957	A	G	-0.112355	0.0250521	7.29618e-06	5378	0.00372611	20.1065
genus	Eubacteriumoxidoreducensgroup	X-13431 levels	rs2973294	4	37526679	G	T	0.0923559	0.0195439	2.29474e-06	5378	0.00413511	22.3227
genus	Eubacteriumoxidoreducensgroup	X-13431 levels	rs34561138	16	86480355	G	A	0.216145	0.045992	2.6063e-06	4186	0.0052486	22.076
genus	Eubacteriumoxidoreducensgroup	X-13431 levels	rs440215	5	106882394	T	C	-0.0932766	0.0195294	1.78624e-06	5377	0.00422464	22.8038
genus	Eubacteriumoxidoreducensgroup	X-13431 levels	rs61884310	11	79535505	C	T	0.117033	0.0263998	9.28835e-06	5244	0.00373362	19.645
genus	Eubacteriumoxidoreducensgroup	3-phosphoglycerate to adenosine 5'-diphosphate (ADP) ratio	rs12129908	1	195064019	A	C	-0.0893273	0.0198333	6.67159e-06	5377	0.0037584	20.2776
genus	Eubacteriumoxidoreducensgroup	3-phosphoglycerate to adenosine 5'-diphosphate (ADP) ratio	rs12326318	18	71428502	A	C	0.149276	0.0334528	8.10893e-06	5192	0.00382048	19.9043
genus	Eubacteriumoxidoreducensgroup	3-phosphoglycerate to adenosine 5'-diphosphate (ADP) ratio	rs1425962	4	187905399	C	G	-0.0906104	0.0200612	6.28134e-06	5321	0.00381932	20.3928
genus	Eubacteriumoxidoreducensgroup	3-phosphoglycerate to adenosine 5'-diphosphate (ADP) ratio	rs2647695	5	177936957	A	G	-0.112355	0.0250521	7.29618e-06	5378	0.00372611	20.1065
genus	Eubacteriumoxidoreducensgroup	3-phosphoglycerate to adenosine 5'-diphosphate (ADP) ratio	rs2973294	4	37526679	G	T	0.0923559	0.0195439	2.29474e-06	5378	0.00413511	22.3227
genus	Eubacteriumoxidoreducensgroup	3-phosphoglycerate to adenosine 5'-diphosphate (ADP) ratio	rs34561138	16	86480355	G	A	0.216145	0.045992	2.6063e-06	4186	0.0052486	22.076
genus	Eubacteriumoxidoreducensgroup	3-phosphoglycerate to adenosine 5'-diphosphate (ADP) ratio	rs440215	5	106882394	T	C	-0.0932766	0.0195294	1.78624e-06	5377	0.00422464	22.8038
genus	Eubacteriumoxidoreducensgroup	3-phosphoglycerate to adenosine 5'-diphosphate (ADP) ratio	rs61884310	11	79535505	C	T	0.117033	0.0263998	9.28835e-06	5244	0.00373362	19.645
genus	Eubacteriumoxidoreducensgroup	Adenosine 3',5'-cyclic monophosphate (cAMP) to taurocholate ratio	rs12129908	1	195064019	A	C	-0.0893273	0.0198333	6.67159e-06	5377	0.0037584	20.2776
genus	Eubacteriumoxidoreducensgroup	Adenosine 3',5'-cyclic monophosphate (cAMP) to taurocholate ratio	rs12326318	18	71428502	A	C	0.149276	0.0334528	8.10893e-06	5192	0.00382048	19.9043
genus	Eubacteriumoxidoreducensgroup	Adenosine 3',5'-cyclic monophosphate (cAMP) to taurocholate ratio	rs1425962	4	187905399	C	G	-0.0906104	0.0200612	6.28134e-06	5321	0.00381932	20.3928
genus	Eubacteriumoxidoreducensgroup	Adenosine 3',5'-cyclic monophosphate (cAMP) to taurocholate ratio	rs2647695	5	177936957	A	G	-0.112355	0.0250521	7.29618e-06	5378	0.00372611	20.1065
genus	Eubacteriumoxidoreducensgroup	Adenosine 3',5'-cyclic monophosphate (cAMP) to taurocholate ratio	rs2973294	4	37526679	G	T	0.0923559	0.0195439	2.29474e-06	5378	0.00413511	22.3227
genus	Eubacteriumoxidoreducensgroup	Adenosine 3',5'-cyclic monophosphate (cAMP) to taurocholate ratio	rs34561138	16	86480355	G	A	0.216145	0.045992	2.6063e-06	4186	0.0052486	22.076
genus	Eubacteriumoxidoreducensgroup	Adenosine 3',5'-cyclic monophosphate (cAMP) to taurocholate ratio	rs440215	5	106882394	T	C	-0.0932766	0.0195294	1.78624e-06	5377	0.00422464	22.8038
genus	Eubacteriumoxidoreducensgroup	Adenosine 3',5'-cyclic monophosphate (cAMP) to taurocholate ratio	rs61884310	11	79535505	C	T	0.117033	0.0263998	9.28835e-06	5244	0.00373362	19.645
genus	Eubacteriumoxidoreducensgroup	Adenosine 5'-monophosphate (AMP) to palmitate (16:0) ratio	rs12129908	1	195064019	A	C	-0.0893273	0.0198333	6.67159e-06	5377	0.0037584	20.2776
genus	Eubacteriumoxidoreducensgroup	Adenosine 5'-monophosphate (AMP) to palmitate (16:0) ratio	rs12326318	18	71428502	A	C	0.149276	0.0334528	8.10893e-06	5192	0.00382048	19.9043
genus	Eubacteriumoxidoreducensgroup	Adenosine 5'-monophosphate (AMP) to palmitate (16:0) ratio	rs1425962	4	187905399	C	G	-0.0906104	0.0200612	6.28134e-06	5321	0.00381932	20.3928
genus	Eubacteriumoxidoreducensgroup	Adenosine 5'-monophosphate (AMP) to palmitate (16:0) ratio	rs2647695	5	177936957	A	G	-0.112355	0.0250521	7.29618e-06	5378	0.00372611	20.1065
genus	Eubacteriumoxidoreducensgroup	Adenosine 5'-monophosphate (AMP) to palmitate (16:0) ratio	rs2973294	4	37526679	G	T	0.0923559	0.0195439	2.29474e-06	5378	0.00413511	22.3227
genus	Eubacteriumoxidoreducensgroup	Adenosine 5'-monophosphate (AMP) to palmitate (16:0) ratio	rs34561138	16	86480355	G	A	0.216145	0.045992	2.6063e-06	4186	0.0052486	22.076
genus	Eubacteriumoxidoreducensgroup	Adenosine 5'-monophosphate (AMP) to palmitate (16:0) ratio	rs440215	5	106882394	T	C	-0.0932766	0.0195294	1.78624e-06	5377	0.00422464	22.8038
genus	Eubacteriumoxidoreducensgroup	Adenosine 5'-monophosphate (AMP) to palmitate (16:0) ratio	rs61884310	11	79535505	C	T	0.117033	0.0263998	9.28835e-06	5244	0.00373362	19.645
genus	Eubacteriumoxidoreducensgroup	Adenosine 5'-diphosphate (ADP) to gluconate ratio	rs12129908	1	195064019	A	C	-0.0893273	0.0198333	6.67159e-06	5377	0.0037584	20.2776
genus	Eubacteriumoxidoreducensgroup	Adenosine 5'-diphosphate (ADP) to gluconate ratio	rs12326318	18	71428502	A	C	0.149276	0.0334528	8.10893e-06	5192	0.00382048	19.9043
genus	Eubacteriumoxidoreducensgroup	Adenosine 5'-diphosphate (ADP) to gluconate ratio	rs1425962	4	187905399	C	G	-0.0906104	0.0200612	6.28134e-06	5321	0.00381932	20.3928
genus	Eubacteriumoxidoreducensgroup	Adenosine 5'-diphosphate (ADP) to gluconate ratio	rs2647695	5	177936957	A	G	-0.112355	0.0250521	7.29618e-06	5378	0.00372611	20.1065
genus	Eubacteriumoxidoreducensgroup	Adenosine 5'-diphosphate (ADP) to gluconate ratio	rs2973294	4	37526679	G	T	0.0923559	0.0195439	2.29474e-06	5378	0.00413511	22.3227
genus	Eubacteriumoxidoreducensgroup	Adenosine 5'-diphosphate (ADP) to gluconate ratio	rs34561138	16	86480355	G	A	0.216145	0.045992	2.6063e-06	4186	0.0052486	22.076
genus	Eubacteriumoxidoreducensgroup	Adenosine 5'-diphosphate (ADP) to gluconate ratio	rs440215	5	106882394	T	C	-0.0932766	0.0195294	1.78624e-06	5377	0.00422464	22.8038
genus	Eubacteriumoxidoreducensgroup	Adenosine 5'-diphosphate (ADP) to gluconate ratio	rs61884310	11	79535505	C	T	0.117033	0.0263998	9.28835e-06	5244	0.00373362	19.645
genus	Eubacteriumoxidoreducensgroup	Phosphate to oleoyl-linoleoyl-glycerol (18:1 to 18:2) [2] ratio	rs12129908	1	195064019	A	C	-0.0893273	0.0198333	6.67159e-06	5377	0.0037584	20.2776
genus	Eubacteriumoxidoreducensgroup	Phosphate to oleoyl-linoleoyl-glycerol (18:1 to 18:2) [2] ratio	rs12326318	18	71428502	A	C	0.149276	0.0334528	8.10893e-06	5192	0.00382048	19.9043
genus	Eubacteriumoxidoreducensgroup	Phosphate to oleoyl-linoleoyl-glycerol (18:1 to 18:2) [2] ratio	rs1425962	4	187905399	C	G	-0.0906104	0.0200612	6.28134e-06	5321	0.00381932	20.3928
genus	Eubacteriumoxidoreducensgroup	Phosphate to oleoyl-linoleoyl-glycerol (18:1 to 18:2) [2] ratio	rs2647695	5	177936957	A	G	-0.112355	0.0250521	7.29618e-06	5378	0.00372611	20.1065
genus	Eubacteriumoxidoreducensgroup	Phosphate to oleoyl-linoleoyl-glycerol (18:1 to 18:2) [2] ratio	rs2973294	4	37526679	G	T	0.0923559	0.0195439	2.29474e-06	5378	0.00413511	22.3227
genus	Eubacteriumoxidoreducensgroup	Phosphate to oleoyl-linoleoyl-glycerol (18:1 to 18:2) [2] ratio	rs34561138	16	86480355	G	A	0.216145	0.045992	2.6063e-06	4186	0.0052486	22.076
genus	Eubacteriumoxidoreducensgroup	Phosphate to oleoyl-linoleoyl-glycerol (18:1 to 18:2) [2] ratio	rs440215	5	106882394	T	C	-0.0932766	0.0195294	1.78624e-06	5377	0.00422464	22.8038
genus	Eubacteriumoxidoreducensgroup	Phosphate to oleoyl-linoleoyl-glycerol (18:1 to 18:2) [2] ratio	rs61884310	11	79535505	C	T	0.117033	0.0263998	9.28835e-06	5244	0.00373362	19.645
genus	Eubacteriumoxidoreducensgroup	2'-deoxyuridine to cytidine ratio	rs12129908	1	195064019	A	C	-0.0893273	0.0198333	6.67159e-06	5377	0.0037584	20.2776
genus	Eubacteriumoxidoreducensgroup	2'-deoxyuridine to cytidine ratio	rs12326318	18	71428502	A	C	0.149276	0.0334528	8.10893e-06	5192	0.00382048	19.9043
genus	Eubacteriumoxidoreducensgroup	2'-deoxyuridine to cytidine ratio	rs1425962	4	187905399	C	G	-0.0906104	0.0200612	6.28134e-06	5321	0.00381932	20.3928
genus	Eubacteriumoxidoreducensgroup	2'-deoxyuridine to cytidine ratio	rs2647695	5	177936957	A	G	-0.112355	0.0250521	7.29618e-06	5378	0.00372611	20.1065
genus	Eubacteriumoxidoreducensgroup	2'-deoxyuridine to cytidine ratio	rs2973294	4	37526679	G	T	0.0923559	0.0195439	2.29474e-06	5378	0.00413511	22.3227
genus	Eubacteriumoxidoreducensgroup	2'-deoxyuridine to cytidine ratio	rs34561138	16	86480355	G	A	0.216145	0.045992	2.6063e-06	4186	0.0052486	22.076
genus	Eubacteriumoxidoreducensgroup	2'-deoxyuridine to cytidine ratio	rs440215	5	106882394	T	C	-0.0932766	0.0195294	1.78624e-06	5377	0.00422464	22.8038
genus	Eubacteriumoxidoreducensgroup	2'-deoxyuridine to cytidine ratio	rs61884310	11	79535505	C	T	0.117033	0.0263998	9.28835e-06	5244	0.00373362	19.645
genus	Eubacteriumoxidoreducensgroup	Alpha-ketobutyrate to 3-methyl-2-oxobutyrate ratio	rs12129908	1	195064019	A	C	-0.0893273	0.0198333	6.67159e-06	5377	0.0037584	20.2776
genus	Eubacteriumoxidoreducensgroup	Alpha-ketobutyrate to 3-methyl-2-oxobutyrate ratio	rs12326318	18	71428502	A	C	0.149276	0.0334528	8.10893e-06	5192	0.00382048	19.9043
genus	Eubacteriumoxidoreducensgroup	Alpha-ketobutyrate to 3-methyl-2-oxobutyrate ratio	rs1425962	4	187905399	C	G	-0.0906104	0.0200612	6.28134e-06	5321	0.00381932	20.3928
genus	Eubacteriumoxidoreducensgroup	Alpha-ketobutyrate to 3-methyl-2-oxobutyrate ratio	rs2647695	5	177936957	A	G	-0.112355	0.0250521	7.29618e-06	5378	0.00372611	20.1065
genus	Eubacteriumoxidoreducensgroup	Alpha-ketobutyrate to 3-methyl-2-oxobutyrate ratio	rs2973294	4	37526679	G	T	0.0923559	0.0195439	2.29474e-06	5378	0.00413511	22.3227
genus	Eubacteriumoxidoreducensgroup	Alpha-ketobutyrate to 3-methyl-2-oxobutyrate ratio	rs34561138	16	86480355	G	A	0.216145	0.045992	2.6063e-06	4186	0.0052486	22.076
genus	Eubacteriumoxidoreducensgroup	Alpha-ketobutyrate to 3-methyl-2-oxobutyrate ratio	rs440215	5	106882394	T	C	-0.0932766	0.0195294	1.78624e-06	5377	0.00422464	22.8038
genus	Eubacteriumoxidoreducensgroup	Alpha-ketobutyrate to 3-methyl-2-oxobutyrate ratio	rs61884310	11	79535505	C	T	0.117033	0.0263998	9.28835e-06	5244	0.00373362	19.645
genus	Eubacteriumoxidoreducensgroup	Adenosine 5'-diphosphate (ADP) to glucose ratio	rs12129908	1	195064019	A	C	-0.0893273	0.0198333	6.67159e-06	5377	0.0037584	20.2776
genus	Eubacteriumoxidoreducensgroup	Adenosine 5'-diphosphate (ADP) to glucose ratio	rs12326318	18	71428502	A	C	0.149276	0.0334528	8.10893e-06	5192	0.00382048	19.9043
genus	Eubacteriumoxidoreducensgroup	Adenosine 5'-diphosphate (ADP) to glucose ratio	rs1425962	4	187905399	C	G	-0.0906104	0.0200612	6.28134e-06	5321	0.00381932	20.3928
genus	Eubacteriumoxidoreducensgroup	Adenosine 5'-diphosphate (ADP) to glucose ratio	rs2647695	5	177936957	A	G	-0.112355	0.0250521	7.29618e-06	5378	0.00372611	20.1065
genus	Eubacteriumoxidoreducensgroup	Adenosine 5'-diphosphate (ADP) to glucose ratio	rs2973294	4	37526679	G	T	0.0923559	0.0195439	2.29474e-06	5378	0.00413511	22.3227
genus	Eubacteriumoxidoreducensgroup	Adenosine 5'-diphosphate (ADP) to glucose ratio	rs34561138	16	86480355	G	A	0.216145	0.045992	2.6063e-06	4186	0.0052486	22.076
genus	Eubacteriumoxidoreducensgroup	Adenosine 5'-diphosphate (ADP) to glucose ratio	rs440215	5	106882394	T	C	-0.0932766	0.0195294	1.78624e-06	5377	0.00422464	22.8038
genus	Eubacteriumoxidoreducensgroup	Adenosine 5'-diphosphate (ADP) to glucose ratio	rs61884310	11	79535505	C	T	0.117033	0.0263998	9.28835e-06	5244	0.00373362	19.645
genus	Eubacteriumoxidoreducensgroup	Glucose-to-mannose ratio	rs12129908	1	195064019	A	C	-0.0893273	0.0198333	6.67159e-06	5377	0.0037584	20.2776
genus	Eubacteriumoxidoreducensgroup	Glucose-to-mannose ratio	rs12326318	18	71428502	A	C	0.149276	0.0334528	8.10893e-06	5192	0.00382048	19.9043
genus	Eubacteriumoxidoreducensgroup	Glucose-to-mannose ratio	rs1425962	4	187905399	C	G	-0.0906104	0.0200612	6.28134e-06	5321	0.00381932	20.3928
genus	Eubacteriumoxidoreducensgroup	Glucose-to-mannose ratio	rs2647695	5	177936957	A	G	-0.112355	0.0250521	7.29618e-06	5378	0.00372611	20.1065
genus	Eubacteriumoxidoreducensgroup	Glucose-to-mannose ratio	rs2973294	4	37526679	G	T	0.0923559	0.0195439	2.29474e-06	5378	0.00413511	22.3227
genus	Eubacteriumoxidoreducensgroup	Glucose-to-mannose ratio	rs34561138	16	86480355	G	A	0.216145	0.045992	2.6063e-06	4186	0.0052486	22.076
genus	Eubacteriumoxidoreducensgroup	Glucose-to-mannose ratio	rs440215	5	106882394	T	C	-0.0932766	0.0195294	1.78624e-06	5377	0.00422464	22.8038
genus	Eubacteriumoxidoreducensgroup	Glucose-to-mannose ratio	rs61884310	11	79535505	C	T	0.117033	0.0263998	9.28835e-06	5244	0.00373362	19.645
genus	Eubacteriumoxidoreducensgroup	Choline phosphate to choline ratio	rs12129908	1	195064019	A	C	-0.0893273	0.0198333	6.67159e-06	5377	0.0037584	20.2776
genus	Eubacteriumoxidoreducensgroup	Choline phosphate to choline ratio	rs12326318	18	71428502	A	C	0.149276	0.0334528	8.10893e-06	5192	0.00382048	19.9043
genus	Eubacteriumoxidoreducensgroup	Choline phosphate to choline ratio	rs1425962	4	187905399	C	G	-0.0906104	0.0200612	6.28134e-06	5321	0.00381932	20.3928
genus	Eubacteriumoxidoreducensgroup	Choline phosphate to choline ratio	rs2647695	5	177936957	A	G	-0.112355	0.0250521	7.29618e-06	5378	0.00372611	20.1065
genus	Eubacteriumoxidoreducensgroup	Choline phosphate to choline ratio	rs2973294	4	37526679	G	T	0.0923559	0.0195439	2.29474e-06	5378	0.00413511	22.3227
genus	Eubacteriumoxidoreducensgroup	Choline phosphate to choline ratio	rs34561138	16	86480355	G	A	0.216145	0.045992	2.6063e-06	4186	0.0052486	22.076
genus	Eubacteriumoxidoreducensgroup	Choline phosphate to choline ratio	rs440215	5	106882394	T	C	-0.0932766	0.0195294	1.78624e-06	5377	0.00422464	22.8038
genus	Eubacteriumoxidoreducensgroup	Choline phosphate to choline ratio	rs61884310	11	79535505	C	T	0.117033	0.0263998	9.28835e-06	5244	0.00373362	19.645
genus	Eubacteriumoxidoreducensgroup	Threonine to pyruvate ratio	rs12129908	1	195064019	A	C	-0.0893273	0.0198333	6.67159e-06	5377	0.0037584	20.2776
genus	Eubacteriumoxidoreducensgroup	Threonine to pyruvate ratio	rs12326318	18	71428502	A	C	0.149276	0.0334528	8.10893e-06	5192	0.00382048	19.9043
genus	Eubacteriumoxidoreducensgroup	Threonine to pyruvate ratio	rs1425962	4	187905399	C	G	-0.0906104	0.0200612	6.28134e-06	5321	0.00381932	20.3928
genus	Eubacteriumoxidoreducensgroup	Threonine to pyruvate ratio	rs2647695	5	177936957	A	G	-0.112355	0.0250521	7.29618e-06	5378	0.00372611	20.1065
genus	Eubacteriumoxidoreducensgroup	Threonine to pyruvate ratio	rs2973294	4	37526679	G	T	0.0923559	0.0195439	2.29474e-06	5378	0.00413511	22.3227
genus	Eubacteriumoxidoreducensgroup	Threonine to pyruvate ratio	rs34561138	16	86480355	G	A	0.216145	0.045992	2.6063e-06	4186	0.0052486	22.076
genus	Eubacteriumoxidoreducensgroup	Threonine to pyruvate ratio	rs440215	5	106882394	T	C	-0.0932766	0.0195294	1.78624e-06	5377	0.00422464	22.8038
genus	Eubacteriumoxidoreducensgroup	Threonine to pyruvate ratio	rs61884310	11	79535505	C	T	0.117033	0.0263998	9.28835e-06	5244	0.00373362	19.645
genus	Eubacteriumoxidoreducensgroup	Bilirubin (Z,Z) to etiocholanolone glucuronide ratio	rs12129908	1	195064019	A	C	-0.0893273	0.0198333	6.67159e-06	5377	0.0037584	20.2776
genus	Eubacteriumoxidoreducensgroup	Bilirubin (Z,Z) to etiocholanolone glucuronide ratio	rs12326318	18	71428502	A	C	0.149276	0.0334528	8.10893e-06	5192	0.00382048	19.9043
genus	Eubacteriumoxidoreducensgroup	Bilirubin (Z,Z) to etiocholanolone glucuronide ratio	rs1425962	4	187905399	C	G	-0.0906104	0.0200612	6.28134e-06	5321	0.00381932	20.3928
genus	Eubacteriumoxidoreducensgroup	Bilirubin (Z,Z) to etiocholanolone glucuronide ratio	rs2647695	5	177936957	A	G	-0.112355	0.0250521	7.29618e-06	5378	0.00372611	20.1065
genus	Eubacteriumoxidoreducensgroup	Bilirubin (Z,Z) to etiocholanolone glucuronide ratio	rs2973294	4	37526679	G	T	0.0923559	0.0195439	2.29474e-06	5378	0.00413511	22.3227
genus	Eubacteriumoxidoreducensgroup	Bilirubin (Z,Z) to etiocholanolone glucuronide ratio	rs34561138	16	86480355	G	A	0.216145	0.045992	2.6063e-06	4186	0.0052486	22.076
genus	Eubacteriumoxidoreducensgroup	Bilirubin (Z,Z) to etiocholanolone glucuronide ratio	rs440215	5	106882394	T	C	-0.0932766	0.0195294	1.78624e-06	5377	0.00422464	22.8038
genus	Eubacteriumoxidoreducensgroup	Bilirubin (Z,Z) to etiocholanolone glucuronide ratio	rs61884310	11	79535505	C	T	0.117033	0.0263998	9.28835e-06	5244	0.00373362	19.645
genus	Intestinimonas	Benzoate levels	rs1000888	13	23343542	C	G	-0.0585038	0.013219	9.61169e-06	12090	0.00161749	19.5838
genus	Intestinimonas	Benzoate levels	rs10262702	7	66890843	T	C	0.0918017	0.0194885	2.4703e-06	11766	0.00188234	22.1857
genus	Intestinimonas	Benzoate levels	rs11258178	10	13124513	A	G	0.0660742	0.0134139	8.40123e-07	11766	0.00205793	24.2595
genus	Intestinimonas	Benzoate levels	rs12226153	11	94364293	A	G	-0.151142	0.0306922	8.45965e-07	9023	0.0026804	24.2449
genus	Intestinimonas	Benzoate levels	rs12566247	1	43767569	T	A	0.0637084	0.0135355	2.51697e-06	12076	0.00183115	22.1498
genus	Intestinimonas	Benzoate levels	rs12962032	18	39504031	T	C	-0.105901	0.0239516	9.80279e-06	11191	0.00174385	19.546
genus	Intestinimonas	Benzoate levels	rs1779512	14	41739933	A	T	0.070403	0.0158304	8.69393e-06	12013	0.00164375	19.7756
genus	Intestinimonas	Benzoate levels	rs1859797	7	22007303	G	A	0.060368	0.0131793	4.63801e-06	11766	0.00178004	20.9777
genus	Intestinimonas	Benzoate levels	rs2276760	3	150620956	A	G	-0.0685234	0.0152546	7.05606e-06	12081	0.00166744	20.1746
genus	Intestinimonas	Benzoate levels	rs2731794	5	17209391	C	T	0.120632	0.0257529	2.81041e-06	11079	0.00197657	21.9379
genus	Intestinimonas	Benzoate levels	rs2930225	16	85327902	T	G	-0.0729524	0.0152948	1.84468e-06	12003	0.00189181	22.7466
genus	Intestinimonas	Benzoate levels	rs4113676	20	6218922	A	C	-0.218507	0.0490152	8.27499e-06	3170	0.00623011	19.8607
genus	Intestinimonas	Benzoate levels	rs4784055	16	58818770	T	C	-0.175324	0.038599	5.56738e-06	3193	0.00641998	20.6185
genus	Intestinimonas	Benzoate levels	rs62240188	3	10611142	G	A	0.130074	0.0267179	1.12501e-06	10252	0.00230655	23.6968
genus	Intestinimonas	Benzoate levels	rs62427239	6	155737906	C	A	0.162658	0.0367647	9.6755e-06	6385	0.00305632	19.5683
genus	Intestinimonas	Benzoate levels	rs6934519	6	67200802	C	T	0.0692373	0.0151154	4.63659e-06	12089	0.00173261	20.9784
genus	Intestinimonas	Benzoate levels	rs716604	2	6514088	A	G	0.0818068	0.0165992	8.29275e-07	12090	0.00200496	24.2846
genus	Intestinimonas	Benzoate levels	rs7170984	15	93819735	T	C	-0.0658116	0.0140767	2.93664e-06	12090	0.00180464	21.8539
genus	Intestinimonas	Benzoate levels	rs72982915	2	140898088	C	T	0.183158	0.0402743	5.42187e-06	5591	0.00368555	20.6748
genus	Intestinimonas	Benzoate levels	rs9823439	3	17187502	C	T	0.0581947	0.0131455	9.55616e-06	11766	0.00166289	19.5948
genus	Intestinimonas	Benzoate levels	rs994794	4	114608814	G	C	-0.141905	0.0315074	6.67295e-06	9250	0.00218815	20.2804
genus	Intestinimonas	DHEAS levels	rs1000888	13	23343542	C	G	-0.0585038	0.013219	9.61169e-06	12090	0.00161749	19.5838
genus	Intestinimonas	DHEAS levels	rs10262702	7	66890843	T	C	0.0918017	0.0194885	2.4703e-06	11766	0.00188234	22.1857
genus	Intestinimonas	DHEAS levels	rs11258178	10	13124513	A	G	0.0660742	0.0134139	8.40123e-07	11766	0.00205793	24.2595
genus	Intestinimonas	DHEAS levels	rs12226153	11	94364293	A	G	-0.151142	0.0306922	8.45965e-07	9023	0.0026804	24.2449
genus	Intestinimonas	DHEAS levels	rs12566247	1	43767569	T	A	0.0637084	0.0135355	2.51697e-06	12076	0.00183115	22.1498
genus	Intestinimonas	DHEAS levels	rs12962032	18	39504031	T	C	-0.105901	0.0239516	9.80279e-06	11191	0.00174385	19.546
genus	Intestinimonas	DHEAS levels	rs1779512	14	41739933	A	T	0.070403	0.0158304	8.69393e-06	12013	0.00164375	19.7756
genus	Intestinimonas	DHEAS levels	rs1859797	7	22007303	G	A	0.060368	0.0131793	4.63801e-06	11766	0.00178004	20.9777
genus	Intestinimonas	DHEAS levels	rs2276760	3	150620956	A	G	-0.0685234	0.0152546	7.05606e-06	12081	0.00166744	20.1746
genus	Intestinimonas	DHEAS levels	rs2731794	5	17209391	C	T	0.120632	0.0257529	2.81041e-06	11079	0.00197657	21.9379
genus	Intestinimonas	DHEAS levels	rs2930225	16	85327902	T	G	-0.0729524	0.0152948	1.84468e-06	12003	0.00189181	22.7466
genus	Intestinimonas	DHEAS levels	rs4113676	20	6218922	A	C	-0.218507	0.0490152	8.27499e-06	3170	0.00623011	19.8607
genus	Intestinimonas	DHEAS levels	rs4784055	16	58818770	T	C	-0.175324	0.038599	5.56738e-06	3193	0.00641998	20.6185
genus	Intestinimonas	DHEAS levels	rs62240188	3	10611142	G	A	0.130074	0.0267179	1.12501e-06	10252	0.00230655	23.6968
genus	Intestinimonas	DHEAS levels	rs62427239	6	155737906	C	A	0.162658	0.0367647	9.6755e-06	6385	0.00305632	19.5683
genus	Intestinimonas	DHEAS levels	rs6934519	6	67200802	C	T	0.0692373	0.0151154	4.63659e-06	12089	0.00173261	20.9784
genus	Intestinimonas	DHEAS levels	rs716604	2	6514088	A	G	0.0818068	0.0165992	8.29275e-07	12090	0.00200496	24.2846
genus	Intestinimonas	DHEAS levels	rs7170984	15	93819735	T	C	-0.0658116	0.0140767	2.93664e-06	12090	0.00180464	21.8539
genus	Intestinimonas	DHEAS levels	rs72982915	2	140898088	C	T	0.183158	0.0402743	5.42187e-06	5591	0.00368555	20.6748
genus	Intestinimonas	DHEAS levels	rs9823439	3	17187502	C	T	0.0581947	0.0131455	9.55616e-06	11766	0.00166289	19.5948
genus	Intestinimonas	DHEAS levels	rs994794	4	114608814	G	C	-0.141905	0.0315074	6.67295e-06	9250	0.00218815	20.2804
genus	Intestinimonas	Homocitrulline levels	rs1000888	13	23343542	C	G	-0.0585038	0.013219	9.61169e-06	12090	0.00161749	19.5838
genus	Intestinimonas	Homocitrulline levels	rs10262702	7	66890843	T	C	0.0918017	0.0194885	2.4703e-06	11766	0.00188234	22.1857
genus	Intestinimonas	Homocitrulline levels	rs11258178	10	13124513	A	G	0.0660742	0.0134139	8.40123e-07	11766	0.00205793	24.2595
genus	Intestinimonas	Homocitrulline levels	rs12226153	11	94364293	A	G	-0.151142	0.0306922	8.45965e-07	9023	0.0026804	24.2449
genus	Intestinimonas	Homocitrulline levels	rs12566247	1	43767569	T	A	0.0637084	0.0135355	2.51697e-06	12076	0.00183115	22.1498
genus	Intestinimonas	Homocitrulline levels	rs12962032	18	39504031	T	C	-0.105901	0.0239516	9.80279e-06	11191	0.00174385	19.546
genus	Intestinimonas	Homocitrulline levels	rs1779512	14	41739933	A	T	0.070403	0.0158304	8.69393e-06	12013	0.00164375	19.7756
genus	Intestinimonas	Homocitrulline levels	rs1859797	7	22007303	G	A	0.060368	0.0131793	4.63801e-06	11766	0.00178004	20.9777
genus	Intestinimonas	Homocitrulline levels	rs2276760	3	150620956	A	G	-0.0685234	0.0152546	7.05606e-06	12081	0.00166744	20.1746
genus	Intestinimonas	Homocitrulline levels	rs2731794	5	17209391	C	T	0.120632	0.0257529	2.81041e-06	11079	0.00197657	21.9379
genus	Intestinimonas	Homocitrulline levels	rs2930225	16	85327902	T	G	-0.0729524	0.0152948	1.84468e-06	12003	0.00189181	22.7466
genus	Intestinimonas	Homocitrulline levels	rs4113676	20	6218922	A	C	-0.218507	0.0490152	8.27499e-06	3170	0.00623011	19.8607
genus	Intestinimonas	Homocitrulline levels	rs4784055	16	58818770	T	C	-0.175324	0.038599	5.56738e-06	3193	0.00641998	20.6185
genus	Intestinimonas	Homocitrulline levels	rs62240188	3	10611142	G	A	0.130074	0.0267179	1.12501e-06	10252	0.00230655	23.6968
genus	Intestinimonas	Homocitrulline levels	rs62427239	6	155737906	C	A	0.162658	0.0367647	9.6755e-06	6385	0.00305632	19.5683
genus	Intestinimonas	Homocitrulline levels	rs6934519	6	67200802	C	T	0.0692373	0.0151154	4.63659e-06	12089	0.00173261	20.9784
genus	Intestinimonas	Homocitrulline levels	rs716604	2	6514088	A	G	0.0818068	0.0165992	8.29275e-07	12090	0.00200496	24.2846
genus	Intestinimonas	Homocitrulline levels	rs7170984	15	93819735	T	C	-0.0658116	0.0140767	2.93664e-06	12090	0.00180464	21.8539
genus	Intestinimonas	Homocitrulline levels	rs72982915	2	140898088	C	T	0.183158	0.0402743	5.42187e-06	5591	0.00368555	20.6748
genus	Intestinimonas	Homocitrulline levels	rs9823439	3	17187502	C	T	0.0581947	0.0131455	9.55616e-06	11766	0.00166289	19.5948
genus	Intestinimonas	Homocitrulline levels	rs994794	4	114608814	G	C	-0.141905	0.0315074	6.67295e-06	9250	0.00218815	20.2804
genus	Intestinimonas	Threonate levels	rs1000888	13	23343542	C	G	-0.0585038	0.013219	9.61169e-06	12090	0.00161749	19.5838
genus	Intestinimonas	Threonate levels	rs10262702	7	66890843	T	C	0.0918017	0.0194885	2.4703e-06	11766	0.00188234	22.1857
genus	Intestinimonas	Threonate levels	rs11258178	10	13124513	A	G	0.0660742	0.0134139	8.40123e-07	11766	0.00205793	24.2595
genus	Intestinimonas	Threonate levels	rs12226153	11	94364293	A	G	-0.151142	0.0306922	8.45965e-07	9023	0.0026804	24.2449
genus	Intestinimonas	Threonate levels	rs12566247	1	43767569	T	A	0.0637084	0.0135355	2.51697e-06	12076	0.00183115	22.1498
genus	Intestinimonas	Threonate levels	rs12962032	18	39504031	T	C	-0.105901	0.0239516	9.80279e-06	11191	0.00174385	19.546
genus	Intestinimonas	Threonate levels	rs1779512	14	41739933	A	T	0.070403	0.0158304	8.69393e-06	12013	0.00164375	19.7756
genus	Intestinimonas	Threonate levels	rs1859797	7	22007303	G	A	0.060368	0.0131793	4.63801e-06	11766	0.00178004	20.9777
genus	Intestinimonas	Threonate levels	rs2276760	3	150620956	A	G	-0.0685234	0.0152546	7.05606e-06	12081	0.00166744	20.1746
genus	Intestinimonas	Threonate levels	rs2731794	5	17209391	C	T	0.120632	0.0257529	2.81041e-06	11079	0.00197657	21.9379
genus	Intestinimonas	Threonate levels	rs2930225	16	85327902	T	G	-0.0729524	0.0152948	1.84468e-06	12003	0.00189181	22.7466
genus	Intestinimonas	Threonate levels	rs4113676	20	6218922	A	C	-0.218507	0.0490152	8.27499e-06	3170	0.00623011	19.8607
genus	Intestinimonas	Threonate levels	rs4784055	16	58818770	T	C	-0.175324	0.038599	5.56738e-06	3193	0.00641998	20.6185
genus	Intestinimonas	Threonate levels	rs62240188	3	10611142	G	A	0.130074	0.0267179	1.12501e-06	10252	0.00230655	23.6968
genus	Intestinimonas	Threonate levels	rs62427239	6	155737906	C	A	0.162658	0.0367647	9.6755e-06	6385	0.00305632	19.5683
genus	Intestinimonas	Threonate levels	rs6934519	6	67200802	C	T	0.0692373	0.0151154	4.63659e-06	12089	0.00173261	20.9784
genus	Intestinimonas	Threonate levels	rs716604	2	6514088	A	G	0.0818068	0.0165992	8.29275e-07	12090	0.00200496	24.2846
genus	Intestinimonas	Threonate levels	rs7170984	15	93819735	T	C	-0.0658116	0.0140767	2.93664e-06	12090	0.00180464	21.8539
genus	Intestinimonas	Threonate levels	rs72982915	2	140898088	C	T	0.183158	0.0402743	5.42187e-06	5591	0.00368555	20.6748
genus	Intestinimonas	Threonate levels	rs9823439	3	17187502	C	T	0.0581947	0.0131455	9.55616e-06	11766	0.00166289	19.5948
genus	Intestinimonas	Threonate levels	rs994794	4	114608814	G	C	-0.141905	0.0315074	6.67295e-06	9250	0.00218815	20.2804
genus	Intestinimonas	Homostachydrine levels	rs1000888	13	23343542	C	G	-0.0585038	0.013219	9.61169e-06	12090	0.00161749	19.5838
genus	Intestinimonas	Homostachydrine levels	rs10262702	7	66890843	T	C	0.0918017	0.0194885	2.4703e-06	11766	0.00188234	22.1857
genus	Intestinimonas	Homostachydrine levels	rs11258178	10	13124513	A	G	0.0660742	0.0134139	8.40123e-07	11766	0.00205793	24.2595
genus	Intestinimonas	Homostachydrine levels	rs12226153	11	94364293	A	G	-0.151142	0.0306922	8.45965e-07	9023	0.0026804	24.2449
genus	Intestinimonas	Homostachydrine levels	rs12566247	1	43767569	T	A	0.0637084	0.0135355	2.51697e-06	12076	0.00183115	22.1498
genus	Intestinimonas	Homostachydrine levels	rs12962032	18	39504031	T	C	-0.105901	0.0239516	9.80279e-06	11191	0.00174385	19.546
genus	Intestinimonas	Homostachydrine levels	rs1779512	14	41739933	A	T	0.070403	0.0158304	8.69393e-06	12013	0.00164375	19.7756
genus	Intestinimonas	Homostachydrine levels	rs1859797	7	22007303	G	A	0.060368	0.0131793	4.63801e-06	11766	0.00178004	20.9777
genus	Intestinimonas	Homostachydrine levels	rs2276760	3	150620956	A	G	-0.0685234	0.0152546	7.05606e-06	12081	0.00166744	20.1746
genus	Intestinimonas	Homostachydrine levels	rs2731794	5	17209391	C	T	0.120632	0.0257529	2.81041e-06	11079	0.00197657	21.9379
genus	Intestinimonas	Homostachydrine levels	rs2930225	16	85327902	T	G	-0.0729524	0.0152948	1.84468e-06	12003	0.00189181	22.7466
genus	Intestinimonas	Homostachydrine levels	rs4113676	20	6218922	A	C	-0.218507	0.0490152	8.27499e-06	3170	0.00623011	19.8607
genus	Intestinimonas	Homostachydrine levels	rs4784055	16	58818770	T	C	-0.175324	0.038599	5.56738e-06	3193	0.00641998	20.6185
genus	Intestinimonas	Homostachydrine levels	rs62240188	3	10611142	G	A	0.130074	0.0267179	1.12501e-06	10252	0.00230655	23.6968
genus	Intestinimonas	Homostachydrine levels	rs62427239	6	155737906	C	A	0.162658	0.0367647	9.6755e-06	6385	0.00305632	19.5683
genus	Intestinimonas	Homostachydrine levels	rs6934519	6	67200802	C	T	0.0692373	0.0151154	4.63659e-06	12089	0.00173261	20.9784
genus	Intestinimonas	Homostachydrine levels	rs716604	2	6514088	A	G	0.0818068	0.0165992	8.29275e-07	12090	0.00200496	24.2846
genus	Intestinimonas	Homostachydrine levels	rs7170984	15	93819735	T	C	-0.0658116	0.0140767	2.93664e-06	12090	0.00180464	21.8539
genus	Intestinimonas	Homostachydrine levels	rs72982915	2	140898088	C	T	0.183158	0.0402743	5.42187e-06	5591	0.00368555	20.6748
genus	Intestinimonas	Homostachydrine levels	rs9823439	3	17187502	C	T	0.0581947	0.0131455	9.55616e-06	11766	0.00166289	19.5948
genus	Intestinimonas	Homostachydrine levels	rs994794	4	114608814	G	C	-0.141905	0.0315074	6.67295e-06	9250	0.00218815	20.2804
genus	Intestinimonas	N-acetyl-3-methylhistidine levels	rs1000888	13	23343542	C	G	-0.0585038	0.013219	9.61169e-06	12090	0.00161749	19.5838
genus	Intestinimonas	N-acetyl-3-methylhistidine levels	rs10262702	7	66890843	T	C	0.0918017	0.0194885	2.4703e-06	11766	0.00188234	22.1857
genus	Intestinimonas	N-acetyl-3-methylhistidine levels	rs11258178	10	13124513	A	G	0.0660742	0.0134139	8.40123e-07	11766	0.00205793	24.2595
genus	Intestinimonas	N-acetyl-3-methylhistidine levels	rs12226153	11	94364293	A	G	-0.151142	0.0306922	8.45965e-07	9023	0.0026804	24.2449
genus	Intestinimonas	N-acetyl-3-methylhistidine levels	rs12566247	1	43767569	T	A	0.0637084	0.0135355	2.51697e-06	12076	0.00183115	22.1498
genus	Intestinimonas	N-acetyl-3-methylhistidine levels	rs12962032	18	39504031	T	C	-0.105901	0.0239516	9.80279e-06	11191	0.00174385	19.546
genus	Intestinimonas	N-acetyl-3-methylhistidine levels	rs1779512	14	41739933	A	T	0.070403	0.0158304	8.69393e-06	12013	0.00164375	19.7756
genus	Intestinimonas	N-acetyl-3-methylhistidine levels	rs1859797	7	22007303	G	A	0.060368	0.0131793	4.63801e-06	11766	0.00178004	20.9777
genus	Intestinimonas	N-acetyl-3-methylhistidine levels	rs2276760	3	150620956	A	G	-0.0685234	0.0152546	7.05606e-06	12081	0.00166744	20.1746
genus	Intestinimonas	N-acetyl-3-methylhistidine levels	rs2731794	5	17209391	C	T	0.120632	0.0257529	2.81041e-06	11079	0.00197657	21.9379
genus	Intestinimonas	N-acetyl-3-methylhistidine levels	rs2930225	16	85327902	T	G	-0.0729524	0.0152948	1.84468e-06	12003	0.00189181	22.7466
genus	Intestinimonas	N-acetyl-3-methylhistidine levels	rs4113676	20	6218922	A	C	-0.218507	0.0490152	8.27499e-06	3170	0.00623011	19.8607
genus	Intestinimonas	N-acetyl-3-methylhistidine levels	rs4784055	16	58818770	T	C	-0.175324	0.038599	5.56738e-06	3193	0.00641998	20.6185
genus	Intestinimonas	N-acetyl-3-methylhistidine levels	rs62240188	3	10611142	G	A	0.130074	0.0267179	1.12501e-06	10252	0.00230655	23.6968
genus	Intestinimonas	N-acetyl-3-methylhistidine levels	rs62427239	6	155737906	C	A	0.162658	0.0367647	9.6755e-06	6385	0.00305632	19.5683
genus	Intestinimonas	N-acetyl-3-methylhistidine levels	rs6934519	6	67200802	C	T	0.0692373	0.0151154	4.63659e-06	12089	0.00173261	20.9784
genus	Intestinimonas	N-acetyl-3-methylhistidine levels	rs716604	2	6514088	A	G	0.0818068	0.0165992	8.29275e-07	12090	0.00200496	24.2846
genus	Intestinimonas	N-acetyl-3-methylhistidine levels	rs7170984	15	93819735	T	C	-0.0658116	0.0140767	2.93664e-06	12090	0.00180464	21.8539
genus	Intestinimonas	N-acetyl-3-methylhistidine levels	rs72982915	2	140898088	C	T	0.183158	0.0402743	5.42187e-06	5591	0.00368555	20.6748
genus	Intestinimonas	N-acetyl-3-methylhistidine levels	rs9823439	3	17187502	C	T	0.0581947	0.0131455	9.55616e-06	11766	0.00166289	19.5948
genus	Intestinimonas	N-acetyl-3-methylhistidine levels	rs994794	4	114608814	G	C	-0.141905	0.0315074	6.67295e-06	9250	0.00218815	20.2804
genus	Intestinimonas	5-(galactosylhydroxy)-L-lysine levels	rs1000888	13	23343542	C	G	-0.0585038	0.013219	9.61169e-06	12090	0.00161749	19.5838
genus	Intestinimonas	5-(galactosylhydroxy)-L-lysine levels	rs10262702	7	66890843	T	C	0.0918017	0.0194885	2.4703e-06	11766	0.00188234	22.1857
genus	Intestinimonas	5-(galactosylhydroxy)-L-lysine levels	rs11258178	10	13124513	A	G	0.0660742	0.0134139	8.40123e-07	11766	0.00205793	24.2595
genus	Intestinimonas	5-(galactosylhydroxy)-L-lysine levels	rs12226153	11	94364293	A	G	-0.151142	0.0306922	8.45965e-07	9023	0.0026804	24.2449
genus	Intestinimonas	5-(galactosylhydroxy)-L-lysine levels	rs12566247	1	43767569	T	A	0.0637084	0.0135355	2.51697e-06	12076	0.00183115	22.1498
genus	Intestinimonas	5-(galactosylhydroxy)-L-lysine levels	rs12962032	18	39504031	T	C	-0.105901	0.0239516	9.80279e-06	11191	0.00174385	19.546
genus	Intestinimonas	5-(galactosylhydroxy)-L-lysine levels	rs1779512	14	41739933	A	T	0.070403	0.0158304	8.69393e-06	12013	0.00164375	19.7756
genus	Intestinimonas	5-(galactosylhydroxy)-L-lysine levels	rs1859797	7	22007303	G	A	0.060368	0.0131793	4.63801e-06	11766	0.00178004	20.9777
genus	Intestinimonas	5-(galactosylhydroxy)-L-lysine levels	rs2276760	3	150620956	A	G	-0.0685234	0.0152546	7.05606e-06	12081	0.00166744	20.1746
genus	Intestinimonas	5-(galactosylhydroxy)-L-lysine levels	rs2731794	5	17209391	C	T	0.120632	0.0257529	2.81041e-06	11079	0.00197657	21.9379
genus	Intestinimonas	5-(galactosylhydroxy)-L-lysine levels	rs2930225	16	85327902	T	G	-0.0729524	0.0152948	1.84468e-06	12003	0.00189181	22.7466
genus	Intestinimonas	5-(galactosylhydroxy)-L-lysine levels	rs4113676	20	6218922	A	C	-0.218507	0.0490152	8.27499e-06	3170	0.00623011	19.8607
genus	Intestinimonas	5-(galactosylhydroxy)-L-lysine levels	rs4784055	16	58818770	T	C	-0.175324	0.038599	5.56738e-06	3193	0.00641998	20.6185
genus	Intestinimonas	5-(galactosylhydroxy)-L-lysine levels	rs62240188	3	10611142	G	A	0.130074	0.0267179	1.12501e-06	10252	0.00230655	23.6968
genus	Intestinimonas	5-(galactosylhydroxy)-L-lysine levels	rs62427239	6	155737906	C	A	0.162658	0.0367647	9.6755e-06	6385	0.00305632	19.5683
genus	Intestinimonas	5-(galactosylhydroxy)-L-lysine levels	rs6934519	6	67200802	C	T	0.0692373	0.0151154	4.63659e-06	12089	0.00173261	20.9784
genus	Intestinimonas	5-(galactosylhydroxy)-L-lysine levels	rs716604	2	6514088	A	G	0.0818068	0.0165992	8.29275e-07	12090	0.00200496	24.2846
genus	Intestinimonas	5-(galactosylhydroxy)-L-lysine levels	rs7170984	15	93819735	T	C	-0.0658116	0.0140767	2.93664e-06	12090	0.00180464	21.8539
genus	Intestinimonas	5-(galactosylhydroxy)-L-lysine levels	rs72982915	2	140898088	C	T	0.183158	0.0402743	5.42187e-06	5591	0.00368555	20.6748
genus	Intestinimonas	5-(galactosylhydroxy)-L-lysine levels	rs9823439	3	17187502	C	T	0.0581947	0.0131455	9.55616e-06	11766	0.00166289	19.5948
genus	Intestinimonas	5-(galactosylhydroxy)-L-lysine levels	rs994794	4	114608814	G	C	-0.141905	0.0315074	6.67295e-06	9250	0.00218815	20.2804
genus	Intestinimonas	Oleoyl-linoleoyl-glycerol (18:1/18:2) [2] levels	rs1000888	13	23343542	C	G	-0.0585038	0.013219	9.61169e-06	12090	0.00161749	19.5838
genus	Intestinimonas	Oleoyl-linoleoyl-glycerol (18:1/18:2) [2] levels	rs10262702	7	66890843	T	C	0.0918017	0.0194885	2.4703e-06	11766	0.00188234	22.1857
genus	Intestinimonas	Oleoyl-linoleoyl-glycerol (18:1/18:2) [2] levels	rs11258178	10	13124513	A	G	0.0660742	0.0134139	8.40123e-07	11766	0.00205793	24.2595
genus	Intestinimonas	Oleoyl-linoleoyl-glycerol (18:1/18:2) [2] levels	rs12226153	11	94364293	A	G	-0.151142	0.0306922	8.45965e-07	9023	0.0026804	24.2449
genus	Intestinimonas	Oleoyl-linoleoyl-glycerol (18:1/18:2) [2] levels	rs12566247	1	43767569	T	A	0.0637084	0.0135355	2.51697e-06	12076	0.00183115	22.1498
genus	Intestinimonas	Oleoyl-linoleoyl-glycerol (18:1/18:2) [2] levels	rs12962032	18	39504031	T	C	-0.105901	0.0239516	9.80279e-06	11191	0.00174385	19.546
genus	Intestinimonas	Oleoyl-linoleoyl-glycerol (18:1/18:2) [2] levels	rs1779512	14	41739933	A	T	0.070403	0.0158304	8.69393e-06	12013	0.00164375	19.7756
genus	Intestinimonas	Oleoyl-linoleoyl-glycerol (18:1/18:2) [2] levels	rs1859797	7	22007303	G	A	0.060368	0.0131793	4.63801e-06	11766	0.00178004	20.9777
genus	Intestinimonas	Oleoyl-linoleoyl-glycerol (18:1/18:2) [2] levels	rs2276760	3	150620956	A	G	-0.0685234	0.0152546	7.05606e-06	12081	0.00166744	20.1746
genus	Intestinimonas	Oleoyl-linoleoyl-glycerol (18:1/18:2) [2] levels	rs2731794	5	17209391	C	T	0.120632	0.0257529	2.81041e-06	11079	0.00197657	21.9379
genus	Intestinimonas	Oleoyl-linoleoyl-glycerol (18:1/18:2) [2] levels	rs2930225	16	85327902	T	G	-0.0729524	0.0152948	1.84468e-06	12003	0.00189181	22.7466
genus	Intestinimonas	Oleoyl-linoleoyl-glycerol (18:1/18:2) [2] levels	rs4113676	20	6218922	A	C	-0.218507	0.0490152	8.27499e-06	3170	0.00623011	19.8607
genus	Intestinimonas	Oleoyl-linoleoyl-glycerol (18:1/18:2) [2] levels	rs4784055	16	58818770	T	C	-0.175324	0.038599	5.56738e-06	3193	0.00641998	20.6185
genus	Intestinimonas	Oleoyl-linoleoyl-glycerol (18:1/18:2) [2] levels	rs62240188	3	10611142	G	A	0.130074	0.0267179	1.12501e-06	10252	0.00230655	23.6968
genus	Intestinimonas	Oleoyl-linoleoyl-glycerol (18:1/18:2) [2] levels	rs62427239	6	155737906	C	A	0.162658	0.0367647	9.6755e-06	6385	0.00305632	19.5683
genus	Intestinimonas	Oleoyl-linoleoyl-glycerol (18:1/18:2) [2] levels	rs6934519	6	67200802	C	T	0.0692373	0.0151154	4.63659e-06	12089	0.00173261	20.9784
genus	Intestinimonas	Oleoyl-linoleoyl-glycerol (18:1/18:2) [2] levels	rs716604	2	6514088	A	G	0.0818068	0.0165992	8.29275e-07	12090	0.00200496	24.2846
genus	Intestinimonas	Oleoyl-linoleoyl-glycerol (18:1/18:2) [2] levels	rs7170984	15	93819735	T	C	-0.0658116	0.0140767	2.93664e-06	12090	0.00180464	21.8539
genus	Intestinimonas	Oleoyl-linoleoyl-glycerol (18:1/18:2) [2] levels	rs72982915	2	140898088	C	T	0.183158	0.0402743	5.42187e-06	5591	0.00368555	20.6748
genus	Intestinimonas	Oleoyl-linoleoyl-glycerol (18:1/18:2) [2] levels	rs9823439	3	17187502	C	T	0.0581947	0.0131455	9.55616e-06	11766	0.00166289	19.5948
genus	Intestinimonas	Oleoyl-linoleoyl-glycerol (18:1/18:2) [2] levels	rs994794	4	114608814	G	C	-0.141905	0.0315074	6.67295e-06	9250	0.00218815	20.2804
genus	Intestinimonas	N-acetylcarnosine levels	rs1000888	13	23343542	C	G	-0.0585038	0.013219	9.61169e-06	12090	0.00161749	19.5838
genus	Intestinimonas	N-acetylcarnosine levels	rs10262702	7	66890843	T	C	0.0918017	0.0194885	2.4703e-06	11766	0.00188234	22.1857
genus	Intestinimonas	N-acetylcarnosine levels	rs11258178	10	13124513	A	G	0.0660742	0.0134139	8.40123e-07	11766	0.00205793	24.2595
genus	Intestinimonas	N-acetylcarnosine levels	rs12226153	11	94364293	A	G	-0.151142	0.0306922	8.45965e-07	9023	0.0026804	24.2449
genus	Intestinimonas	N-acetylcarnosine levels	rs12566247	1	43767569	T	A	0.0637084	0.0135355	2.51697e-06	12076	0.00183115	22.1498
genus	Intestinimonas	N-acetylcarnosine levels	rs12962032	18	39504031	T	C	-0.105901	0.0239516	9.80279e-06	11191	0.00174385	19.546
genus	Intestinimonas	N-acetylcarnosine levels	rs1779512	14	41739933	A	T	0.070403	0.0158304	8.69393e-06	12013	0.00164375	19.7756
genus	Intestinimonas	N-acetylcarnosine levels	rs1859797	7	22007303	G	A	0.060368	0.0131793	4.63801e-06	11766	0.00178004	20.9777
genus	Intestinimonas	N-acetylcarnosine levels	rs2276760	3	150620956	A	G	-0.0685234	0.0152546	7.05606e-06	12081	0.00166744	20.1746
genus	Intestinimonas	N-acetylcarnosine levels	rs2731794	5	17209391	C	T	0.120632	0.0257529	2.81041e-06	11079	0.00197657	21.9379
genus	Intestinimonas	N-acetylcarnosine levels	rs2930225	16	85327902	T	G	-0.0729524	0.0152948	1.84468e-06	12003	0.00189181	22.7466
genus	Intestinimonas	N-acetylcarnosine levels	rs4113676	20	6218922	A	C	-0.218507	0.0490152	8.27499e-06	3170	0.00623011	19.8607
genus	Intestinimonas	N-acetylcarnosine levels	rs4784055	16	58818770	T	C	-0.175324	0.038599	5.56738e-06	3193	0.00641998	20.6185
genus	Intestinimonas	N-acetylcarnosine levels	rs62240188	3	10611142	G	A	0.130074	0.0267179	1.12501e-06	10252	0.00230655	23.6968
genus	Intestinimonas	N-acetylcarnosine levels	rs62427239	6	155737906	C	A	0.162658	0.0367647	9.6755e-06	6385	0.00305632	19.5683
genus	Intestinimonas	N-acetylcarnosine levels	rs6934519	6	67200802	C	T	0.0692373	0.0151154	4.63659e-06	12089	0.00173261	20.9784
genus	Intestinimonas	N-acetylcarnosine levels	rs716604	2	6514088	A	G	0.0818068	0.0165992	8.29275e-07	12090	0.00200496	24.2846
genus	Intestinimonas	N-acetylcarnosine levels	rs7170984	15	93819735	T	C	-0.0658116	0.0140767	2.93664e-06	12090	0.00180464	21.8539
genus	Intestinimonas	N-acetylcarnosine levels	rs72982915	2	140898088	C	T	0.183158	0.0402743	5.42187e-06	5591	0.00368555	20.6748
genus	Intestinimonas	N-acetylcarnosine levels	rs9823439	3	17187502	C	T	0.0581947	0.0131455	9.55616e-06	11766	0.00166289	19.5948
genus	Intestinimonas	N-acetylcarnosine levels	rs994794	4	114608814	G	C	-0.141905	0.0315074	6.67295e-06	9250	0.00218815	20.2804
genus	Intestinimonas	Sphingomyelin (d18:1/17:0, d17:1/18:0, d19:1/16:0) levels	rs1000888	13	23343542	C	G	-0.0585038	0.013219	9.61169e-06	12090	0.00161749	19.5838
genus	Intestinimonas	Sphingomyelin (d18:1/17:0, d17:1/18:0, d19:1/16:0) levels	rs10262702	7	66890843	T	C	0.0918017	0.0194885	2.4703e-06	11766	0.00188234	22.1857
genus	Intestinimonas	Sphingomyelin (d18:1/17:0, d17:1/18:0, d19:1/16:0) levels	rs11258178	10	13124513	A	G	0.0660742	0.0134139	8.40123e-07	11766	0.00205793	24.2595
genus	Intestinimonas	Sphingomyelin (d18:1/17:0, d17:1/18:0, d19:1/16:0) levels	rs12226153	11	94364293	A	G	-0.151142	0.0306922	8.45965e-07	9023	0.0026804	24.2449
genus	Intestinimonas	Sphingomyelin (d18:1/17:0, d17:1/18:0, d19:1/16:0) levels	rs12566247	1	43767569	T	A	0.0637084	0.0135355	2.51697e-06	12076	0.00183115	22.1498
genus	Intestinimonas	Sphingomyelin (d18:1/17:0, d17:1/18:0, d19:1/16:0) levels	rs12962032	18	39504031	T	C	-0.105901	0.0239516	9.80279e-06	11191	0.00174385	19.546
genus	Intestinimonas	Sphingomyelin (d18:1/17:0, d17:1/18:0, d19:1/16:0) levels	rs1779512	14	41739933	A	T	0.070403	0.0158304	8.69393e-06	12013	0.00164375	19.7756
genus	Intestinimonas	Sphingomyelin (d18:1/17:0, d17:1/18:0, d19:1/16:0) levels	rs1859797	7	22007303	G	A	0.060368	0.0131793	4.63801e-06	11766	0.00178004	20.9777
genus	Intestinimonas	Sphingomyelin (d18:1/17:0, d17:1/18:0, d19:1/16:0) levels	rs2276760	3	150620956	A	G	-0.0685234	0.0152546	7.05606e-06	12081	0.00166744	20.1746
genus	Intestinimonas	Sphingomyelin (d18:1/17:0, d17:1/18:0, d19:1/16:0) levels	rs2731794	5	17209391	C	T	0.120632	0.0257529	2.81041e-06	11079	0.00197657	21.9379
genus	Intestinimonas	Sphingomyelin (d18:1/17:0, d17:1/18:0, d19:1/16:0) levels	rs2930225	16	85327902	T	G	-0.0729524	0.0152948	1.84468e-06	12003	0.00189181	22.7466
genus	Intestinimonas	Sphingomyelin (d18:1/17:0, d17:1/18:0, d19:1/16:0) levels	rs4113676	20	6218922	A	C	-0.218507	0.0490152	8.27499e-06	3170	0.00623011	19.8607
genus	Intestinimonas	Sphingomyelin (d18:1/17:0, d17:1/18:0, d19:1/16:0) levels	rs4784055	16	58818770	T	C	-0.175324	0.038599	5.56738e-06	3193	0.00641998	20.6185
genus	Intestinimonas	Sphingomyelin (d18:1/17:0, d17:1/18:0, d19:1/16:0) levels	rs62240188	3	10611142	G	A	0.130074	0.0267179	1.12501e-06	10252	0.00230655	23.6968
genus	Intestinimonas	Sphingomyelin (d18:1/17:0, d17:1/18:0, d19:1/16:0) levels	rs62427239	6	155737906	C	A	0.162658	0.0367647	9.6755e-06	6385	0.00305632	19.5683
genus	Intestinimonas	Sphingomyelin (d18:1/17:0, d17:1/18:0, d19:1/16:0) levels	rs6934519	6	67200802	C	T	0.0692373	0.0151154	4.63659e-06	12089	0.00173261	20.9784
genus	Intestinimonas	Sphingomyelin (d18:1/17:0, d17:1/18:0, d19:1/16:0) levels	rs716604	2	6514088	A	G	0.0818068	0.0165992	8.29275e-07	12090	0.00200496	24.2846
genus	Intestinimonas	Sphingomyelin (d18:1/17:0, d17:1/18:0, d19:1/16:0) levels	rs7170984	15	93819735	T	C	-0.0658116	0.0140767	2.93664e-06	12090	0.00180464	21.8539
genus	Intestinimonas	Sphingomyelin (d18:1/17:0, d17:1/18:0, d19:1/16:0) levels	rs72982915	2	140898088	C	T	0.183158	0.0402743	5.42187e-06	5591	0.00368555	20.6748
genus	Intestinimonas	Sphingomyelin (d18:1/17:0, d17:1/18:0, d19:1/16:0) levels	rs9823439	3	17187502	C	T	0.0581947	0.0131455	9.55616e-06	11766	0.00166289	19.5948
genus	Intestinimonas	Sphingomyelin (d18:1/17:0, d17:1/18:0, d19:1/16:0) levels	rs994794	4	114608814	G	C	-0.141905	0.0315074	6.67295e-06	9250	0.00218815	20.2804
genus	Intestinimonas	Behenoylcarnitine (C22) levels	rs1000888	13	23343542	C	G	-0.0585038	0.013219	9.61169e-06	12090	0.00161749	19.5838
genus	Intestinimonas	Behenoylcarnitine (C22) levels	rs10262702	7	66890843	T	C	0.0918017	0.0194885	2.4703e-06	11766	0.00188234	22.1857
genus	Intestinimonas	Behenoylcarnitine (C22) levels	rs11258178	10	13124513	A	G	0.0660742	0.0134139	8.40123e-07	11766	0.00205793	24.2595
genus	Intestinimonas	Behenoylcarnitine (C22) levels	rs12226153	11	94364293	A	G	-0.151142	0.0306922	8.45965e-07	9023	0.0026804	24.2449
genus	Intestinimonas	Behenoylcarnitine (C22) levels	rs12566247	1	43767569	T	A	0.0637084	0.0135355	2.51697e-06	12076	0.00183115	22.1498
genus	Intestinimonas	Behenoylcarnitine (C22) levels	rs12962032	18	39504031	T	C	-0.105901	0.0239516	9.80279e-06	11191	0.00174385	19.546
genus	Intestinimonas	Behenoylcarnitine (C22) levels	rs1779512	14	41739933	A	T	0.070403	0.0158304	8.69393e-06	12013	0.00164375	19.7756
genus	Intestinimonas	Behenoylcarnitine (C22) levels	rs1859797	7	22007303	G	A	0.060368	0.0131793	4.63801e-06	11766	0.00178004	20.9777
genus	Intestinimonas	Behenoylcarnitine (C22) levels	rs2276760	3	150620956	A	G	-0.0685234	0.0152546	7.05606e-06	12081	0.00166744	20.1746
genus	Intestinimonas	Behenoylcarnitine (C22) levels	rs2731794	5	17209391	C	T	0.120632	0.0257529	2.81041e-06	11079	0.00197657	21.9379
genus	Intestinimonas	Behenoylcarnitine (C22) levels	rs2930225	16	85327902	T	G	-0.0729524	0.0152948	1.84468e-06	12003	0.00189181	22.7466
genus	Intestinimonas	Behenoylcarnitine (C22) levels	rs4113676	20	6218922	A	C	-0.218507	0.0490152	8.27499e-06	3170	0.00623011	19.8607
genus	Intestinimonas	Behenoylcarnitine (C22) levels	rs4784055	16	58818770	T	C	-0.175324	0.038599	5.56738e-06	3193	0.00641998	20.6185
genus	Intestinimonas	Behenoylcarnitine (C22) levels	rs62240188	3	10611142	G	A	0.130074	0.0267179	1.12501e-06	10252	0.00230655	23.6968
genus	Intestinimonas	Behenoylcarnitine (C22) levels	rs62427239	6	155737906	C	A	0.162658	0.0367647	9.6755e-06	6385	0.00305632	19.5683
genus	Intestinimonas	Behenoylcarnitine (C22) levels	rs6934519	6	67200802	C	T	0.0692373	0.0151154	4.63659e-06	12089	0.00173261	20.9784
genus	Intestinimonas	Behenoylcarnitine (C22) levels	rs716604	2	6514088	A	G	0.0818068	0.0165992	8.29275e-07	12090	0.00200496	24.2846
genus	Intestinimonas	Behenoylcarnitine (C22) levels	rs7170984	15	93819735	T	C	-0.0658116	0.0140767	2.93664e-06	12090	0.00180464	21.8539
genus	Intestinimonas	Behenoylcarnitine (C22) levels	rs72982915	2	140898088	C	T	0.183158	0.0402743	5.42187e-06	5591	0.00368555	20.6748
genus	Intestinimonas	Behenoylcarnitine (C22) levels	rs9823439	3	17187502	C	T	0.0581947	0.0131455	9.55616e-06	11766	0.00166289	19.5948
genus	Intestinimonas	Behenoylcarnitine (C22) levels	rs994794	4	114608814	G	C	-0.141905	0.0315074	6.67295e-06	9250	0.00218815	20.2804
genus	Intestinimonas	Hydroxy-cmpf levels	rs1000888	13	23343542	C	G	-0.0585038	0.013219	9.61169e-06	12090	0.00161749	19.5838
genus	Intestinimonas	Hydroxy-cmpf levels	rs10262702	7	66890843	T	C	0.0918017	0.0194885	2.4703e-06	11766	0.00188234	22.1857
genus	Intestinimonas	Hydroxy-cmpf levels	rs11258178	10	13124513	A	G	0.0660742	0.0134139	8.40123e-07	11766	0.00205793	24.2595
genus	Intestinimonas	Hydroxy-cmpf levels	rs12226153	11	94364293	A	G	-0.151142	0.0306922	8.45965e-07	9023	0.0026804	24.2449
genus	Intestinimonas	Hydroxy-cmpf levels	rs12566247	1	43767569	T	A	0.0637084	0.0135355	2.51697e-06	12076	0.00183115	22.1498
genus	Intestinimonas	Hydroxy-cmpf levels	rs12962032	18	39504031	T	C	-0.105901	0.0239516	9.80279e-06	11191	0.00174385	19.546
genus	Intestinimonas	Hydroxy-cmpf levels	rs1779512	14	41739933	A	T	0.070403	0.0158304	8.69393e-06	12013	0.00164375	19.7756
genus	Intestinimonas	Hydroxy-cmpf levels	rs1859797	7	22007303	G	A	0.060368	0.0131793	4.63801e-06	11766	0.00178004	20.9777
genus	Intestinimonas	Hydroxy-cmpf levels	rs2276760	3	150620956	A	G	-0.0685234	0.0152546	7.05606e-06	12081	0.00166744	20.1746
genus	Intestinimonas	Hydroxy-cmpf levels	rs2731794	5	17209391	C	T	0.120632	0.0257529	2.81041e-06	11079	0.00197657	21.9379
genus	Intestinimonas	Hydroxy-cmpf levels	rs2930225	16	85327902	T	G	-0.0729524	0.0152948	1.84468e-06	12003	0.00189181	22.7466
genus	Intestinimonas	Hydroxy-cmpf levels	rs4113676	20	6218922	A	C	-0.218507	0.0490152	8.27499e-06	3170	0.00623011	19.8607
genus	Intestinimonas	Hydroxy-cmpf levels	rs4784055	16	58818770	T	C	-0.175324	0.038599	5.56738e-06	3193	0.00641998	20.6185
genus	Intestinimonas	Hydroxy-cmpf levels	rs62240188	3	10611142	G	A	0.130074	0.0267179	1.12501e-06	10252	0.00230655	23.6968
genus	Intestinimonas	Hydroxy-cmpf levels	rs62427239	6	155737906	C	A	0.162658	0.0367647	9.6755e-06	6385	0.00305632	19.5683
genus	Intestinimonas	Hydroxy-cmpf levels	rs6934519	6	67200802	C	T	0.0692373	0.0151154	4.63659e-06	12089	0.00173261	20.9784
genus	Intestinimonas	Hydroxy-cmpf levels	rs716604	2	6514088	A	G	0.0818068	0.0165992	8.29275e-07	12090	0.00200496	24.2846
genus	Intestinimonas	Hydroxy-cmpf levels	rs7170984	15	93819735	T	C	-0.0658116	0.0140767	2.93664e-06	12090	0.00180464	21.8539
genus	Intestinimonas	Hydroxy-cmpf levels	rs72982915	2	140898088	C	T	0.183158	0.0402743	5.42187e-06	5591	0.00368555	20.6748
genus	Intestinimonas	Hydroxy-cmpf levels	rs9823439	3	17187502	C	T	0.0581947	0.0131455	9.55616e-06	11766	0.00166289	19.5948
genus	Intestinimonas	Hydroxy-cmpf levels	rs994794	4	114608814	G	C	-0.141905	0.0315074	6.67295e-06	9250	0.00218815	20.2804
genus	Intestinimonas	3-hydroxypyridine glucuronide levels	rs1000888	13	23343542	C	G	-0.0585038	0.013219	9.61169e-06	12090	0.00161749	19.5838
genus	Intestinimonas	3-hydroxypyridine glucuronide levels	rs10262702	7	66890843	T	C	0.0918017	0.0194885	2.4703e-06	11766	0.00188234	22.1857
genus	Intestinimonas	3-hydroxypyridine glucuronide levels	rs11258178	10	13124513	A	G	0.0660742	0.0134139	8.40123e-07	11766	0.00205793	24.2595
genus	Intestinimonas	3-hydroxypyridine glucuronide levels	rs12226153	11	94364293	A	G	-0.151142	0.0306922	8.45965e-07	9023	0.0026804	24.2449
genus	Intestinimonas	3-hydroxypyridine glucuronide levels	rs12566247	1	43767569	T	A	0.0637084	0.0135355	2.51697e-06	12076	0.00183115	22.1498
genus	Intestinimonas	3-hydroxypyridine glucuronide levels	rs12962032	18	39504031	T	C	-0.105901	0.0239516	9.80279e-06	11191	0.00174385	19.546
genus	Intestinimonas	3-hydroxypyridine glucuronide levels	rs1779512	14	41739933	A	T	0.070403	0.0158304	8.69393e-06	12013	0.00164375	19.7756
genus	Intestinimonas	3-hydroxypyridine glucuronide levels	rs1859797	7	22007303	G	A	0.060368	0.0131793	4.63801e-06	11766	0.00178004	20.9777
genus	Intestinimonas	3-hydroxypyridine glucuronide levels	rs2276760	3	150620956	A	G	-0.0685234	0.0152546	7.05606e-06	12081	0.00166744	20.1746
genus	Intestinimonas	3-hydroxypyridine glucuronide levels	rs2731794	5	17209391	C	T	0.120632	0.0257529	2.81041e-06	11079	0.00197657	21.9379
genus	Intestinimonas	3-hydroxypyridine glucuronide levels	rs2930225	16	85327902	T	G	-0.0729524	0.0152948	1.84468e-06	12003	0.00189181	22.7466
genus	Intestinimonas	3-hydroxypyridine glucuronide levels	rs4113676	20	6218922	A	C	-0.218507	0.0490152	8.27499e-06	3170	0.00623011	19.8607
genus	Intestinimonas	3-hydroxypyridine glucuronide levels	rs4784055	16	58818770	T	C	-0.175324	0.038599	5.56738e-06	3193	0.00641998	20.6185
genus	Intestinimonas	3-hydroxypyridine glucuronide levels	rs62240188	3	10611142	G	A	0.130074	0.0267179	1.12501e-06	10252	0.00230655	23.6968
genus	Intestinimonas	3-hydroxypyridine glucuronide levels	rs62427239	6	155737906	C	A	0.162658	0.0367647	9.6755e-06	6385	0.00305632	19.5683
genus	Intestinimonas	3-hydroxypyridine glucuronide levels	rs6934519	6	67200802	C	T	0.0692373	0.0151154	4.63659e-06	12089	0.00173261	20.9784
genus	Intestinimonas	3-hydroxypyridine glucuronide levels	rs716604	2	6514088	A	G	0.0818068	0.0165992	8.29275e-07	12090	0.00200496	24.2846
genus	Intestinimonas	3-hydroxypyridine glucuronide levels	rs7170984	15	93819735	T	C	-0.0658116	0.0140767	2.93664e-06	12090	0.00180464	21.8539
genus	Intestinimonas	3-hydroxypyridine glucuronide levels	rs72982915	2	140898088	C	T	0.183158	0.0402743	5.42187e-06	5591	0.00368555	20.6748
genus	Intestinimonas	3-hydroxypyridine glucuronide levels	rs9823439	3	17187502	C	T	0.0581947	0.0131455	9.55616e-06	11766	0.00166289	19.5948
genus	Intestinimonas	3-hydroxypyridine glucuronide levels	rs994794	4	114608814	G	C	-0.141905	0.0315074	6.67295e-06	9250	0.00218815	20.2804
genus	Intestinimonas	(2,4 or 2,5)-dimethylphenol sulfate levels	rs1000888	13	23343542	C	G	-0.0585038	0.013219	9.61169e-06	12090	0.00161749	19.5838
genus	Intestinimonas	(2,4 or 2,5)-dimethylphenol sulfate levels	rs10262702	7	66890843	T	C	0.0918017	0.0194885	2.4703e-06	11766	0.00188234	22.1857
genus	Intestinimonas	(2,4 or 2,5)-dimethylphenol sulfate levels	rs11258178	10	13124513	A	G	0.0660742	0.0134139	8.40123e-07	11766	0.00205793	24.2595
genus	Intestinimonas	(2,4 or 2,5)-dimethylphenol sulfate levels	rs12226153	11	94364293	A	G	-0.151142	0.0306922	8.45965e-07	9023	0.0026804	24.2449
genus	Intestinimonas	(2,4 or 2,5)-dimethylphenol sulfate levels	rs12566247	1	43767569	T	A	0.0637084	0.0135355	2.51697e-06	12076	0.00183115	22.1498
genus	Intestinimonas	(2,4 or 2,5)-dimethylphenol sulfate levels	rs12962032	18	39504031	T	C	-0.105901	0.0239516	9.80279e-06	11191	0.00174385	19.546
genus	Intestinimonas	(2,4 or 2,5)-dimethylphenol sulfate levels	rs1779512	14	41739933	A	T	0.070403	0.0158304	8.69393e-06	12013	0.00164375	19.7756
genus	Intestinimonas	(2,4 or 2,5)-dimethylphenol sulfate levels	rs1859797	7	22007303	G	A	0.060368	0.0131793	4.63801e-06	11766	0.00178004	20.9777
genus	Intestinimonas	(2,4 or 2,5)-dimethylphenol sulfate levels	rs2276760	3	150620956	A	G	-0.0685234	0.0152546	7.05606e-06	12081	0.00166744	20.1746
genus	Intestinimonas	(2,4 or 2,5)-dimethylphenol sulfate levels	rs2731794	5	17209391	C	T	0.120632	0.0257529	2.81041e-06	11079	0.00197657	21.9379
genus	Intestinimonas	(2,4 or 2,5)-dimethylphenol sulfate levels	rs2930225	16	85327902	T	G	-0.0729524	0.0152948	1.84468e-06	12003	0.00189181	22.7466
genus	Intestinimonas	(2,4 or 2,5)-dimethylphenol sulfate levels	rs4113676	20	6218922	A	C	-0.218507	0.0490152	8.27499e-06	3170	0.00623011	19.8607
genus	Intestinimonas	(2,4 or 2,5)-dimethylphenol sulfate levels	rs4784055	16	58818770	T	C	-0.175324	0.038599	5.56738e-06	3193	0.00641998	20.6185
genus	Intestinimonas	(2,4 or 2,5)-dimethylphenol sulfate levels	rs62240188	3	10611142	G	A	0.130074	0.0267179	1.12501e-06	10252	0.00230655	23.6968
genus	Intestinimonas	(2,4 or 2,5)-dimethylphenol sulfate levels	rs62427239	6	155737906	C	A	0.162658	0.0367647	9.6755e-06	6385	0.00305632	19.5683
genus	Intestinimonas	(2,4 or 2,5)-dimethylphenol sulfate levels	rs6934519	6	67200802	C	T	0.0692373	0.0151154	4.63659e-06	12089	0.00173261	20.9784
genus	Intestinimonas	(2,4 or 2,5)-dimethylphenol sulfate levels	rs716604	2	6514088	A	G	0.0818068	0.0165992	8.29275e-07	12090	0.00200496	24.2846
genus	Intestinimonas	(2,4 or 2,5)-dimethylphenol sulfate levels	rs7170984	15	93819735	T	C	-0.0658116	0.0140767	2.93664e-06	12090	0.00180464	21.8539
genus	Intestinimonas	(2,4 or 2,5)-dimethylphenol sulfate levels	rs72982915	2	140898088	C	T	0.183158	0.0402743	5.42187e-06	5591	0.00368555	20.6748
genus	Intestinimonas	(2,4 or 2,5)-dimethylphenol sulfate levels	rs9823439	3	17187502	C	T	0.0581947	0.0131455	9.55616e-06	11766	0.00166289	19.5948
genus	Intestinimonas	(2,4 or 2,5)-dimethylphenol sulfate levels	rs994794	4	114608814	G	C	-0.141905	0.0315074	6.67295e-06	9250	0.00218815	20.2804
genus	Intestinimonas	N-succinyl-phenylalanine levels	rs1000888	13	23343542	C	G	-0.0585038	0.013219	9.61169e-06	12090	0.00161749	19.5838
genus	Intestinimonas	N-succinyl-phenylalanine levels	rs10262702	7	66890843	T	C	0.0918017	0.0194885	2.4703e-06	11766	0.00188234	22.1857
genus	Intestinimonas	N-succinyl-phenylalanine levels	rs11258178	10	13124513	A	G	0.0660742	0.0134139	8.40123e-07	11766	0.00205793	24.2595
genus	Intestinimonas	N-succinyl-phenylalanine levels	rs12226153	11	94364293	A	G	-0.151142	0.0306922	8.45965e-07	9023	0.0026804	24.2449
genus	Intestinimonas	N-succinyl-phenylalanine levels	rs12566247	1	43767569	T	A	0.0637084	0.0135355	2.51697e-06	12076	0.00183115	22.1498
genus	Intestinimonas	N-succinyl-phenylalanine levels	rs12962032	18	39504031	T	C	-0.105901	0.0239516	9.80279e-06	11191	0.00174385	19.546
genus	Intestinimonas	N-succinyl-phenylalanine levels	rs1779512	14	41739933	A	T	0.070403	0.0158304	8.69393e-06	12013	0.00164375	19.7756
genus	Intestinimonas	N-succinyl-phenylalanine levels	rs1859797	7	22007303	G	A	0.060368	0.0131793	4.63801e-06	11766	0.00178004	20.9777
genus	Intestinimonas	N-succinyl-phenylalanine levels	rs2276760	3	150620956	A	G	-0.0685234	0.0152546	7.05606e-06	12081	0.00166744	20.1746
genus	Intestinimonas	N-succinyl-phenylalanine levels	rs2731794	5	17209391	C	T	0.120632	0.0257529	2.81041e-06	11079	0.00197657	21.9379
genus	Intestinimonas	N-succinyl-phenylalanine levels	rs2930225	16	85327902	T	G	-0.0729524	0.0152948	1.84468e-06	12003	0.00189181	22.7466
genus	Intestinimonas	N-succinyl-phenylalanine levels	rs4113676	20	6218922	A	C	-0.218507	0.0490152	8.27499e-06	3170	0.00623011	19.8607
genus	Intestinimonas	N-succinyl-phenylalanine levels	rs4784055	16	58818770	T	C	-0.175324	0.038599	5.56738e-06	3193	0.00641998	20.6185
genus	Intestinimonas	N-succinyl-phenylalanine levels	rs62240188	3	10611142	G	A	0.130074	0.0267179	1.12501e-06	10252	0.00230655	23.6968
genus	Intestinimonas	N-succinyl-phenylalanine levels	rs62427239	6	155737906	C	A	0.162658	0.0367647	9.6755e-06	6385	0.00305632	19.5683
genus	Intestinimonas	N-succinyl-phenylalanine levels	rs6934519	6	67200802	C	T	0.0692373	0.0151154	4.63659e-06	12089	0.00173261	20.9784
genus	Intestinimonas	N-succinyl-phenylalanine levels	rs716604	2	6514088	A	G	0.0818068	0.0165992	8.29275e-07	12090	0.00200496	24.2846
genus	Intestinimonas	N-succinyl-phenylalanine levels	rs7170984	15	93819735	T	C	-0.0658116	0.0140767	2.93664e-06	12090	0.00180464	21.8539
genus	Intestinimonas	N-succinyl-phenylalanine levels	rs72982915	2	140898088	C	T	0.183158	0.0402743	5.42187e-06	5591	0.00368555	20.6748
genus	Intestinimonas	N-succinyl-phenylalanine levels	rs9823439	3	17187502	C	T	0.0581947	0.0131455	9.55616e-06	11766	0.00166289	19.5948
genus	Intestinimonas	N-succinyl-phenylalanine levels	rs994794	4	114608814	G	C	-0.141905	0.0315074	6.67295e-06	9250	0.00218815	20.2804
genus	Intestinimonas	N-acetyl-L-alanine levels	rs1000888	13	23343542	C	G	-0.0585038	0.013219	9.61169e-06	12090	0.00161749	19.5838
genus	Intestinimonas	N-acetyl-L-alanine levels	rs10262702	7	66890843	T	C	0.0918017	0.0194885	2.4703e-06	11766	0.00188234	22.1857
genus	Intestinimonas	N-acetyl-L-alanine levels	rs11258178	10	13124513	A	G	0.0660742	0.0134139	8.40123e-07	11766	0.00205793	24.2595
genus	Intestinimonas	N-acetyl-L-alanine levels	rs12226153	11	94364293	A	G	-0.151142	0.0306922	8.45965e-07	9023	0.0026804	24.2449
genus	Intestinimonas	N-acetyl-L-alanine levels	rs12566247	1	43767569	T	A	0.0637084	0.0135355	2.51697e-06	12076	0.00183115	22.1498
genus	Intestinimonas	N-acetyl-L-alanine levels	rs12962032	18	39504031	T	C	-0.105901	0.0239516	9.80279e-06	11191	0.00174385	19.546
genus	Intestinimonas	N-acetyl-L-alanine levels	rs1779512	14	41739933	A	T	0.070403	0.0158304	8.69393e-06	12013	0.00164375	19.7756
genus	Intestinimonas	N-acetyl-L-alanine levels	rs1859797	7	22007303	G	A	0.060368	0.0131793	4.63801e-06	11766	0.00178004	20.9777
genus	Intestinimonas	N-acetyl-L-alanine levels	rs2276760	3	150620956	A	G	-0.0685234	0.0152546	7.05606e-06	12081	0.00166744	20.1746
genus	Intestinimonas	N-acetyl-L-alanine levels	rs2731794	5	17209391	C	T	0.120632	0.0257529	2.81041e-06	11079	0.00197657	21.9379
genus	Intestinimonas	N-acetyl-L-alanine levels	rs2930225	16	85327902	T	G	-0.0729524	0.0152948	1.84468e-06	12003	0.00189181	22.7466
genus	Intestinimonas	N-acetyl-L-alanine levels	rs4113676	20	6218922	A	C	-0.218507	0.0490152	8.27499e-06	3170	0.00623011	19.8607
genus	Intestinimonas	N-acetyl-L-alanine levels	rs4784055	16	58818770	T	C	-0.175324	0.038599	5.56738e-06	3193	0.00641998	20.6185
genus	Intestinimonas	N-acetyl-L-alanine levels	rs62240188	3	10611142	G	A	0.130074	0.0267179	1.12501e-06	10252	0.00230655	23.6968
genus	Intestinimonas	N-acetyl-L-alanine levels	rs62427239	6	155737906	C	A	0.162658	0.0367647	9.6755e-06	6385	0.00305632	19.5683
genus	Intestinimonas	N-acetyl-L-alanine levels	rs6934519	6	67200802	C	T	0.0692373	0.0151154	4.63659e-06	12089	0.00173261	20.9784
genus	Intestinimonas	N-acetyl-L-alanine levels	rs716604	2	6514088	A	G	0.0818068	0.0165992	8.29275e-07	12090	0.00200496	24.2846
genus	Intestinimonas	N-acetyl-L-alanine levels	rs7170984	15	93819735	T	C	-0.0658116	0.0140767	2.93664e-06	12090	0.00180464	21.8539
genus	Intestinimonas	N-acetyl-L-alanine levels	rs72982915	2	140898088	C	T	0.183158	0.0402743	5.42187e-06	5591	0.00368555	20.6748
genus	Intestinimonas	N-acetyl-L-alanine levels	rs9823439	3	17187502	C	T	0.0581947	0.0131455	9.55616e-06	11766	0.00166289	19.5948
genus	Intestinimonas	N-acetyl-L-alanine levels	rs994794	4	114608814	G	C	-0.141905	0.0315074	6.67295e-06	9250	0.00218815	20.2804
genus	Intestinimonas	N1-methyladenosine levels	rs1000888	13	23343542	C	G	-0.0585038	0.013219	9.61169e-06	12090	0.00161749	19.5838
genus	Intestinimonas	N1-methyladenosine levels	rs10262702	7	66890843	T	C	0.0918017	0.0194885	2.4703e-06	11766	0.00188234	22.1857
genus	Intestinimonas	N1-methyladenosine levels	rs11258178	10	13124513	A	G	0.0660742	0.0134139	8.40123e-07	11766	0.00205793	24.2595
genus	Intestinimonas	N1-methyladenosine levels	rs12226153	11	94364293	A	G	-0.151142	0.0306922	8.45965e-07	9023	0.0026804	24.2449
genus	Intestinimonas	N1-methyladenosine levels	rs12566247	1	43767569	T	A	0.0637084	0.0135355	2.51697e-06	12076	0.00183115	22.1498
genus	Intestinimonas	N1-methyladenosine levels	rs12962032	18	39504031	T	C	-0.105901	0.0239516	9.80279e-06	11191	0.00174385	19.546
genus	Intestinimonas	N1-methyladenosine levels	rs1779512	14	41739933	A	T	0.070403	0.0158304	8.69393e-06	12013	0.00164375	19.7756
genus	Intestinimonas	N1-methyladenosine levels	rs1859797	7	22007303	G	A	0.060368	0.0131793	4.63801e-06	11766	0.00178004	20.9777
genus	Intestinimonas	N1-methyladenosine levels	rs2276760	3	150620956	A	G	-0.0685234	0.0152546	7.05606e-06	12081	0.00166744	20.1746
genus	Intestinimonas	N1-methyladenosine levels	rs2731794	5	17209391	C	T	0.120632	0.0257529	2.81041e-06	11079	0.00197657	21.9379
genus	Intestinimonas	N1-methyladenosine levels	rs2930225	16	85327902	T	G	-0.0729524	0.0152948	1.84468e-06	12003	0.00189181	22.7466
genus	Intestinimonas	N1-methyladenosine levels	rs4113676	20	6218922	A	C	-0.218507	0.0490152	8.27499e-06	3170	0.00623011	19.8607
genus	Intestinimonas	N1-methyladenosine levels	rs4784055	16	58818770	T	C	-0.175324	0.038599	5.56738e-06	3193	0.00641998	20.6185
genus	Intestinimonas	N1-methyladenosine levels	rs62240188	3	10611142	G	A	0.130074	0.0267179	1.12501e-06	10252	0.00230655	23.6968
genus	Intestinimonas	N1-methyladenosine levels	rs62427239	6	155737906	C	A	0.162658	0.0367647	9.6755e-06	6385	0.00305632	19.5683
genus	Intestinimonas	N1-methyladenosine levels	rs6934519	6	67200802	C	T	0.0692373	0.0151154	4.63659e-06	12089	0.00173261	20.9784
genus	Intestinimonas	N1-methyladenosine levels	rs716604	2	6514088	A	G	0.0818068	0.0165992	8.29275e-07	12090	0.00200496	24.2846
genus	Intestinimonas	N1-methyladenosine levels	rs7170984	15	93819735	T	C	-0.0658116	0.0140767	2.93664e-06	12090	0.00180464	21.8539
genus	Intestinimonas	N1-methyladenosine levels	rs72982915	2	140898088	C	T	0.183158	0.0402743	5.42187e-06	5591	0.00368555	20.6748
genus	Intestinimonas	N1-methyladenosine levels	rs9823439	3	17187502	C	T	0.0581947	0.0131455	9.55616e-06	11766	0.00166289	19.5948
genus	Intestinimonas	N1-methyladenosine levels	rs994794	4	114608814	G	C	-0.141905	0.0315074	6.67295e-06	9250	0.00218815	20.2804
genus	Intestinimonas	Gamma-glutamylhistidine levels	rs1000888	13	23343542	C	G	-0.0585038	0.013219	9.61169e-06	12090	0.00161749	19.5838
genus	Intestinimonas	Gamma-glutamylhistidine levels	rs10262702	7	66890843	T	C	0.0918017	0.0194885	2.4703e-06	11766	0.00188234	22.1857
genus	Intestinimonas	Gamma-glutamylhistidine levels	rs11258178	10	13124513	A	G	0.0660742	0.0134139	8.40123e-07	11766	0.00205793	24.2595
genus	Intestinimonas	Gamma-glutamylhistidine levels	rs12226153	11	94364293	A	G	-0.151142	0.0306922	8.45965e-07	9023	0.0026804	24.2449
genus	Intestinimonas	Gamma-glutamylhistidine levels	rs12566247	1	43767569	T	A	0.0637084	0.0135355	2.51697e-06	12076	0.00183115	22.1498
genus	Intestinimonas	Gamma-glutamylhistidine levels	rs12962032	18	39504031	T	C	-0.105901	0.0239516	9.80279e-06	11191	0.00174385	19.546
genus	Intestinimonas	Gamma-glutamylhistidine levels	rs1779512	14	41739933	A	T	0.070403	0.0158304	8.69393e-06	12013	0.00164375	19.7756
genus	Intestinimonas	Gamma-glutamylhistidine levels	rs1859797	7	22007303	G	A	0.060368	0.0131793	4.63801e-06	11766	0.00178004	20.9777
genus	Intestinimonas	Gamma-glutamylhistidine levels	rs2276760	3	150620956	A	G	-0.0685234	0.0152546	7.05606e-06	12081	0.00166744	20.1746
genus	Intestinimonas	Gamma-glutamylhistidine levels	rs2731794	5	17209391	C	T	0.120632	0.0257529	2.81041e-06	11079	0.00197657	21.9379
genus	Intestinimonas	Gamma-glutamylhistidine levels	rs2930225	16	85327902	T	G	-0.0729524	0.0152948	1.84468e-06	12003	0.00189181	22.7466
genus	Intestinimonas	Gamma-glutamylhistidine levels	rs4113676	20	6218922	A	C	-0.218507	0.0490152	8.27499e-06	3170	0.00623011	19.8607
genus	Intestinimonas	Gamma-glutamylhistidine levels	rs4784055	16	58818770	T	C	-0.175324	0.038599	5.56738e-06	3193	0.00641998	20.6185
genus	Intestinimonas	Gamma-glutamylhistidine levels	rs62240188	3	10611142	G	A	0.130074	0.0267179	1.12501e-06	10252	0.00230655	23.6968
genus	Intestinimonas	Gamma-glutamylhistidine levels	rs62427239	6	155737906	C	A	0.162658	0.0367647	9.6755e-06	6385	0.00305632	19.5683
genus	Intestinimonas	Gamma-glutamylhistidine levels	rs6934519	6	67200802	C	T	0.0692373	0.0151154	4.63659e-06	12089	0.00173261	20.9784
genus	Intestinimonas	Gamma-glutamylhistidine levels	rs716604	2	6514088	A	G	0.0818068	0.0165992	8.29275e-07	12090	0.00200496	24.2846
genus	Intestinimonas	Gamma-glutamylhistidine levels	rs7170984	15	93819735	T	C	-0.0658116	0.0140767	2.93664e-06	12090	0.00180464	21.8539
genus	Intestinimonas	Gamma-glutamylhistidine levels	rs72982915	2	140898088	C	T	0.183158	0.0402743	5.42187e-06	5591	0.00368555	20.6748
genus	Intestinimonas	Gamma-glutamylhistidine levels	rs9823439	3	17187502	C	T	0.0581947	0.0131455	9.55616e-06	11766	0.00166289	19.5948
genus	Intestinimonas	Gamma-glutamylhistidine levels	rs994794	4	114608814	G	C	-0.141905	0.0315074	6.67295e-06	9250	0.00218815	20.2804
genus	Intestinimonas	Choline levels	rs1000888	13	23343542	C	G	-0.0585038	0.013219	9.61169e-06	12090	0.00161749	19.5838
genus	Intestinimonas	Choline levels	rs10262702	7	66890843	T	C	0.0918017	0.0194885	2.4703e-06	11766	0.00188234	22.1857
genus	Intestinimonas	Choline levels	rs11258178	10	13124513	A	G	0.0660742	0.0134139	8.40123e-07	11766	0.00205793	24.2595
genus	Intestinimonas	Choline levels	rs12226153	11	94364293	A	G	-0.151142	0.0306922	8.45965e-07	9023	0.0026804	24.2449
genus	Intestinimonas	Choline levels	rs12566247	1	43767569	T	A	0.0637084	0.0135355	2.51697e-06	12076	0.00183115	22.1498
genus	Intestinimonas	Choline levels	rs12962032	18	39504031	T	C	-0.105901	0.0239516	9.80279e-06	11191	0.00174385	19.546
genus	Intestinimonas	Choline levels	rs1779512	14	41739933	A	T	0.070403	0.0158304	8.69393e-06	12013	0.00164375	19.7756
genus	Intestinimonas	Choline levels	rs1859797	7	22007303	G	A	0.060368	0.0131793	4.63801e-06	11766	0.00178004	20.9777
genus	Intestinimonas	Choline levels	rs2276760	3	150620956	A	G	-0.0685234	0.0152546	7.05606e-06	12081	0.00166744	20.1746
genus	Intestinimonas	Choline levels	rs2731794	5	17209391	C	T	0.120632	0.0257529	2.81041e-06	11079	0.00197657	21.9379
genus	Intestinimonas	Choline levels	rs2930225	16	85327902	T	G	-0.0729524	0.0152948	1.84468e-06	12003	0.00189181	22.7466
genus	Intestinimonas	Choline levels	rs4113676	20	6218922	A	C	-0.218507	0.0490152	8.27499e-06	3170	0.00623011	19.8607
genus	Intestinimonas	Choline levels	rs4784055	16	58818770	T	C	-0.175324	0.038599	5.56738e-06	3193	0.00641998	20.6185
genus	Intestinimonas	Choline levels	rs62240188	3	10611142	G	A	0.130074	0.0267179	1.12501e-06	10252	0.00230655	23.6968
genus	Intestinimonas	Choline levels	rs62427239	6	155737906	C	A	0.162658	0.0367647	9.6755e-06	6385	0.00305632	19.5683
genus	Intestinimonas	Choline levels	rs6934519	6	67200802	C	T	0.0692373	0.0151154	4.63659e-06	12089	0.00173261	20.9784
genus	Intestinimonas	Choline levels	rs716604	2	6514088	A	G	0.0818068	0.0165992	8.29275e-07	12090	0.00200496	24.2846
genus	Intestinimonas	Choline levels	rs7170984	15	93819735	T	C	-0.0658116	0.0140767	2.93664e-06	12090	0.00180464	21.8539
genus	Intestinimonas	Choline levels	rs72982915	2	140898088	C	T	0.183158	0.0402743	5.42187e-06	5591	0.00368555	20.6748
genus	Intestinimonas	Choline levels	rs9823439	3	17187502	C	T	0.0581947	0.0131455	9.55616e-06	11766	0.00166289	19.5948
genus	Intestinimonas	Choline levels	rs994794	4	114608814	G	C	-0.141905	0.0315074	6.67295e-06	9250	0.00218815	20.2804
genus	Intestinimonas	3-Hydroxybutyrate levels	rs1000888	13	23343542	C	G	-0.0585038	0.013219	9.61169e-06	12090	0.00161749	19.5838
genus	Intestinimonas	3-Hydroxybutyrate levels	rs10262702	7	66890843	T	C	0.0918017	0.0194885	2.4703e-06	11766	0.00188234	22.1857
genus	Intestinimonas	3-Hydroxybutyrate levels	rs11258178	10	13124513	A	G	0.0660742	0.0134139	8.40123e-07	11766	0.00205793	24.2595
genus	Intestinimonas	3-Hydroxybutyrate levels	rs12226153	11	94364293	A	G	-0.151142	0.0306922	8.45965e-07	9023	0.0026804	24.2449
genus	Intestinimonas	3-Hydroxybutyrate levels	rs12566247	1	43767569	T	A	0.0637084	0.0135355	2.51697e-06	12076	0.00183115	22.1498
genus	Intestinimonas	3-Hydroxybutyrate levels	rs12962032	18	39504031	T	C	-0.105901	0.0239516	9.80279e-06	11191	0.00174385	19.546
genus	Intestinimonas	3-Hydroxybutyrate levels	rs1779512	14	41739933	A	T	0.070403	0.0158304	8.69393e-06	12013	0.00164375	19.7756
genus	Intestinimonas	3-Hydroxybutyrate levels	rs1859797	7	22007303	G	A	0.060368	0.0131793	4.63801e-06	11766	0.00178004	20.9777
genus	Intestinimonas	3-Hydroxybutyrate levels	rs2276760	3	150620956	A	G	-0.0685234	0.0152546	7.05606e-06	12081	0.00166744	20.1746
genus	Intestinimonas	3-Hydroxybutyrate levels	rs2731794	5	17209391	C	T	0.120632	0.0257529	2.81041e-06	11079	0.00197657	21.9379
genus	Intestinimonas	3-Hydroxybutyrate levels	rs2930225	16	85327902	T	G	-0.0729524	0.0152948	1.84468e-06	12003	0.00189181	22.7466
genus	Intestinimonas	3-Hydroxybutyrate levels	rs4113676	20	6218922	A	C	-0.218507	0.0490152	8.27499e-06	3170	0.00623011	19.8607
genus	Intestinimonas	3-Hydroxybutyrate levels	rs4784055	16	58818770	T	C	-0.175324	0.038599	5.56738e-06	3193	0.00641998	20.6185
genus	Intestinimonas	3-Hydroxybutyrate levels	rs62240188	3	10611142	G	A	0.130074	0.0267179	1.12501e-06	10252	0.00230655	23.6968
genus	Intestinimonas	3-Hydroxybutyrate levels	rs62427239	6	155737906	C	A	0.162658	0.0367647	9.6755e-06	6385	0.00305632	19.5683
genus	Intestinimonas	3-Hydroxybutyrate levels	rs6934519	6	67200802	C	T	0.0692373	0.0151154	4.63659e-06	12089	0.00173261	20.9784
genus	Intestinimonas	3-Hydroxybutyrate levels	rs716604	2	6514088	A	G	0.0818068	0.0165992	8.29275e-07	12090	0.00200496	24.2846
genus	Intestinimonas	3-Hydroxybutyrate levels	rs7170984	15	93819735	T	C	-0.0658116	0.0140767	2.93664e-06	12090	0.00180464	21.8539
genus	Intestinimonas	3-Hydroxybutyrate levels	rs72982915	2	140898088	C	T	0.183158	0.0402743	5.42187e-06	5591	0.00368555	20.6748
genus	Intestinimonas	3-Hydroxybutyrate levels	rs9823439	3	17187502	C	T	0.0581947	0.0131455	9.55616e-06	11766	0.00166289	19.5948
genus	Intestinimonas	3-Hydroxybutyrate levels	rs994794	4	114608814	G	C	-0.141905	0.0315074	6.67295e-06	9250	0.00218815	20.2804
genus	Intestinimonas	Phosphate levels (UKB data field 30810)	rs1000888	13	23343542	C	G	-0.0585038	0.013219	9.61169e-06	12090	0.00161749	19.5838
genus	Intestinimonas	Phosphate levels (UKB data field 30810)	rs10262702	7	66890843	T	C	0.0918017	0.0194885	2.4703e-06	11766	0.00188234	22.1857
genus	Intestinimonas	Phosphate levels (UKB data field 30810)	rs11258178	10	13124513	A	G	0.0660742	0.0134139	8.40123e-07	11766	0.00205793	24.2595
genus	Intestinimonas	Phosphate levels (UKB data field 30810)	rs12226153	11	94364293	A	G	-0.151142	0.0306922	8.45965e-07	9023	0.0026804	24.2449
genus	Intestinimonas	Phosphate levels (UKB data field 30810)	rs12566247	1	43767569	T	A	0.0637084	0.0135355	2.51697e-06	12076	0.00183115	22.1498
genus	Intestinimonas	Phosphate levels (UKB data field 30810)	rs12962032	18	39504031	T	C	-0.105901	0.0239516	9.80279e-06	11191	0.00174385	19.546
genus	Intestinimonas	Phosphate levels (UKB data field 30810)	rs1779512	14	41739933	A	T	0.070403	0.0158304	8.69393e-06	12013	0.00164375	19.7756
genus	Intestinimonas	Phosphate levels (UKB data field 30810)	rs1859797	7	22007303	G	A	0.060368	0.0131793	4.63801e-06	11766	0.00178004	20.9777
genus	Intestinimonas	Phosphate levels (UKB data field 30810)	rs2276760	3	150620956	A	G	-0.0685234	0.0152546	7.05606e-06	12081	0.00166744	20.1746
genus	Intestinimonas	Phosphate levels (UKB data field 30810)	rs2731794	5	17209391	C	T	0.120632	0.0257529	2.81041e-06	11079	0.00197657	21.9379
genus	Intestinimonas	Phosphate levels (UKB data field 30810)	rs2930225	16	85327902	T	G	-0.0729524	0.0152948	1.84468e-06	12003	0.00189181	22.7466
genus	Intestinimonas	Phosphate levels (UKB data field 30810)	rs4113676	20	6218922	A	C	-0.218507	0.0490152	8.27499e-06	3170	0.00623011	19.8607
genus	Intestinimonas	Phosphate levels (UKB data field 30810)	rs4784055	16	58818770	T	C	-0.175324	0.038599	5.56738e-06	3193	0.00641998	20.6185
genus	Intestinimonas	Phosphate levels (UKB data field 30810)	rs62240188	3	10611142	G	A	0.130074	0.0267179	1.12501e-06	10252	0.00230655	23.6968
genus	Intestinimonas	Phosphate levels (UKB data field 30810)	rs62427239	6	155737906	C	A	0.162658	0.0367647	9.6755e-06	6385	0.00305632	19.5683
genus	Intestinimonas	Phosphate levels (UKB data field 30810)	rs6934519	6	67200802	C	T	0.0692373	0.0151154	4.63659e-06	12089	0.00173261	20.9784
genus	Intestinimonas	Phosphate levels (UKB data field 30810)	rs716604	2	6514088	A	G	0.0818068	0.0165992	8.29275e-07	12090	0.00200496	24.2846
genus	Intestinimonas	Phosphate levels (UKB data field 30810)	rs7170984	15	93819735	T	C	-0.0658116	0.0140767	2.93664e-06	12090	0.00180464	21.8539
genus	Intestinimonas	Phosphate levels (UKB data field 30810)	rs72982915	2	140898088	C	T	0.183158	0.0402743	5.42187e-06	5591	0.00368555	20.6748
genus	Intestinimonas	Phosphate levels (UKB data field 30810)	rs9823439	3	17187502	C	T	0.0581947	0.0131455	9.55616e-06	11766	0.00166289	19.5948
genus	Intestinimonas	Phosphate levels (UKB data field 30810)	rs994794	4	114608814	G	C	-0.141905	0.0315074	6.67295e-06	9250	0.00218815	20.2804
genus	Intestinimonas	Threonine levels	rs1000888	13	23343542	C	G	-0.0585038	0.013219	9.61169e-06	12090	0.00161749	19.5838
genus	Intestinimonas	Threonine levels	rs10262702	7	66890843	T	C	0.0918017	0.0194885	2.4703e-06	11766	0.00188234	22.1857
genus	Intestinimonas	Threonine levels	rs11258178	10	13124513	A	G	0.0660742	0.0134139	8.40123e-07	11766	0.00205793	24.2595
genus	Intestinimonas	Threonine levels	rs12226153	11	94364293	A	G	-0.151142	0.0306922	8.45965e-07	9023	0.0026804	24.2449
genus	Intestinimonas	Threonine levels	rs12566247	1	43767569	T	A	0.0637084	0.0135355	2.51697e-06	12076	0.00183115	22.1498
genus	Intestinimonas	Threonine levels	rs12962032	18	39504031	T	C	-0.105901	0.0239516	9.80279e-06	11191	0.00174385	19.546
genus	Intestinimonas	Threonine levels	rs1779512	14	41739933	A	T	0.070403	0.0158304	8.69393e-06	12013	0.00164375	19.7756
genus	Intestinimonas	Threonine levels	rs1859797	7	22007303	G	A	0.060368	0.0131793	4.63801e-06	11766	0.00178004	20.9777
genus	Intestinimonas	Threonine levels	rs2276760	3	150620956	A	G	-0.0685234	0.0152546	7.05606e-06	12081	0.00166744	20.1746
genus	Intestinimonas	Threonine levels	rs2731794	5	17209391	C	T	0.120632	0.0257529	2.81041e-06	11079	0.00197657	21.9379
genus	Intestinimonas	Threonine levels	rs2930225	16	85327902	T	G	-0.0729524	0.0152948	1.84468e-06	12003	0.00189181	22.7466
genus	Intestinimonas	Threonine levels	rs4113676	20	6218922	A	C	-0.218507	0.0490152	8.27499e-06	3170	0.00623011	19.8607
genus	Intestinimonas	Threonine levels	rs4784055	16	58818770	T	C	-0.175324	0.038599	5.56738e-06	3193	0.00641998	20.6185
genus	Intestinimonas	Threonine levels	rs62240188	3	10611142	G	A	0.130074	0.0267179	1.12501e-06	10252	0.00230655	23.6968
genus	Intestinimonas	Threonine levels	rs62427239	6	155737906	C	A	0.162658	0.0367647	9.6755e-06	6385	0.00305632	19.5683
genus	Intestinimonas	Threonine levels	rs6934519	6	67200802	C	T	0.0692373	0.0151154	4.63659e-06	12089	0.00173261	20.9784
genus	Intestinimonas	Threonine levels	rs716604	2	6514088	A	G	0.0818068	0.0165992	8.29275e-07	12090	0.00200496	24.2846
genus	Intestinimonas	Threonine levels	rs7170984	15	93819735	T	C	-0.0658116	0.0140767	2.93664e-06	12090	0.00180464	21.8539
genus	Intestinimonas	Threonine levels	rs72982915	2	140898088	C	T	0.183158	0.0402743	5.42187e-06	5591	0.00368555	20.6748
genus	Intestinimonas	Threonine levels	rs9823439	3	17187502	C	T	0.0581947	0.0131455	9.55616e-06	11766	0.00166289	19.5948
genus	Intestinimonas	Threonine levels	rs994794	4	114608814	G	C	-0.141905	0.0315074	6.67295e-06	9250	0.00218815	20.2804
genus	Intestinimonas	Pseudouridine levels	rs1000888	13	23343542	C	G	-0.0585038	0.013219	9.61169e-06	12090	0.00161749	19.5838
genus	Intestinimonas	Pseudouridine levels	rs10262702	7	66890843	T	C	0.0918017	0.0194885	2.4703e-06	11766	0.00188234	22.1857
genus	Intestinimonas	Pseudouridine levels	rs11258178	10	13124513	A	G	0.0660742	0.0134139	8.40123e-07	11766	0.00205793	24.2595
genus	Intestinimonas	Pseudouridine levels	rs12226153	11	94364293	A	G	-0.151142	0.0306922	8.45965e-07	9023	0.0026804	24.2449
genus	Intestinimonas	Pseudouridine levels	rs12566247	1	43767569	T	A	0.0637084	0.0135355	2.51697e-06	12076	0.00183115	22.1498
genus	Intestinimonas	Pseudouridine levels	rs12962032	18	39504031	T	C	-0.105901	0.0239516	9.80279e-06	11191	0.00174385	19.546
genus	Intestinimonas	Pseudouridine levels	rs1779512	14	41739933	A	T	0.070403	0.0158304	8.69393e-06	12013	0.00164375	19.7756
genus	Intestinimonas	Pseudouridine levels	rs1859797	7	22007303	G	A	0.060368	0.0131793	4.63801e-06	11766	0.00178004	20.9777
genus	Intestinimonas	Pseudouridine levels	rs2276760	3	150620956	A	G	-0.0685234	0.0152546	7.05606e-06	12081	0.00166744	20.1746
genus	Intestinimonas	Pseudouridine levels	rs2731794	5	17209391	C	T	0.120632	0.0257529	2.81041e-06	11079	0.00197657	21.9379
genus	Intestinimonas	Pseudouridine levels	rs2930225	16	85327902	T	G	-0.0729524	0.0152948	1.84468e-06	12003	0.00189181	22.7466
genus	Intestinimonas	Pseudouridine levels	rs4113676	20	6218922	A	C	-0.218507	0.0490152	8.27499e-06	3170	0.00623011	19.8607
genus	Intestinimonas	Pseudouridine levels	rs4784055	16	58818770	T	C	-0.175324	0.038599	5.56738e-06	3193	0.00641998	20.6185
genus	Intestinimonas	Pseudouridine levels	rs62240188	3	10611142	G	A	0.130074	0.0267179	1.12501e-06	10252	0.00230655	23.6968
genus	Intestinimonas	Pseudouridine levels	rs62427239	6	155737906	C	A	0.162658	0.0367647	9.6755e-06	6385	0.00305632	19.5683
genus	Intestinimonas	Pseudouridine levels	rs6934519	6	67200802	C	T	0.0692373	0.0151154	4.63659e-06	12089	0.00173261	20.9784
genus	Intestinimonas	Pseudouridine levels	rs716604	2	6514088	A	G	0.0818068	0.0165992	8.29275e-07	12090	0.00200496	24.2846
genus	Intestinimonas	Pseudouridine levels	rs7170984	15	93819735	T	C	-0.0658116	0.0140767	2.93664e-06	12090	0.00180464	21.8539
genus	Intestinimonas	Pseudouridine levels	rs72982915	2	140898088	C	T	0.183158	0.0402743	5.42187e-06	5591	0.00368555	20.6748
genus	Intestinimonas	Pseudouridine levels	rs9823439	3	17187502	C	T	0.0581947	0.0131455	9.55616e-06	11766	0.00166289	19.5948
genus	Intestinimonas	Pseudouridine levels	rs994794	4	114608814	G	C	-0.141905	0.0315074	6.67295e-06	9250	0.00218815	20.2804
genus	Intestinimonas	Nonadecanoate (19:0) levels	rs1000888	13	23343542	C	G	-0.0585038	0.013219	9.61169e-06	12090	0.00161749	19.5838
genus	Intestinimonas	Nonadecanoate (19:0) levels	rs10262702	7	66890843	T	C	0.0918017	0.0194885	2.4703e-06	11766	0.00188234	22.1857
genus	Intestinimonas	Nonadecanoate (19:0) levels	rs11258178	10	13124513	A	G	0.0660742	0.0134139	8.40123e-07	11766	0.00205793	24.2595
genus	Intestinimonas	Nonadecanoate (19:0) levels	rs12226153	11	94364293	A	G	-0.151142	0.0306922	8.45965e-07	9023	0.0026804	24.2449
genus	Intestinimonas	Nonadecanoate (19:0) levels	rs12566247	1	43767569	T	A	0.0637084	0.0135355	2.51697e-06	12076	0.00183115	22.1498
genus	Intestinimonas	Nonadecanoate (19:0) levels	rs12962032	18	39504031	T	C	-0.105901	0.0239516	9.80279e-06	11191	0.00174385	19.546
genus	Intestinimonas	Nonadecanoate (19:0) levels	rs1779512	14	41739933	A	T	0.070403	0.0158304	8.69393e-06	12013	0.00164375	19.7756
genus	Intestinimonas	Nonadecanoate (19:0) levels	rs1859797	7	22007303	G	A	0.060368	0.0131793	4.63801e-06	11766	0.00178004	20.9777
genus	Intestinimonas	Nonadecanoate (19:0) levels	rs2276760	3	150620956	A	G	-0.0685234	0.0152546	7.05606e-06	12081	0.00166744	20.1746
genus	Intestinimonas	Nonadecanoate (19:0) levels	rs2731794	5	17209391	C	T	0.120632	0.0257529	2.81041e-06	11079	0.00197657	21.9379
genus	Intestinimonas	Nonadecanoate (19:0) levels	rs2930225	16	85327902	T	G	-0.0729524	0.0152948	1.84468e-06	12003	0.00189181	22.7466
genus	Intestinimonas	Nonadecanoate (19:0) levels	rs4113676	20	6218922	A	C	-0.218507	0.0490152	8.27499e-06	3170	0.00623011	19.8607
genus	Intestinimonas	Nonadecanoate (19:0) levels	rs4784055	16	58818770	T	C	-0.175324	0.038599	5.56738e-06	3193	0.00641998	20.6185
genus	Intestinimonas	Nonadecanoate (19:0) levels	rs62240188	3	10611142	G	A	0.130074	0.0267179	1.12501e-06	10252	0.00230655	23.6968
genus	Intestinimonas	Nonadecanoate (19:0) levels	rs62427239	6	155737906	C	A	0.162658	0.0367647	9.6755e-06	6385	0.00305632	19.5683
genus	Intestinimonas	Nonadecanoate (19:0) levels	rs6934519	6	67200802	C	T	0.0692373	0.0151154	4.63659e-06	12089	0.00173261	20.9784
genus	Intestinimonas	Nonadecanoate (19:0) levels	rs716604	2	6514088	A	G	0.0818068	0.0165992	8.29275e-07	12090	0.00200496	24.2846
genus	Intestinimonas	Nonadecanoate (19:0) levels	rs7170984	15	93819735	T	C	-0.0658116	0.0140767	2.93664e-06	12090	0.00180464	21.8539
genus	Intestinimonas	Nonadecanoate (19:0) levels	rs72982915	2	140898088	C	T	0.183158	0.0402743	5.42187e-06	5591	0.00368555	20.6748
genus	Intestinimonas	Nonadecanoate (19:0) levels	rs9823439	3	17187502	C	T	0.0581947	0.0131455	9.55616e-06	11766	0.00166289	19.5948
genus	Intestinimonas	Nonadecanoate (19:0) levels	rs994794	4	114608814	G	C	-0.141905	0.0315074	6.67295e-06	9250	0.00218815	20.2804
genus	Intestinimonas	Plasma free asparagine levels	rs1000888	13	23343542	C	G	-0.0585038	0.013219	9.61169e-06	12090	0.00161749	19.5838
genus	Intestinimonas	Plasma free asparagine levels	rs10262702	7	66890843	T	C	0.0918017	0.0194885	2.4703e-06	11766	0.00188234	22.1857
genus	Intestinimonas	Plasma free asparagine levels	rs11258178	10	13124513	A	G	0.0660742	0.0134139	8.40123e-07	11766	0.00205793	24.2595
genus	Intestinimonas	Plasma free asparagine levels	rs12226153	11	94364293	A	G	-0.151142	0.0306922	8.45965e-07	9023	0.0026804	24.2449
genus	Intestinimonas	Plasma free asparagine levels	rs12566247	1	43767569	T	A	0.0637084	0.0135355	2.51697e-06	12076	0.00183115	22.1498
genus	Intestinimonas	Plasma free asparagine levels	rs12962032	18	39504031	T	C	-0.105901	0.0239516	9.80279e-06	11191	0.00174385	19.546
genus	Intestinimonas	Plasma free asparagine levels	rs1779512	14	41739933	A	T	0.070403	0.0158304	8.69393e-06	12013	0.00164375	19.7756
genus	Intestinimonas	Plasma free asparagine levels	rs1859797	7	22007303	G	A	0.060368	0.0131793	4.63801e-06	11766	0.00178004	20.9777
genus	Intestinimonas	Plasma free asparagine levels	rs2276760	3	150620956	A	G	-0.0685234	0.0152546	7.05606e-06	12081	0.00166744	20.1746
genus	Intestinimonas	Plasma free asparagine levels	rs2731794	5	17209391	C	T	0.120632	0.0257529	2.81041e-06	11079	0.00197657	21.9379
genus	Intestinimonas	Plasma free asparagine levels	rs2930225	16	85327902	T	G	-0.0729524	0.0152948	1.84468e-06	12003	0.00189181	22.7466
genus	Intestinimonas	Plasma free asparagine levels	rs4113676	20	6218922	A	C	-0.218507	0.0490152	8.27499e-06	3170	0.00623011	19.8607
genus	Intestinimonas	Plasma free asparagine levels	rs4784055	16	58818770	T	C	-0.175324	0.038599	5.56738e-06	3193	0.00641998	20.6185
genus	Intestinimonas	Plasma free asparagine levels	rs62240188	3	10611142	G	A	0.130074	0.0267179	1.12501e-06	10252	0.00230655	23.6968
genus	Intestinimonas	Plasma free asparagine levels	rs62427239	6	155737906	C	A	0.162658	0.0367647	9.6755e-06	6385	0.00305632	19.5683
genus	Intestinimonas	Plasma free asparagine levels	rs6934519	6	67200802	C	T	0.0692373	0.0151154	4.63659e-06	12089	0.00173261	20.9784
genus	Intestinimonas	Plasma free asparagine levels	rs716604	2	6514088	A	G	0.0818068	0.0165992	8.29275e-07	12090	0.00200496	24.2846
genus	Intestinimonas	Plasma free asparagine levels	rs7170984	15	93819735	T	C	-0.0658116	0.0140767	2.93664e-06	12090	0.00180464	21.8539
genus	Intestinimonas	Plasma free asparagine levels	rs72982915	2	140898088	C	T	0.183158	0.0402743	5.42187e-06	5591	0.00368555	20.6748
genus	Intestinimonas	Plasma free asparagine levels	rs9823439	3	17187502	C	T	0.0581947	0.0131455	9.55616e-06	11766	0.00166289	19.5948
genus	Intestinimonas	Plasma free asparagine levels	rs994794	4	114608814	G	C	-0.141905	0.0315074	6.67295e-06	9250	0.00218815	20.2804
genus	Intestinimonas	X-12104 levels	rs1000888	13	23343542	C	G	-0.0585038	0.013219	9.61169e-06	12090	0.00161749	19.5838
genus	Intestinimonas	X-12104 levels	rs10262702	7	66890843	T	C	0.0918017	0.0194885	2.4703e-06	11766	0.00188234	22.1857
genus	Intestinimonas	X-12104 levels	rs11258178	10	13124513	A	G	0.0660742	0.0134139	8.40123e-07	11766	0.00205793	24.2595
genus	Intestinimonas	X-12104 levels	rs12226153	11	94364293	A	G	-0.151142	0.0306922	8.45965e-07	9023	0.0026804	24.2449
genus	Intestinimonas	X-12104 levels	rs12566247	1	43767569	T	A	0.0637084	0.0135355	2.51697e-06	12076	0.00183115	22.1498
genus	Intestinimonas	X-12104 levels	rs12962032	18	39504031	T	C	-0.105901	0.0239516	9.80279e-06	11191	0.00174385	19.546
genus	Intestinimonas	X-12104 levels	rs1779512	14	41739933	A	T	0.070403	0.0158304	8.69393e-06	12013	0.00164375	19.7756
genus	Intestinimonas	X-12104 levels	rs1859797	7	22007303	G	A	0.060368	0.0131793	4.63801e-06	11766	0.00178004	20.9777
genus	Intestinimonas	X-12104 levels	rs2276760	3	150620956	A	G	-0.0685234	0.0152546	7.05606e-06	12081	0.00166744	20.1746
genus	Intestinimonas	X-12104 levels	rs2731794	5	17209391	C	T	0.120632	0.0257529	2.81041e-06	11079	0.00197657	21.9379
genus	Intestinimonas	X-12104 levels	rs2930225	16	85327902	T	G	-0.0729524	0.0152948	1.84468e-06	12003	0.00189181	22.7466
genus	Intestinimonas	X-12104 levels	rs4113676	20	6218922	A	C	-0.218507	0.0490152	8.27499e-06	3170	0.00623011	19.8607
genus	Intestinimonas	X-12104 levels	rs4784055	16	58818770	T	C	-0.175324	0.038599	5.56738e-06	3193	0.00641998	20.6185
genus	Intestinimonas	X-12104 levels	rs62240188	3	10611142	G	A	0.130074	0.0267179	1.12501e-06	10252	0.00230655	23.6968
genus	Intestinimonas	X-12104 levels	rs62427239	6	155737906	C	A	0.162658	0.0367647	9.6755e-06	6385	0.00305632	19.5683
genus	Intestinimonas	X-12104 levels	rs6934519	6	67200802	C	T	0.0692373	0.0151154	4.63659e-06	12089	0.00173261	20.9784
genus	Intestinimonas	X-12104 levels	rs716604	2	6514088	A	G	0.0818068	0.0165992	8.29275e-07	12090	0.00200496	24.2846
genus	Intestinimonas	X-12104 levels	rs7170984	15	93819735	T	C	-0.0658116	0.0140767	2.93664e-06	12090	0.00180464	21.8539
genus	Intestinimonas	X-12104 levels	rs72982915	2	140898088	C	T	0.183158	0.0402743	5.42187e-06	5591	0.00368555	20.6748
genus	Intestinimonas	X-12104 levels	rs9823439	3	17187502	C	T	0.0581947	0.0131455	9.55616e-06	11766	0.00166289	19.5948
genus	Intestinimonas	X-12104 levels	rs994794	4	114608814	G	C	-0.141905	0.0315074	6.67295e-06	9250	0.00218815	20.2804
genus	Intestinimonas	X-12407 levels	rs1000888	13	23343542	C	G	-0.0585038	0.013219	9.61169e-06	12090	0.00161749	19.5838
genus	Intestinimonas	X-12407 levels	rs10262702	7	66890843	T	C	0.0918017	0.0194885	2.4703e-06	11766	0.00188234	22.1857
genus	Intestinimonas	X-12407 levels	rs11258178	10	13124513	A	G	0.0660742	0.0134139	8.40123e-07	11766	0.00205793	24.2595
genus	Intestinimonas	X-12407 levels	rs12226153	11	94364293	A	G	-0.151142	0.0306922	8.45965e-07	9023	0.0026804	24.2449
genus	Intestinimonas	X-12407 levels	rs12566247	1	43767569	T	A	0.0637084	0.0135355	2.51697e-06	12076	0.00183115	22.1498
genus	Intestinimonas	X-12407 levels	rs12962032	18	39504031	T	C	-0.105901	0.0239516	9.80279e-06	11191	0.00174385	19.546
genus	Intestinimonas	X-12407 levels	rs1779512	14	41739933	A	T	0.070403	0.0158304	8.69393e-06	12013	0.00164375	19.7756
genus	Intestinimonas	X-12407 levels	rs1859797	7	22007303	G	A	0.060368	0.0131793	4.63801e-06	11766	0.00178004	20.9777
genus	Intestinimonas	X-12407 levels	rs2276760	3	150620956	A	G	-0.0685234	0.0152546	7.05606e-06	12081	0.00166744	20.1746
genus	Intestinimonas	X-12407 levels	rs2731794	5	17209391	C	T	0.120632	0.0257529	2.81041e-06	11079	0.00197657	21.9379
genus	Intestinimonas	X-12407 levels	rs2930225	16	85327902	T	G	-0.0729524	0.0152948	1.84468e-06	12003	0.00189181	22.7466
genus	Intestinimonas	X-12407 levels	rs4113676	20	6218922	A	C	-0.218507	0.0490152	8.27499e-06	3170	0.00623011	19.8607
genus	Intestinimonas	X-12407 levels	rs4784055	16	58818770	T	C	-0.175324	0.038599	5.56738e-06	3193	0.00641998	20.6185
genus	Intestinimonas	X-12407 levels	rs62240188	3	10611142	G	A	0.130074	0.0267179	1.12501e-06	10252	0.00230655	23.6968
genus	Intestinimonas	X-12407 levels	rs62427239	6	155737906	C	A	0.162658	0.0367647	9.6755e-06	6385	0.00305632	19.5683
genus	Intestinimonas	X-12407 levels	rs6934519	6	67200802	C	T	0.0692373	0.0151154	4.63659e-06	12089	0.00173261	20.9784
genus	Intestinimonas	X-12407 levels	rs716604	2	6514088	A	G	0.0818068	0.0165992	8.29275e-07	12090	0.00200496	24.2846
genus	Intestinimonas	X-12407 levels	rs7170984	15	93819735	T	C	-0.0658116	0.0140767	2.93664e-06	12090	0.00180464	21.8539
genus	Intestinimonas	X-12407 levels	rs72982915	2	140898088	C	T	0.183158	0.0402743	5.42187e-06	5591	0.00368555	20.6748
genus	Intestinimonas	X-12407 levels	rs9823439	3	17187502	C	T	0.0581947	0.0131455	9.55616e-06	11766	0.00166289	19.5948
genus	Intestinimonas	X-12407 levels	rs994794	4	114608814	G	C	-0.141905	0.0315074	6.67295e-06	9250	0.00218815	20.2804
genus	Intestinimonas	X-18886 levels	rs1000888	13	23343542	C	G	-0.0585038	0.013219	9.61169e-06	12090	0.00161749	19.5838
genus	Intestinimonas	X-18886 levels	rs10262702	7	66890843	T	C	0.0918017	0.0194885	2.4703e-06	11766	0.00188234	22.1857
genus	Intestinimonas	X-18886 levels	rs11258178	10	13124513	A	G	0.0660742	0.0134139	8.40123e-07	11766	0.00205793	24.2595
genus	Intestinimonas	X-18886 levels	rs12226153	11	94364293	A	G	-0.151142	0.0306922	8.45965e-07	9023	0.0026804	24.2449
genus	Intestinimonas	X-18886 levels	rs12566247	1	43767569	T	A	0.0637084	0.0135355	2.51697e-06	12076	0.00183115	22.1498
genus	Intestinimonas	X-18886 levels	rs12962032	18	39504031	T	C	-0.105901	0.0239516	9.80279e-06	11191	0.00174385	19.546
genus	Intestinimonas	X-18886 levels	rs1779512	14	41739933	A	T	0.070403	0.0158304	8.69393e-06	12013	0.00164375	19.7756
genus	Intestinimonas	X-18886 levels	rs1859797	7	22007303	G	A	0.060368	0.0131793	4.63801e-06	11766	0.00178004	20.9777
genus	Intestinimonas	X-18886 levels	rs2276760	3	150620956	A	G	-0.0685234	0.0152546	7.05606e-06	12081	0.00166744	20.1746
genus	Intestinimonas	X-18886 levels	rs2731794	5	17209391	C	T	0.120632	0.0257529	2.81041e-06	11079	0.00197657	21.9379
genus	Intestinimonas	X-18886 levels	rs2930225	16	85327902	T	G	-0.0729524	0.0152948	1.84468e-06	12003	0.00189181	22.7466
genus	Intestinimonas	X-18886 levels	rs4113676	20	6218922	A	C	-0.218507	0.0490152	8.27499e-06	3170	0.00623011	19.8607
genus	Intestinimonas	X-18886 levels	rs4784055	16	58818770	T	C	-0.175324	0.038599	5.56738e-06	3193	0.00641998	20.6185
genus	Intestinimonas	X-18886 levels	rs62240188	3	10611142	G	A	0.130074	0.0267179	1.12501e-06	10252	0.00230655	23.6968
genus	Intestinimonas	X-18886 levels	rs62427239	6	155737906	C	A	0.162658	0.0367647	9.6755e-06	6385	0.00305632	19.5683
genus	Intestinimonas	X-18886 levels	rs6934519	6	67200802	C	T	0.0692373	0.0151154	4.63659e-06	12089	0.00173261	20.9784
genus	Intestinimonas	X-18886 levels	rs716604	2	6514088	A	G	0.0818068	0.0165992	8.29275e-07	12090	0.00200496	24.2846
genus	Intestinimonas	X-18886 levels	rs7170984	15	93819735	T	C	-0.0658116	0.0140767	2.93664e-06	12090	0.00180464	21.8539
genus	Intestinimonas	X-18886 levels	rs72982915	2	140898088	C	T	0.183158	0.0402743	5.42187e-06	5591	0.00368555	20.6748
genus	Intestinimonas	X-18886 levels	rs9823439	3	17187502	C	T	0.0581947	0.0131455	9.55616e-06	11766	0.00166289	19.5948
genus	Intestinimonas	X-18886 levels	rs994794	4	114608814	G	C	-0.141905	0.0315074	6.67295e-06	9250	0.00218815	20.2804
genus	Intestinimonas	X-23780 levels	rs1000888	13	23343542	C	G	-0.0585038	0.013219	9.61169e-06	12090	0.00161749	19.5838
genus	Intestinimonas	X-23780 levels	rs10262702	7	66890843	T	C	0.0918017	0.0194885	2.4703e-06	11766	0.00188234	22.1857
genus	Intestinimonas	X-23780 levels	rs11258178	10	13124513	A	G	0.0660742	0.0134139	8.40123e-07	11766	0.00205793	24.2595
genus	Intestinimonas	X-23780 levels	rs12226153	11	94364293	A	G	-0.151142	0.0306922	8.45965e-07	9023	0.0026804	24.2449
genus	Intestinimonas	X-23780 levels	rs12566247	1	43767569	T	A	0.0637084	0.0135355	2.51697e-06	12076	0.00183115	22.1498
genus	Intestinimonas	X-23780 levels	rs12962032	18	39504031	T	C	-0.105901	0.0239516	9.80279e-06	11191	0.00174385	19.546
genus	Intestinimonas	X-23780 levels	rs1779512	14	41739933	A	T	0.070403	0.0158304	8.69393e-06	12013	0.00164375	19.7756
genus	Intestinimonas	X-23780 levels	rs1859797	7	22007303	G	A	0.060368	0.0131793	4.63801e-06	11766	0.00178004	20.9777
genus	Intestinimonas	X-23780 levels	rs2276760	3	150620956	A	G	-0.0685234	0.0152546	7.05606e-06	12081	0.00166744	20.1746
genus	Intestinimonas	X-23780 levels	rs2731794	5	17209391	C	T	0.120632	0.0257529	2.81041e-06	11079	0.00197657	21.9379
genus	Intestinimonas	X-23780 levels	rs2930225	16	85327902	T	G	-0.0729524	0.0152948	1.84468e-06	12003	0.00189181	22.7466
genus	Intestinimonas	X-23780 levels	rs4113676	20	6218922	A	C	-0.218507	0.0490152	8.27499e-06	3170	0.00623011	19.8607
genus	Intestinimonas	X-23780 levels	rs4784055	16	58818770	T	C	-0.175324	0.038599	5.56738e-06	3193	0.00641998	20.6185
genus	Intestinimonas	X-23780 levels	rs62240188	3	10611142	G	A	0.130074	0.0267179	1.12501e-06	10252	0.00230655	23.6968
genus	Intestinimonas	X-23780 levels	rs62427239	6	155737906	C	A	0.162658	0.0367647	9.6755e-06	6385	0.00305632	19.5683
genus	Intestinimonas	X-23780 levels	rs6934519	6	67200802	C	T	0.0692373	0.0151154	4.63659e-06	12089	0.00173261	20.9784
genus	Intestinimonas	X-23780 levels	rs716604	2	6514088	A	G	0.0818068	0.0165992	8.29275e-07	12090	0.00200496	24.2846
genus	Intestinimonas	X-23780 levels	rs7170984	15	93819735	T	C	-0.0658116	0.0140767	2.93664e-06	12090	0.00180464	21.8539
genus	Intestinimonas	X-23780 levels	rs72982915	2	140898088	C	T	0.183158	0.0402743	5.42187e-06	5591	0.00368555	20.6748
genus	Intestinimonas	X-23780 levels	rs9823439	3	17187502	C	T	0.0581947	0.0131455	9.55616e-06	11766	0.00166289	19.5948
genus	Intestinimonas	X-23780 levels	rs994794	4	114608814	G	C	-0.141905	0.0315074	6.67295e-06	9250	0.00218815	20.2804
genus	Intestinimonas	X-23659 levels	rs1000888	13	23343542	C	G	-0.0585038	0.013219	9.61169e-06	12090	0.00161749	19.5838
genus	Intestinimonas	X-23659 levels	rs10262702	7	66890843	T	C	0.0918017	0.0194885	2.4703e-06	11766	0.00188234	22.1857
genus	Intestinimonas	X-23659 levels	rs11258178	10	13124513	A	G	0.0660742	0.0134139	8.40123e-07	11766	0.00205793	24.2595
genus	Intestinimonas	X-23659 levels	rs12226153	11	94364293	A	G	-0.151142	0.0306922	8.45965e-07	9023	0.0026804	24.2449
genus	Intestinimonas	X-23659 levels	rs12566247	1	43767569	T	A	0.0637084	0.0135355	2.51697e-06	12076	0.00183115	22.1498
genus	Intestinimonas	X-23659 levels	rs12962032	18	39504031	T	C	-0.105901	0.0239516	9.80279e-06	11191	0.00174385	19.546
genus	Intestinimonas	X-23659 levels	rs1779512	14	41739933	A	T	0.070403	0.0158304	8.69393e-06	12013	0.00164375	19.7756
genus	Intestinimonas	X-23659 levels	rs1859797	7	22007303	G	A	0.060368	0.0131793	4.63801e-06	11766	0.00178004	20.9777
genus	Intestinimonas	X-23659 levels	rs2276760	3	150620956	A	G	-0.0685234	0.0152546	7.05606e-06	12081	0.00166744	20.1746
genus	Intestinimonas	X-23659 levels	rs2731794	5	17209391	C	T	0.120632	0.0257529	2.81041e-06	11079	0.00197657	21.9379
genus	Intestinimonas	X-23659 levels	rs2930225	16	85327902	T	G	-0.0729524	0.0152948	1.84468e-06	12003	0.00189181	22.7466
genus	Intestinimonas	X-23659 levels	rs4113676	20	6218922	A	C	-0.218507	0.0490152	8.27499e-06	3170	0.00623011	19.8607
genus	Intestinimonas	X-23659 levels	rs4784055	16	58818770	T	C	-0.175324	0.038599	5.56738e-06	3193	0.00641998	20.6185
genus	Intestinimonas	X-23659 levels	rs62240188	3	10611142	G	A	0.130074	0.0267179	1.12501e-06	10252	0.00230655	23.6968
genus	Intestinimonas	X-23659 levels	rs62427239	6	155737906	C	A	0.162658	0.0367647	9.6755e-06	6385	0.00305632	19.5683
genus	Intestinimonas	X-23659 levels	rs6934519	6	67200802	C	T	0.0692373	0.0151154	4.63659e-06	12089	0.00173261	20.9784
genus	Intestinimonas	X-23659 levels	rs716604	2	6514088	A	G	0.0818068	0.0165992	8.29275e-07	12090	0.00200496	24.2846
genus	Intestinimonas	X-23659 levels	rs7170984	15	93819735	T	C	-0.0658116	0.0140767	2.93664e-06	12090	0.00180464	21.8539
genus	Intestinimonas	X-23659 levels	rs72982915	2	140898088	C	T	0.183158	0.0402743	5.42187e-06	5591	0.00368555	20.6748
genus	Intestinimonas	X-23659 levels	rs9823439	3	17187502	C	T	0.0581947	0.0131455	9.55616e-06	11766	0.00166289	19.5948
genus	Intestinimonas	X-23659 levels	rs994794	4	114608814	G	C	-0.141905	0.0315074	6.67295e-06	9250	0.00218815	20.2804
genus	Intestinimonas	3-methylcytidine levels	rs1000888	13	23343542	C	G	-0.0585038	0.013219	9.61169e-06	12090	0.00161749	19.5838
genus	Intestinimonas	3-methylcytidine levels	rs10262702	7	66890843	T	C	0.0918017	0.0194885	2.4703e-06	11766	0.00188234	22.1857
genus	Intestinimonas	3-methylcytidine levels	rs11258178	10	13124513	A	G	0.0660742	0.0134139	8.40123e-07	11766	0.00205793	24.2595
genus	Intestinimonas	3-methylcytidine levels	rs12226153	11	94364293	A	G	-0.151142	0.0306922	8.45965e-07	9023	0.0026804	24.2449
genus	Intestinimonas	3-methylcytidine levels	rs12566247	1	43767569	T	A	0.0637084	0.0135355	2.51697e-06	12076	0.00183115	22.1498
genus	Intestinimonas	3-methylcytidine levels	rs12962032	18	39504031	T	C	-0.105901	0.0239516	9.80279e-06	11191	0.00174385	19.546
genus	Intestinimonas	3-methylcytidine levels	rs1779512	14	41739933	A	T	0.070403	0.0158304	8.69393e-06	12013	0.00164375	19.7756
genus	Intestinimonas	3-methylcytidine levels	rs1859797	7	22007303	G	A	0.060368	0.0131793	4.63801e-06	11766	0.00178004	20.9777
genus	Intestinimonas	3-methylcytidine levels	rs2276760	3	150620956	A	G	-0.0685234	0.0152546	7.05606e-06	12081	0.00166744	20.1746
genus	Intestinimonas	3-methylcytidine levels	rs2731794	5	17209391	C	T	0.120632	0.0257529	2.81041e-06	11079	0.00197657	21.9379
genus	Intestinimonas	3-methylcytidine levels	rs2930225	16	85327902	T	G	-0.0729524	0.0152948	1.84468e-06	12003	0.00189181	22.7466
genus	Intestinimonas	3-methylcytidine levels	rs4113676	20	6218922	A	C	-0.218507	0.0490152	8.27499e-06	3170	0.00623011	19.8607
genus	Intestinimonas	3-methylcytidine levels	rs4784055	16	58818770	T	C	-0.175324	0.038599	5.56738e-06	3193	0.00641998	20.6185
genus	Intestinimonas	3-methylcytidine levels	rs62240188	3	10611142	G	A	0.130074	0.0267179	1.12501e-06	10252	0.00230655	23.6968
genus	Intestinimonas	3-methylcytidine levels	rs62427239	6	155737906	C	A	0.162658	0.0367647	9.6755e-06	6385	0.00305632	19.5683
genus	Intestinimonas	3-methylcytidine levels	rs6934519	6	67200802	C	T	0.0692373	0.0151154	4.63659e-06	12089	0.00173261	20.9784
genus	Intestinimonas	3-methylcytidine levels	rs716604	2	6514088	A	G	0.0818068	0.0165992	8.29275e-07	12090	0.00200496	24.2846
genus	Intestinimonas	3-methylcytidine levels	rs7170984	15	93819735	T	C	-0.0658116	0.0140767	2.93664e-06	12090	0.00180464	21.8539
genus	Intestinimonas	3-methylcytidine levels	rs72982915	2	140898088	C	T	0.183158	0.0402743	5.42187e-06	5591	0.00368555	20.6748
genus	Intestinimonas	3-methylcytidine levels	rs9823439	3	17187502	C	T	0.0581947	0.0131455	9.55616e-06	11766	0.00166289	19.5948
genus	Intestinimonas	3-methylcytidine levels	rs994794	4	114608814	G	C	-0.141905	0.0315074	6.67295e-06	9250	0.00218815	20.2804
genus	Intestinimonas	X-12798 levels	rs1000888	13	23343542	C	G	-0.0585038	0.013219	9.61169e-06	12090	0.00161749	19.5838
genus	Intestinimonas	X-12798 levels	rs10262702	7	66890843	T	C	0.0918017	0.0194885	2.4703e-06	11766	0.00188234	22.1857
genus	Intestinimonas	X-12798 levels	rs11258178	10	13124513	A	G	0.0660742	0.0134139	8.40123e-07	11766	0.00205793	24.2595
genus	Intestinimonas	X-12798 levels	rs12226153	11	94364293	A	G	-0.151142	0.0306922	8.45965e-07	9023	0.0026804	24.2449
genus	Intestinimonas	X-12798 levels	rs12566247	1	43767569	T	A	0.0637084	0.0135355	2.51697e-06	12076	0.00183115	22.1498
genus	Intestinimonas	X-12798 levels	rs12962032	18	39504031	T	C	-0.105901	0.0239516	9.80279e-06	11191	0.00174385	19.546
genus	Intestinimonas	X-12798 levels	rs1779512	14	41739933	A	T	0.070403	0.0158304	8.69393e-06	12013	0.00164375	19.7756
genus	Intestinimonas	X-12798 levels	rs1859797	7	22007303	G	A	0.060368	0.0131793	4.63801e-06	11766	0.00178004	20.9777
genus	Intestinimonas	X-12798 levels	rs2276760	3	150620956	A	G	-0.0685234	0.0152546	7.05606e-06	12081	0.00166744	20.1746
genus	Intestinimonas	X-12798 levels	rs2731794	5	17209391	C	T	0.120632	0.0257529	2.81041e-06	11079	0.00197657	21.9379
genus	Intestinimonas	X-12798 levels	rs2930225	16	85327902	T	G	-0.0729524	0.0152948	1.84468e-06	12003	0.00189181	22.7466
genus	Intestinimonas	X-12798 levels	rs4113676	20	6218922	A	C	-0.218507	0.0490152	8.27499e-06	3170	0.00623011	19.8607
genus	Intestinimonas	X-12798 levels	rs4784055	16	58818770	T	C	-0.175324	0.038599	5.56738e-06	3193	0.00641998	20.6185
genus	Intestinimonas	X-12798 levels	rs62240188	3	10611142	G	A	0.130074	0.0267179	1.12501e-06	10252	0.00230655	23.6968
genus	Intestinimonas	X-12798 levels	rs62427239	6	155737906	C	A	0.162658	0.0367647	9.6755e-06	6385	0.00305632	19.5683
genus	Intestinimonas	X-12798 levels	rs6934519	6	67200802	C	T	0.0692373	0.0151154	4.63659e-06	12089	0.00173261	20.9784
genus	Intestinimonas	X-12798 levels	rs716604	2	6514088	A	G	0.0818068	0.0165992	8.29275e-07	12090	0.00200496	24.2846
genus	Intestinimonas	X-12798 levels	rs7170984	15	93819735	T	C	-0.0658116	0.0140767	2.93664e-06	12090	0.00180464	21.8539
genus	Intestinimonas	X-12798 levels	rs72982915	2	140898088	C	T	0.183158	0.0402743	5.42187e-06	5591	0.00368555	20.6748
genus	Intestinimonas	X-12798 levels	rs9823439	3	17187502	C	T	0.0581947	0.0131455	9.55616e-06	11766	0.00166289	19.5948
genus	Intestinimonas	X-12798 levels	rs994794	4	114608814	G	C	-0.141905	0.0315074	6.67295e-06	9250	0.00218815	20.2804
genus	Intestinimonas	X-13431 levels	rs1000888	13	23343542	C	G	-0.0585038	0.013219	9.61169e-06	12090	0.00161749	19.5838
genus	Intestinimonas	X-13431 levels	rs10262702	7	66890843	T	C	0.0918017	0.0194885	2.4703e-06	11766	0.00188234	22.1857
genus	Intestinimonas	X-13431 levels	rs11258178	10	13124513	A	G	0.0660742	0.0134139	8.40123e-07	11766	0.00205793	24.2595
genus	Intestinimonas	X-13431 levels	rs12226153	11	94364293	A	G	-0.151142	0.0306922	8.45965e-07	9023	0.0026804	24.2449
genus	Intestinimonas	X-13431 levels	rs12566247	1	43767569	T	A	0.0637084	0.0135355	2.51697e-06	12076	0.00183115	22.1498
genus	Intestinimonas	X-13431 levels	rs12962032	18	39504031	T	C	-0.105901	0.0239516	9.80279e-06	11191	0.00174385	19.546
genus	Intestinimonas	X-13431 levels	rs1779512	14	41739933	A	T	0.070403	0.0158304	8.69393e-06	12013	0.00164375	19.7756
genus	Intestinimonas	X-13431 levels	rs1859797	7	22007303	G	A	0.060368	0.0131793	4.63801e-06	11766	0.00178004	20.9777
genus	Intestinimonas	X-13431 levels	rs2276760	3	150620956	A	G	-0.0685234	0.0152546	7.05606e-06	12081	0.00166744	20.1746
genus	Intestinimonas	X-13431 levels	rs2731794	5	17209391	C	T	0.120632	0.0257529	2.81041e-06	11079	0.00197657	21.9379
genus	Intestinimonas	X-13431 levels	rs2930225	16	85327902	T	G	-0.0729524	0.0152948	1.84468e-06	12003	0.00189181	22.7466
genus	Intestinimonas	X-13431 levels	rs4113676	20	6218922	A	C	-0.218507	0.0490152	8.27499e-06	3170	0.00623011	19.8607
genus	Intestinimonas	X-13431 levels	rs4784055	16	58818770	T	C	-0.175324	0.038599	5.56738e-06	3193	0.00641998	20.6185
genus	Intestinimonas	X-13431 levels	rs62240188	3	10611142	G	A	0.130074	0.0267179	1.12501e-06	10252	0.00230655	23.6968
genus	Intestinimonas	X-13431 levels	rs62427239	6	155737906	C	A	0.162658	0.0367647	9.6755e-06	6385	0.00305632	19.5683
genus	Intestinimonas	X-13431 levels	rs6934519	6	67200802	C	T	0.0692373	0.0151154	4.63659e-06	12089	0.00173261	20.9784
genus	Intestinimonas	X-13431 levels	rs716604	2	6514088	A	G	0.0818068	0.0165992	8.29275e-07	12090	0.00200496	24.2846
genus	Intestinimonas	X-13431 levels	rs7170984	15	93819735	T	C	-0.0658116	0.0140767	2.93664e-06	12090	0.00180464	21.8539
genus	Intestinimonas	X-13431 levels	rs72982915	2	140898088	C	T	0.183158	0.0402743	5.42187e-06	5591	0.00368555	20.6748
genus	Intestinimonas	X-13431 levels	rs9823439	3	17187502	C	T	0.0581947	0.0131455	9.55616e-06	11766	0.00166289	19.5948
genus	Intestinimonas	X-13431 levels	rs994794	4	114608814	G	C	-0.141905	0.0315074	6.67295e-06	9250	0.00218815	20.2804
genus	Intestinimonas	3-phosphoglycerate to adenosine 5'-diphosphate (ADP) ratio	rs1000888	13	23343542	C	G	-0.0585038	0.013219	9.61169e-06	12090	0.00161749	19.5838
genus	Intestinimonas	3-phosphoglycerate to adenosine 5'-diphosphate (ADP) ratio	rs10262702	7	66890843	T	C	0.0918017	0.0194885	2.4703e-06	11766	0.00188234	22.1857
genus	Intestinimonas	3-phosphoglycerate to adenosine 5'-diphosphate (ADP) ratio	rs11258178	10	13124513	A	G	0.0660742	0.0134139	8.40123e-07	11766	0.00205793	24.2595
genus	Intestinimonas	3-phosphoglycerate to adenosine 5'-diphosphate (ADP) ratio	rs12226153	11	94364293	A	G	-0.151142	0.0306922	8.45965e-07	9023	0.0026804	24.2449
genus	Intestinimonas	3-phosphoglycerate to adenosine 5'-diphosphate (ADP) ratio	rs12566247	1	43767569	T	A	0.0637084	0.0135355	2.51697e-06	12076	0.00183115	22.1498
genus	Intestinimonas	3-phosphoglycerate to adenosine 5'-diphosphate (ADP) ratio	rs12962032	18	39504031	T	C	-0.105901	0.0239516	9.80279e-06	11191	0.00174385	19.546
genus	Intestinimonas	3-phosphoglycerate to adenosine 5'-diphosphate (ADP) ratio	rs1779512	14	41739933	A	T	0.070403	0.0158304	8.69393e-06	12013	0.00164375	19.7756
genus	Intestinimonas	3-phosphoglycerate to adenosine 5'-diphosphate (ADP) ratio	rs1859797	7	22007303	G	A	0.060368	0.0131793	4.63801e-06	11766	0.00178004	20.9777
genus	Intestinimonas	3-phosphoglycerate to adenosine 5'-diphosphate (ADP) ratio	rs2276760	3	150620956	A	G	-0.0685234	0.0152546	7.05606e-06	12081	0.00166744	20.1746
genus	Intestinimonas	3-phosphoglycerate to adenosine 5'-diphosphate (ADP) ratio	rs2731794	5	17209391	C	T	0.120632	0.0257529	2.81041e-06	11079	0.00197657	21.9379
genus	Intestinimonas	3-phosphoglycerate to adenosine 5'-diphosphate (ADP) ratio	rs2930225	16	85327902	T	G	-0.0729524	0.0152948	1.84468e-06	12003	0.00189181	22.7466
genus	Intestinimonas	3-phosphoglycerate to adenosine 5'-diphosphate (ADP) ratio	rs4113676	20	6218922	A	C	-0.218507	0.0490152	8.27499e-06	3170	0.00623011	19.8607
genus	Intestinimonas	3-phosphoglycerate to adenosine 5'-diphosphate (ADP) ratio	rs4784055	16	58818770	T	C	-0.175324	0.038599	5.56738e-06	3193	0.00641998	20.6185
genus	Intestinimonas	3-phosphoglycerate to adenosine 5'-diphosphate (ADP) ratio	rs62240188	3	10611142	G	A	0.130074	0.0267179	1.12501e-06	10252	0.00230655	23.6968
genus	Intestinimonas	3-phosphoglycerate to adenosine 5'-diphosphate (ADP) ratio	rs62427239	6	155737906	C	A	0.162658	0.0367647	9.6755e-06	6385	0.00305632	19.5683
genus	Intestinimonas	3-phosphoglycerate to adenosine 5'-diphosphate (ADP) ratio	rs6934519	6	67200802	C	T	0.0692373	0.0151154	4.63659e-06	12089	0.00173261	20.9784
genus	Intestinimonas	3-phosphoglycerate to adenosine 5'-diphosphate (ADP) ratio	rs716604	2	6514088	A	G	0.0818068	0.0165992	8.29275e-07	12090	0.00200496	24.2846
genus	Intestinimonas	3-phosphoglycerate to adenosine 5'-diphosphate (ADP) ratio	rs7170984	15	93819735	T	C	-0.0658116	0.0140767	2.93664e-06	12090	0.00180464	21.8539
genus	Intestinimonas	3-phosphoglycerate to adenosine 5'-diphosphate (ADP) ratio	rs72982915	2	140898088	C	T	0.183158	0.0402743	5.42187e-06	5591	0.00368555	20.6748
genus	Intestinimonas	3-phosphoglycerate to adenosine 5'-diphosphate (ADP) ratio	rs9823439	3	17187502	C	T	0.0581947	0.0131455	9.55616e-06	11766	0.00166289	19.5948
genus	Intestinimonas	3-phosphoglycerate to adenosine 5'-diphosphate (ADP) ratio	rs994794	4	114608814	G	C	-0.141905	0.0315074	6.67295e-06	9250	0.00218815	20.2804
genus	Intestinimonas	Adenosine 3',5'-cyclic monophosphate (cAMP) to taurocholate ratio	rs1000888	13	23343542	C	G	-0.0585038	0.013219	9.61169e-06	12090	0.00161749	19.5838
genus	Intestinimonas	Adenosine 3',5'-cyclic monophosphate (cAMP) to taurocholate ratio	rs10262702	7	66890843	T	C	0.0918017	0.0194885	2.4703e-06	11766	0.00188234	22.1857
genus	Intestinimonas	Adenosine 3',5'-cyclic monophosphate (cAMP) to taurocholate ratio	rs11258178	10	13124513	A	G	0.0660742	0.0134139	8.40123e-07	11766	0.00205793	24.2595
genus	Intestinimonas	Adenosine 3',5'-cyclic monophosphate (cAMP) to taurocholate ratio	rs12226153	11	94364293	A	G	-0.151142	0.0306922	8.45965e-07	9023	0.0026804	24.2449
genus	Intestinimonas	Adenosine 3',5'-cyclic monophosphate (cAMP) to taurocholate ratio	rs12566247	1	43767569	T	A	0.0637084	0.0135355	2.51697e-06	12076	0.00183115	22.1498
genus	Intestinimonas	Adenosine 3',5'-cyclic monophosphate (cAMP) to taurocholate ratio	rs12962032	18	39504031	T	C	-0.105901	0.0239516	9.80279e-06	11191	0.00174385	19.546
genus	Intestinimonas	Adenosine 3',5'-cyclic monophosphate (cAMP) to taurocholate ratio	rs1779512	14	41739933	A	T	0.070403	0.0158304	8.69393e-06	12013	0.00164375	19.7756
genus	Intestinimonas	Adenosine 3',5'-cyclic monophosphate (cAMP) to taurocholate ratio	rs1859797	7	22007303	G	A	0.060368	0.0131793	4.63801e-06	11766	0.00178004	20.9777
genus	Intestinimonas	Adenosine 3',5'-cyclic monophosphate (cAMP) to taurocholate ratio	rs2276760	3	150620956	A	G	-0.0685234	0.0152546	7.05606e-06	12081	0.00166744	20.1746
genus	Intestinimonas	Adenosine 3',5'-cyclic monophosphate (cAMP) to taurocholate ratio	rs2731794	5	17209391	C	T	0.120632	0.0257529	2.81041e-06	11079	0.00197657	21.9379
genus	Intestinimonas	Adenosine 3',5'-cyclic monophosphate (cAMP) to taurocholate ratio	rs2930225	16	85327902	T	G	-0.0729524	0.0152948	1.84468e-06	12003	0.00189181	22.7466
genus	Intestinimonas	Adenosine 3',5'-cyclic monophosphate (cAMP) to taurocholate ratio	rs4113676	20	6218922	A	C	-0.218507	0.0490152	8.27499e-06	3170	0.00623011	19.8607
genus	Intestinimonas	Adenosine 3',5'-cyclic monophosphate (cAMP) to taurocholate ratio	rs4784055	16	58818770	T	C	-0.175324	0.038599	5.56738e-06	3193	0.00641998	20.6185
genus	Intestinimonas	Adenosine 3',5'-cyclic monophosphate (cAMP) to taurocholate ratio	rs62240188	3	10611142	G	A	0.130074	0.0267179	1.12501e-06	10252	0.00230655	23.6968
genus	Intestinimonas	Adenosine 3',5'-cyclic monophosphate (cAMP) to taurocholate ratio	rs62427239	6	155737906	C	A	0.162658	0.0367647	9.6755e-06	6385	0.00305632	19.5683
genus	Intestinimonas	Adenosine 3',5'-cyclic monophosphate (cAMP) to taurocholate ratio	rs6934519	6	67200802	C	T	0.0692373	0.0151154	4.63659e-06	12089	0.00173261	20.9784
genus	Intestinimonas	Adenosine 3',5'-cyclic monophosphate (cAMP) to taurocholate ratio	rs716604	2	6514088	A	G	0.0818068	0.0165992	8.29275e-07	12090	0.00200496	24.2846
genus	Intestinimonas	Adenosine 3',5'-cyclic monophosphate (cAMP) to taurocholate ratio	rs7170984	15	93819735	T	C	-0.0658116	0.0140767	2.93664e-06	12090	0.00180464	21.8539
genus	Intestinimonas	Adenosine 3',5'-cyclic monophosphate (cAMP) to taurocholate ratio	rs72982915	2	140898088	C	T	0.183158	0.0402743	5.42187e-06	5591	0.00368555	20.6748
genus	Intestinimonas	Adenosine 3',5'-cyclic monophosphate (cAMP) to taurocholate ratio	rs9823439	3	17187502	C	T	0.0581947	0.0131455	9.55616e-06	11766	0.00166289	19.5948
genus	Intestinimonas	Adenosine 3',5'-cyclic monophosphate (cAMP) to taurocholate ratio	rs994794	4	114608814	G	C	-0.141905	0.0315074	6.67295e-06	9250	0.00218815	20.2804
genus	Intestinimonas	Adenosine 5'-monophosphate (AMP) to palmitate (16:0) ratio	rs1000888	13	23343542	C	G	-0.0585038	0.013219	9.61169e-06	12090	0.00161749	19.5838
genus	Intestinimonas	Adenosine 5'-monophosphate (AMP) to palmitate (16:0) ratio	rs10262702	7	66890843	T	C	0.0918017	0.0194885	2.4703e-06	11766	0.00188234	22.1857
genus	Intestinimonas	Adenosine 5'-monophosphate (AMP) to palmitate (16:0) ratio	rs11258178	10	13124513	A	G	0.0660742	0.0134139	8.40123e-07	11766	0.00205793	24.2595
genus	Intestinimonas	Adenosine 5'-monophosphate (AMP) to palmitate (16:0) ratio	rs12226153	11	94364293	A	G	-0.151142	0.0306922	8.45965e-07	9023	0.0026804	24.2449
genus	Intestinimonas	Adenosine 5'-monophosphate (AMP) to palmitate (16:0) ratio	rs12566247	1	43767569	T	A	0.0637084	0.0135355	2.51697e-06	12076	0.00183115	22.1498
genus	Intestinimonas	Adenosine 5'-monophosphate (AMP) to palmitate (16:0) ratio	rs12962032	18	39504031	T	C	-0.105901	0.0239516	9.80279e-06	11191	0.00174385	19.546
genus	Intestinimonas	Adenosine 5'-monophosphate (AMP) to palmitate (16:0) ratio	rs1779512	14	41739933	A	T	0.070403	0.0158304	8.69393e-06	12013	0.00164375	19.7756
genus	Intestinimonas	Adenosine 5'-monophosphate (AMP) to palmitate (16:0) ratio	rs1859797	7	22007303	G	A	0.060368	0.0131793	4.63801e-06	11766	0.00178004	20.9777
genus	Intestinimonas	Adenosine 5'-monophosphate (AMP) to palmitate (16:0) ratio	rs2276760	3	150620956	A	G	-0.0685234	0.0152546	7.05606e-06	12081	0.00166744	20.1746
genus	Intestinimonas	Adenosine 5'-monophosphate (AMP) to palmitate (16:0) ratio	rs2731794	5	17209391	C	T	0.120632	0.0257529	2.81041e-06	11079	0.00197657	21.9379
genus	Intestinimonas	Adenosine 5'-monophosphate (AMP) to palmitate (16:0) ratio	rs2930225	16	85327902	T	G	-0.0729524	0.0152948	1.84468e-06	12003	0.00189181	22.7466
genus	Intestinimonas	Adenosine 5'-monophosphate (AMP) to palmitate (16:0) ratio	rs4113676	20	6218922	A	C	-0.218507	0.0490152	8.27499e-06	3170	0.00623011	19.8607
genus	Intestinimonas	Adenosine 5'-monophosphate (AMP) to palmitate (16:0) ratio	rs4784055	16	58818770	T	C	-0.175324	0.038599	5.56738e-06	3193	0.00641998	20.6185
genus	Intestinimonas	Adenosine 5'-monophosphate (AMP) to palmitate (16:0) ratio	rs62240188	3	10611142	G	A	0.130074	0.0267179	1.12501e-06	10252	0.00230655	23.6968
genus	Intestinimonas	Adenosine 5'-monophosphate (AMP) to palmitate (16:0) ratio	rs62427239	6	155737906	C	A	0.162658	0.0367647	9.6755e-06	6385	0.00305632	19.5683
genus	Intestinimonas	Adenosine 5'-monophosphate (AMP) to palmitate (16:0) ratio	rs6934519	6	67200802	C	T	0.0692373	0.0151154	4.63659e-06	12089	0.00173261	20.9784
genus	Intestinimonas	Adenosine 5'-monophosphate (AMP) to palmitate (16:0) ratio	rs716604	2	6514088	A	G	0.0818068	0.0165992	8.29275e-07	12090	0.00200496	24.2846
genus	Intestinimonas	Adenosine 5'-monophosphate (AMP) to palmitate (16:0) ratio	rs7170984	15	93819735	T	C	-0.0658116	0.0140767	2.93664e-06	12090	0.00180464	21.8539
genus	Intestinimonas	Adenosine 5'-monophosphate (AMP) to palmitate (16:0) ratio	rs72982915	2	140898088	C	T	0.183158	0.0402743	5.42187e-06	5591	0.00368555	20.6748
genus	Intestinimonas	Adenosine 5'-monophosphate (AMP) to palmitate (16:0) ratio	rs9823439	3	17187502	C	T	0.0581947	0.0131455	9.55616e-06	11766	0.00166289	19.5948
genus	Intestinimonas	Adenosine 5'-monophosphate (AMP) to palmitate (16:0) ratio	rs994794	4	114608814	G	C	-0.141905	0.0315074	6.67295e-06	9250	0.00218815	20.2804
genus	Intestinimonas	Adenosine 5'-diphosphate (ADP) to gluconate ratio	rs1000888	13	23343542	C	G	-0.0585038	0.013219	9.61169e-06	12090	0.00161749	19.5838
genus	Intestinimonas	Adenosine 5'-diphosphate (ADP) to gluconate ratio	rs10262702	7	66890843	T	C	0.0918017	0.0194885	2.4703e-06	11766	0.00188234	22.1857
genus	Intestinimonas	Adenosine 5'-diphosphate (ADP) to gluconate ratio	rs11258178	10	13124513	A	G	0.0660742	0.0134139	8.40123e-07	11766	0.00205793	24.2595
genus	Intestinimonas	Adenosine 5'-diphosphate (ADP) to gluconate ratio	rs12226153	11	94364293	A	G	-0.151142	0.0306922	8.45965e-07	9023	0.0026804	24.2449
genus	Intestinimonas	Adenosine 5'-diphosphate (ADP) to gluconate ratio	rs12566247	1	43767569	T	A	0.0637084	0.0135355	2.51697e-06	12076	0.00183115	22.1498
genus	Intestinimonas	Adenosine 5'-diphosphate (ADP) to gluconate ratio	rs12962032	18	39504031	T	C	-0.105901	0.0239516	9.80279e-06	11191	0.00174385	19.546
genus	Intestinimonas	Adenosine 5'-diphosphate (ADP) to gluconate ratio	rs1779512	14	41739933	A	T	0.070403	0.0158304	8.69393e-06	12013	0.00164375	19.7756
genus	Intestinimonas	Adenosine 5'-diphosphate (ADP) to gluconate ratio	rs1859797	7	22007303	G	A	0.060368	0.0131793	4.63801e-06	11766	0.00178004	20.9777
genus	Intestinimonas	Adenosine 5'-diphosphate (ADP) to gluconate ratio	rs2276760	3	150620956	A	G	-0.0685234	0.0152546	7.05606e-06	12081	0.00166744	20.1746
genus	Intestinimonas	Adenosine 5'-diphosphate (ADP) to gluconate ratio	rs2731794	5	17209391	C	T	0.120632	0.0257529	2.81041e-06	11079	0.00197657	21.9379
genus	Intestinimonas	Adenosine 5'-diphosphate (ADP) to gluconate ratio	rs2930225	16	85327902	T	G	-0.0729524	0.0152948	1.84468e-06	12003	0.00189181	22.7466
genus	Intestinimonas	Adenosine 5'-diphosphate (ADP) to gluconate ratio	rs4113676	20	6218922	A	C	-0.218507	0.0490152	8.27499e-06	3170	0.00623011	19.8607
genus	Intestinimonas	Adenosine 5'-diphosphate (ADP) to gluconate ratio	rs4784055	16	58818770	T	C	-0.175324	0.038599	5.56738e-06	3193	0.00641998	20.6185
genus	Intestinimonas	Adenosine 5'-diphosphate (ADP) to gluconate ratio	rs62240188	3	10611142	G	A	0.130074	0.0267179	1.12501e-06	10252	0.00230655	23.6968
genus	Intestinimonas	Adenosine 5'-diphosphate (ADP) to gluconate ratio	rs62427239	6	155737906	C	A	0.162658	0.0367647	9.6755e-06	6385	0.00305632	19.5683
genus	Intestinimonas	Adenosine 5'-diphosphate (ADP) to gluconate ratio	rs6934519	6	67200802	C	T	0.0692373	0.0151154	4.63659e-06	12089	0.00173261	20.9784
genus	Intestinimonas	Adenosine 5'-diphosphate (ADP) to gluconate ratio	rs716604	2	6514088	A	G	0.0818068	0.0165992	8.29275e-07	12090	0.00200496	24.2846
genus	Intestinimonas	Adenosine 5'-diphosphate (ADP) to gluconate ratio	rs7170984	15	93819735	T	C	-0.0658116	0.0140767	2.93664e-06	12090	0.00180464	21.8539
genus	Intestinimonas	Adenosine 5'-diphosphate (ADP) to gluconate ratio	rs72982915	2	140898088	C	T	0.183158	0.0402743	5.42187e-06	5591	0.00368555	20.6748
genus	Intestinimonas	Adenosine 5'-diphosphate (ADP) to gluconate ratio	rs9823439	3	17187502	C	T	0.0581947	0.0131455	9.55616e-06	11766	0.00166289	19.5948
genus	Intestinimonas	Adenosine 5'-diphosphate (ADP) to gluconate ratio	rs994794	4	114608814	G	C	-0.141905	0.0315074	6.67295e-06	9250	0.00218815	20.2804
genus	Intestinimonas	Phosphate to oleoyl-linoleoyl-glycerol (18:1 to 18:2) [2] ratio	rs1000888	13	23343542	C	G	-0.0585038	0.013219	9.61169e-06	12090	0.00161749	19.5838
genus	Intestinimonas	Phosphate to oleoyl-linoleoyl-glycerol (18:1 to 18:2) [2] ratio	rs10262702	7	66890843	T	C	0.0918017	0.0194885	2.4703e-06	11766	0.00188234	22.1857
genus	Intestinimonas	Phosphate to oleoyl-linoleoyl-glycerol (18:1 to 18:2) [2] ratio	rs11258178	10	13124513	A	G	0.0660742	0.0134139	8.40123e-07	11766	0.00205793	24.2595
genus	Intestinimonas	Phosphate to oleoyl-linoleoyl-glycerol (18:1 to 18:2) [2] ratio	rs12226153	11	94364293	A	G	-0.151142	0.0306922	8.45965e-07	9023	0.0026804	24.2449
genus	Intestinimonas	Phosphate to oleoyl-linoleoyl-glycerol (18:1 to 18:2) [2] ratio	rs12566247	1	43767569	T	A	0.0637084	0.0135355	2.51697e-06	12076	0.00183115	22.1498
genus	Intestinimonas	Phosphate to oleoyl-linoleoyl-glycerol (18:1 to 18:2) [2] ratio	rs12962032	18	39504031	T	C	-0.105901	0.0239516	9.80279e-06	11191	0.00174385	19.546
genus	Intestinimonas	Phosphate to oleoyl-linoleoyl-glycerol (18:1 to 18:2) [2] ratio	rs1779512	14	41739933	A	T	0.070403	0.0158304	8.69393e-06	12013	0.00164375	19.7756
genus	Intestinimonas	Phosphate to oleoyl-linoleoyl-glycerol (18:1 to 18:2) [2] ratio	rs1859797	7	22007303	G	A	0.060368	0.0131793	4.63801e-06	11766	0.00178004	20.9777
genus	Intestinimonas	Phosphate to oleoyl-linoleoyl-glycerol (18:1 to 18:2) [2] ratio	rs2276760	3	150620956	A	G	-0.0685234	0.0152546	7.05606e-06	12081	0.00166744	20.1746
genus	Intestinimonas	Phosphate to oleoyl-linoleoyl-glycerol (18:1 to 18:2) [2] ratio	rs2731794	5	17209391	C	T	0.120632	0.0257529	2.81041e-06	11079	0.00197657	21.9379
genus	Intestinimonas	Phosphate to oleoyl-linoleoyl-glycerol (18:1 to 18:2) [2] ratio	rs2930225	16	85327902	T	G	-0.0729524	0.0152948	1.84468e-06	12003	0.00189181	22.7466
genus	Intestinimonas	Phosphate to oleoyl-linoleoyl-glycerol (18:1 to 18:2) [2] ratio	rs4113676	20	6218922	A	C	-0.218507	0.0490152	8.27499e-06	3170	0.00623011	19.8607
genus	Intestinimonas	Phosphate to oleoyl-linoleoyl-glycerol (18:1 to 18:2) [2] ratio	rs4784055	16	58818770	T	C	-0.175324	0.038599	5.56738e-06	3193	0.00641998	20.6185
genus	Intestinimonas	Phosphate to oleoyl-linoleoyl-glycerol (18:1 to 18:2) [2] ratio	rs62240188	3	10611142	G	A	0.130074	0.0267179	1.12501e-06	10252	0.00230655	23.6968
genus	Intestinimonas	Phosphate to oleoyl-linoleoyl-glycerol (18:1 to 18:2) [2] ratio	rs62427239	6	155737906	C	A	0.162658	0.0367647	9.6755e-06	6385	0.00305632	19.5683
genus	Intestinimonas	Phosphate to oleoyl-linoleoyl-glycerol (18:1 to 18:2) [2] ratio	rs6934519	6	67200802	C	T	0.0692373	0.0151154	4.63659e-06	12089	0.00173261	20.9784
genus	Intestinimonas	Phosphate to oleoyl-linoleoyl-glycerol (18:1 to 18:2) [2] ratio	rs716604	2	6514088	A	G	0.0818068	0.0165992	8.29275e-07	12090	0.00200496	24.2846
genus	Intestinimonas	Phosphate to oleoyl-linoleoyl-glycerol (18:1 to 18:2) [2] ratio	rs7170984	15	93819735	T	C	-0.0658116	0.0140767	2.93664e-06	12090	0.00180464	21.8539
genus	Intestinimonas	Phosphate to oleoyl-linoleoyl-glycerol (18:1 to 18:2) [2] ratio	rs72982915	2	140898088	C	T	0.183158	0.0402743	5.42187e-06	5591	0.00368555	20.6748
genus	Intestinimonas	Phosphate to oleoyl-linoleoyl-glycerol (18:1 to 18:2) [2] ratio	rs9823439	3	17187502	C	T	0.0581947	0.0131455	9.55616e-06	11766	0.00166289	19.5948
genus	Intestinimonas	Phosphate to oleoyl-linoleoyl-glycerol (18:1 to 18:2) [2] ratio	rs994794	4	114608814	G	C	-0.141905	0.0315074	6.67295e-06	9250	0.00218815	20.2804
genus	Intestinimonas	2'-deoxyuridine to cytidine ratio	rs1000888	13	23343542	C	G	-0.0585038	0.013219	9.61169e-06	12090	0.00161749	19.5838
genus	Intestinimonas	2'-deoxyuridine to cytidine ratio	rs10262702	7	66890843	T	C	0.0918017	0.0194885	2.4703e-06	11766	0.00188234	22.1857
genus	Intestinimonas	2'-deoxyuridine to cytidine ratio	rs11258178	10	13124513	A	G	0.0660742	0.0134139	8.40123e-07	11766	0.00205793	24.2595
genus	Intestinimonas	2'-deoxyuridine to cytidine ratio	rs12226153	11	94364293	A	G	-0.151142	0.0306922	8.45965e-07	9023	0.0026804	24.2449
genus	Intestinimonas	2'-deoxyuridine to cytidine ratio	rs12566247	1	43767569	T	A	0.0637084	0.0135355	2.51697e-06	12076	0.00183115	22.1498
genus	Intestinimonas	2'-deoxyuridine to cytidine ratio	rs12962032	18	39504031	T	C	-0.105901	0.0239516	9.80279e-06	11191	0.00174385	19.546
genus	Intestinimonas	2'-deoxyuridine to cytidine ratio	rs1779512	14	41739933	A	T	0.070403	0.0158304	8.69393e-06	12013	0.00164375	19.7756
genus	Intestinimonas	2'-deoxyuridine to cytidine ratio	rs1859797	7	22007303	G	A	0.060368	0.0131793	4.63801e-06	11766	0.00178004	20.9777
genus	Intestinimonas	2'-deoxyuridine to cytidine ratio	rs2276760	3	150620956	A	G	-0.0685234	0.0152546	7.05606e-06	12081	0.00166744	20.1746
genus	Intestinimonas	2'-deoxyuridine to cytidine ratio	rs2731794	5	17209391	C	T	0.120632	0.0257529	2.81041e-06	11079	0.00197657	21.9379
genus	Intestinimonas	2'-deoxyuridine to cytidine ratio	rs2930225	16	85327902	T	G	-0.0729524	0.0152948	1.84468e-06	12003	0.00189181	22.7466
genus	Intestinimonas	2'-deoxyuridine to cytidine ratio	rs4113676	20	6218922	A	C	-0.218507	0.0490152	8.27499e-06	3170	0.00623011	19.8607
genus	Intestinimonas	2'-deoxyuridine to cytidine ratio	rs4784055	16	58818770	T	C	-0.175324	0.038599	5.56738e-06	3193	0.00641998	20.6185
genus	Intestinimonas	2'-deoxyuridine to cytidine ratio	rs62240188	3	10611142	G	A	0.130074	0.0267179	1.12501e-06	10252	0.00230655	23.6968
genus	Intestinimonas	2'-deoxyuridine to cytidine ratio	rs62427239	6	155737906	C	A	0.162658	0.0367647	9.6755e-06	6385	0.00305632	19.5683
genus	Intestinimonas	2'-deoxyuridine to cytidine ratio	rs6934519	6	67200802	C	T	0.0692373	0.0151154	4.63659e-06	12089	0.00173261	20.9784
genus	Intestinimonas	2'-deoxyuridine to cytidine ratio	rs716604	2	6514088	A	G	0.0818068	0.0165992	8.29275e-07	12090	0.00200496	24.2846
genus	Intestinimonas	2'-deoxyuridine to cytidine ratio	rs7170984	15	93819735	T	C	-0.0658116	0.0140767	2.93664e-06	12090	0.00180464	21.8539
genus	Intestinimonas	2'-deoxyuridine to cytidine ratio	rs72982915	2	140898088	C	T	0.183158	0.0402743	5.42187e-06	5591	0.00368555	20.6748
genus	Intestinimonas	2'-deoxyuridine to cytidine ratio	rs9823439	3	17187502	C	T	0.0581947	0.0131455	9.55616e-06	11766	0.00166289	19.5948
genus	Intestinimonas	2'-deoxyuridine to cytidine ratio	rs994794	4	114608814	G	C	-0.141905	0.0315074	6.67295e-06	9250	0.00218815	20.2804
genus	Intestinimonas	Alpha-ketobutyrate to 3-methyl-2-oxobutyrate ratio	rs1000888	13	23343542	C	G	-0.0585038	0.013219	9.61169e-06	12090	0.00161749	19.5838
genus	Intestinimonas	Alpha-ketobutyrate to 3-methyl-2-oxobutyrate ratio	rs10262702	7	66890843	T	C	0.0918017	0.0194885	2.4703e-06	11766	0.00188234	22.1857
genus	Intestinimonas	Alpha-ketobutyrate to 3-methyl-2-oxobutyrate ratio	rs11258178	10	13124513	A	G	0.0660742	0.0134139	8.40123e-07	11766	0.00205793	24.2595
genus	Intestinimonas	Alpha-ketobutyrate to 3-methyl-2-oxobutyrate ratio	rs12226153	11	94364293	A	G	-0.151142	0.0306922	8.45965e-07	9023	0.0026804	24.2449
genus	Intestinimonas	Alpha-ketobutyrate to 3-methyl-2-oxobutyrate ratio	rs12566247	1	43767569	T	A	0.0637084	0.0135355	2.51697e-06	12076	0.00183115	22.1498
genus	Intestinimonas	Alpha-ketobutyrate to 3-methyl-2-oxobutyrate ratio	rs12962032	18	39504031	T	C	-0.105901	0.0239516	9.80279e-06	11191	0.00174385	19.546
genus	Intestinimonas	Alpha-ketobutyrate to 3-methyl-2-oxobutyrate ratio	rs1779512	14	41739933	A	T	0.070403	0.0158304	8.69393e-06	12013	0.00164375	19.7756
genus	Intestinimonas	Alpha-ketobutyrate to 3-methyl-2-oxobutyrate ratio	rs1859797	7	22007303	G	A	0.060368	0.0131793	4.63801e-06	11766	0.00178004	20.9777
genus	Intestinimonas	Alpha-ketobutyrate to 3-methyl-2-oxobutyrate ratio	rs2276760	3	150620956	A	G	-0.0685234	0.0152546	7.05606e-06	12081	0.00166744	20.1746
genus	Intestinimonas	Alpha-ketobutyrate to 3-methyl-2-oxobutyrate ratio	rs2731794	5	17209391	C	T	0.120632	0.0257529	2.81041e-06	11079	0.00197657	21.9379
genus	Intestinimonas	Alpha-ketobutyrate to 3-methyl-2-oxobutyrate ratio	rs2930225	16	85327902	T	G	-0.0729524	0.0152948	1.84468e-06	12003	0.00189181	22.7466
genus	Intestinimonas	Alpha-ketobutyrate to 3-methyl-2-oxobutyrate ratio	rs4113676	20	6218922	A	C	-0.218507	0.0490152	8.27499e-06	3170	0.00623011	19.8607
genus	Intestinimonas	Alpha-ketobutyrate to 3-methyl-2-oxobutyrate ratio	rs4784055	16	58818770	T	C	-0.175324	0.038599	5.56738e-06	3193	0.00641998	20.6185
genus	Intestinimonas	Alpha-ketobutyrate to 3-methyl-2-oxobutyrate ratio	rs62240188	3	10611142	G	A	0.130074	0.0267179	1.12501e-06	10252	0.00230655	23.6968
genus	Intestinimonas	Alpha-ketobutyrate to 3-methyl-2-oxobutyrate ratio	rs62427239	6	155737906	C	A	0.162658	0.0367647	9.6755e-06	6385	0.00305632	19.5683
genus	Intestinimonas	Alpha-ketobutyrate to 3-methyl-2-oxobutyrate ratio	rs6934519	6	67200802	C	T	0.0692373	0.0151154	4.63659e-06	12089	0.00173261	20.9784
genus	Intestinimonas	Alpha-ketobutyrate to 3-methyl-2-oxobutyrate ratio	rs716604	2	6514088	A	G	0.0818068	0.0165992	8.29275e-07	12090	0.00200496	24.2846
genus	Intestinimonas	Alpha-ketobutyrate to 3-methyl-2-oxobutyrate ratio	rs7170984	15	93819735	T	C	-0.0658116	0.0140767	2.93664e-06	12090	0.00180464	21.8539
genus	Intestinimonas	Alpha-ketobutyrate to 3-methyl-2-oxobutyrate ratio	rs72982915	2	140898088	C	T	0.183158	0.0402743	5.42187e-06	5591	0.00368555	20.6748
genus	Intestinimonas	Alpha-ketobutyrate to 3-methyl-2-oxobutyrate ratio	rs9823439	3	17187502	C	T	0.0581947	0.0131455	9.55616e-06	11766	0.00166289	19.5948
genus	Intestinimonas	Alpha-ketobutyrate to 3-methyl-2-oxobutyrate ratio	rs994794	4	114608814	G	C	-0.141905	0.0315074	6.67295e-06	9250	0.00218815	20.2804
genus	Intestinimonas	Adenosine 5'-diphosphate (ADP) to glucose ratio	rs1000888	13	23343542	C	G	-0.0585038	0.013219	9.61169e-06	12090	0.00161749	19.5838
genus	Intestinimonas	Adenosine 5'-diphosphate (ADP) to glucose ratio	rs10262702	7	66890843	T	C	0.0918017	0.0194885	2.4703e-06	11766	0.00188234	22.1857
genus	Intestinimonas	Adenosine 5'-diphosphate (ADP) to glucose ratio	rs11258178	10	13124513	A	G	0.0660742	0.0134139	8.40123e-07	11766	0.00205793	24.2595
genus	Intestinimonas	Adenosine 5'-diphosphate (ADP) to glucose ratio	rs12226153	11	94364293	A	G	-0.151142	0.0306922	8.45965e-07	9023	0.0026804	24.2449
genus	Intestinimonas	Adenosine 5'-diphosphate (ADP) to glucose ratio	rs12566247	1	43767569	T	A	0.0637084	0.0135355	2.51697e-06	12076	0.00183115	22.1498
genus	Intestinimonas	Adenosine 5'-diphosphate (ADP) to glucose ratio	rs12962032	18	39504031	T	C	-0.105901	0.0239516	9.80279e-06	11191	0.00174385	19.546
genus	Intestinimonas	Adenosine 5'-diphosphate (ADP) to glucose ratio	rs1779512	14	41739933	A	T	0.070403	0.0158304	8.69393e-06	12013	0.00164375	19.7756
genus	Intestinimonas	Adenosine 5'-diphosphate (ADP) to glucose ratio	rs1859797	7	22007303	G	A	0.060368	0.0131793	4.63801e-06	11766	0.00178004	20.9777
genus	Intestinimonas	Adenosine 5'-diphosphate (ADP) to glucose ratio	rs2276760	3	150620956	A	G	-0.0685234	0.0152546	7.05606e-06	12081	0.00166744	20.1746
genus	Intestinimonas	Adenosine 5'-diphosphate (ADP) to glucose ratio	rs2731794	5	17209391	C	T	0.120632	0.0257529	2.81041e-06	11079	0.00197657	21.9379
genus	Intestinimonas	Adenosine 5'-diphosphate (ADP) to glucose ratio	rs2930225	16	85327902	T	G	-0.0729524	0.0152948	1.84468e-06	12003	0.00189181	22.7466
genus	Intestinimonas	Adenosine 5'-diphosphate (ADP) to glucose ratio	rs4113676	20	6218922	A	C	-0.218507	0.0490152	8.27499e-06	3170	0.00623011	19.8607
genus	Intestinimonas	Adenosine 5'-diphosphate (ADP) to glucose ratio	rs4784055	16	58818770	T	C	-0.175324	0.038599	5.56738e-06	3193	0.00641998	20.6185
genus	Intestinimonas	Adenosine 5'-diphosphate (ADP) to glucose ratio	rs62240188	3	10611142	G	A	0.130074	0.0267179	1.12501e-06	10252	0.00230655	23.6968
genus	Intestinimonas	Adenosine 5'-diphosphate (ADP) to glucose ratio	rs62427239	6	155737906	C	A	0.162658	0.0367647	9.6755e-06	6385	0.00305632	19.5683
genus	Intestinimonas	Adenosine 5'-diphosphate (ADP) to glucose ratio	rs6934519	6	67200802	C	T	0.0692373	0.0151154	4.63659e-06	12089	0.00173261	20.9784
genus	Intestinimonas	Adenosine 5'-diphosphate (ADP) to glucose ratio	rs716604	2	6514088	A	G	0.0818068	0.0165992	8.29275e-07	12090	0.00200496	24.2846
genus	Intestinimonas	Adenosine 5'-diphosphate (ADP) to glucose ratio	rs7170984	15	93819735	T	C	-0.0658116	0.0140767	2.93664e-06	12090	0.00180464	21.8539
genus	Intestinimonas	Adenosine 5'-diphosphate (ADP) to glucose ratio	rs72982915	2	140898088	C	T	0.183158	0.0402743	5.42187e-06	5591	0.00368555	20.6748
genus	Intestinimonas	Adenosine 5'-diphosphate (ADP) to glucose ratio	rs9823439	3	17187502	C	T	0.0581947	0.0131455	9.55616e-06	11766	0.00166289	19.5948
genus	Intestinimonas	Adenosine 5'-diphosphate (ADP) to glucose ratio	rs994794	4	114608814	G	C	-0.141905	0.0315074	6.67295e-06	9250	0.00218815	20.2804
genus	Intestinimonas	Glucose-to-mannose ratio	rs1000888	13	23343542	C	G	-0.0585038	0.013219	9.61169e-06	12090	0.00161749	19.5838
genus	Intestinimonas	Glucose-to-mannose ratio	rs10262702	7	66890843	T	C	0.0918017	0.0194885	2.4703e-06	11766	0.00188234	22.1857
genus	Intestinimonas	Glucose-to-mannose ratio	rs11258178	10	13124513	A	G	0.0660742	0.0134139	8.40123e-07	11766	0.00205793	24.2595
genus	Intestinimonas	Glucose-to-mannose ratio	rs12226153	11	94364293	A	G	-0.151142	0.0306922	8.45965e-07	9023	0.0026804	24.2449
genus	Intestinimonas	Glucose-to-mannose ratio	rs12566247	1	43767569	T	A	0.0637084	0.0135355	2.51697e-06	12076	0.00183115	22.1498
genus	Intestinimonas	Glucose-to-mannose ratio	rs12962032	18	39504031	T	C	-0.105901	0.0239516	9.80279e-06	11191	0.00174385	19.546
genus	Intestinimonas	Glucose-to-mannose ratio	rs1779512	14	41739933	A	T	0.070403	0.0158304	8.69393e-06	12013	0.00164375	19.7756
genus	Intestinimonas	Glucose-to-mannose ratio	rs1859797	7	22007303	G	A	0.060368	0.0131793	4.63801e-06	11766	0.00178004	20.9777
genus	Intestinimonas	Glucose-to-mannose ratio	rs2276760	3	150620956	A	G	-0.0685234	0.0152546	7.05606e-06	12081	0.00166744	20.1746
genus	Intestinimonas	Glucose-to-mannose ratio	rs2731794	5	17209391	C	T	0.120632	0.0257529	2.81041e-06	11079	0.00197657	21.9379
genus	Intestinimonas	Glucose-to-mannose ratio	rs2930225	16	85327902	T	G	-0.0729524	0.0152948	1.84468e-06	12003	0.00189181	22.7466
genus	Intestinimonas	Glucose-to-mannose ratio	rs4113676	20	6218922	A	C	-0.218507	0.0490152	8.27499e-06	3170	0.00623011	19.8607
genus	Intestinimonas	Glucose-to-mannose ratio	rs4784055	16	58818770	T	C	-0.175324	0.038599	5.56738e-06	3193	0.00641998	20.6185
genus	Intestinimonas	Glucose-to-mannose ratio	rs62240188	3	10611142	G	A	0.130074	0.0267179	1.12501e-06	10252	0.00230655	23.6968
genus	Intestinimonas	Glucose-to-mannose ratio	rs62427239	6	155737906	C	A	0.162658	0.0367647	9.6755e-06	6385	0.00305632	19.5683
genus	Intestinimonas	Glucose-to-mannose ratio	rs6934519	6	67200802	C	T	0.0692373	0.0151154	4.63659e-06	12089	0.00173261	20.9784
genus	Intestinimonas	Glucose-to-mannose ratio	rs716604	2	6514088	A	G	0.0818068	0.0165992	8.29275e-07	12090	0.00200496	24.2846
genus	Intestinimonas	Glucose-to-mannose ratio	rs7170984	15	93819735	T	C	-0.0658116	0.0140767	2.93664e-06	12090	0.00180464	21.8539
genus	Intestinimonas	Glucose-to-mannose ratio	rs72982915	2	140898088	C	T	0.183158	0.0402743	5.42187e-06	5591	0.00368555	20.6748
genus	Intestinimonas	Glucose-to-mannose ratio	rs9823439	3	17187502	C	T	0.0581947	0.0131455	9.55616e-06	11766	0.00166289	19.5948
genus	Intestinimonas	Glucose-to-mannose ratio	rs994794	4	114608814	G	C	-0.141905	0.0315074	6.67295e-06	9250	0.00218815	20.2804
genus	Intestinimonas	Choline phosphate to choline ratio	rs1000888	13	23343542	C	G	-0.0585038	0.013219	9.61169e-06	12090	0.00161749	19.5838
genus	Intestinimonas	Choline phosphate to choline ratio	rs10262702	7	66890843	T	C	0.0918017	0.0194885	2.4703e-06	11766	0.00188234	22.1857
genus	Intestinimonas	Choline phosphate to choline ratio	rs11258178	10	13124513	A	G	0.0660742	0.0134139	8.40123e-07	11766	0.00205793	24.2595
genus	Intestinimonas	Choline phosphate to choline ratio	rs12226153	11	94364293	A	G	-0.151142	0.0306922	8.45965e-07	9023	0.0026804	24.2449
genus	Intestinimonas	Choline phosphate to choline ratio	rs12566247	1	43767569	T	A	0.0637084	0.0135355	2.51697e-06	12076	0.00183115	22.1498
genus	Intestinimonas	Choline phosphate to choline ratio	rs12962032	18	39504031	T	C	-0.105901	0.0239516	9.80279e-06	11191	0.00174385	19.546
genus	Intestinimonas	Choline phosphate to choline ratio	rs1779512	14	41739933	A	T	0.070403	0.0158304	8.69393e-06	12013	0.00164375	19.7756
genus	Intestinimonas	Choline phosphate to choline ratio	rs1859797	7	22007303	G	A	0.060368	0.0131793	4.63801e-06	11766	0.00178004	20.9777
genus	Intestinimonas	Choline phosphate to choline ratio	rs2276760	3	150620956	A	G	-0.0685234	0.0152546	7.05606e-06	12081	0.00166744	20.1746
genus	Intestinimonas	Choline phosphate to choline ratio	rs2731794	5	17209391	C	T	0.120632	0.0257529	2.81041e-06	11079	0.00197657	21.9379
genus	Intestinimonas	Choline phosphate to choline ratio	rs2930225	16	85327902	T	G	-0.0729524	0.0152948	1.84468e-06	12003	0.00189181	22.7466
genus	Intestinimonas	Choline phosphate to choline ratio	rs4113676	20	6218922	A	C	-0.218507	0.0490152	8.27499e-06	3170	0.00623011	19.8607
genus	Intestinimonas	Choline phosphate to choline ratio	rs4784055	16	58818770	T	C	-0.175324	0.038599	5.56738e-06	3193	0.00641998	20.6185
genus	Intestinimonas	Choline phosphate to choline ratio	rs62240188	3	10611142	G	A	0.130074	0.0267179	1.12501e-06	10252	0.00230655	23.6968
genus	Intestinimonas	Choline phosphate to choline ratio	rs62427239	6	155737906	C	A	0.162658	0.0367647	9.6755e-06	6385	0.00305632	19.5683
genus	Intestinimonas	Choline phosphate to choline ratio	rs6934519	6	67200802	C	T	0.0692373	0.0151154	4.63659e-06	12089	0.00173261	20.9784
genus	Intestinimonas	Choline phosphate to choline ratio	rs716604	2	6514088	A	G	0.0818068	0.0165992	8.29275e-07	12090	0.00200496	24.2846
genus	Intestinimonas	Choline phosphate to choline ratio	rs7170984	15	93819735	T	C	-0.0658116	0.0140767	2.93664e-06	12090	0.00180464	21.8539
genus	Intestinimonas	Choline phosphate to choline ratio	rs72982915	2	140898088	C	T	0.183158	0.0402743	5.42187e-06	5591	0.00368555	20.6748
genus	Intestinimonas	Choline phosphate to choline ratio	rs9823439	3	17187502	C	T	0.0581947	0.0131455	9.55616e-06	11766	0.00166289	19.5948
genus	Intestinimonas	Choline phosphate to choline ratio	rs994794	4	114608814	G	C	-0.141905	0.0315074	6.67295e-06	9250	0.00218815	20.2804
genus	Intestinimonas	Threonine to pyruvate ratio	rs1000888	13	23343542	C	G	-0.0585038	0.013219	9.61169e-06	12090	0.00161749	19.5838
genus	Intestinimonas	Threonine to pyruvate ratio	rs10262702	7	66890843	T	C	0.0918017	0.0194885	2.4703e-06	11766	0.00188234	22.1857
genus	Intestinimonas	Threonine to pyruvate ratio	rs11258178	10	13124513	A	G	0.0660742	0.0134139	8.40123e-07	11766	0.00205793	24.2595
genus	Intestinimonas	Threonine to pyruvate ratio	rs12226153	11	94364293	A	G	-0.151142	0.0306922	8.45965e-07	9023	0.0026804	24.2449
genus	Intestinimonas	Threonine to pyruvate ratio	rs12566247	1	43767569	T	A	0.0637084	0.0135355	2.51697e-06	12076	0.00183115	22.1498
genus	Intestinimonas	Threonine to pyruvate ratio	rs12962032	18	39504031	T	C	-0.105901	0.0239516	9.80279e-06	11191	0.00174385	19.546
genus	Intestinimonas	Threonine to pyruvate ratio	rs1779512	14	41739933	A	T	0.070403	0.0158304	8.69393e-06	12013	0.00164375	19.7756
genus	Intestinimonas	Threonine to pyruvate ratio	rs1859797	7	22007303	G	A	0.060368	0.0131793	4.63801e-06	11766	0.00178004	20.9777
genus	Intestinimonas	Threonine to pyruvate ratio	rs2276760	3	150620956	A	G	-0.0685234	0.0152546	7.05606e-06	12081	0.00166744	20.1746
genus	Intestinimonas	Threonine to pyruvate ratio	rs2731794	5	17209391	C	T	0.120632	0.0257529	2.81041e-06	11079	0.00197657	21.9379
genus	Intestinimonas	Threonine to pyruvate ratio	rs2930225	16	85327902	T	G	-0.0729524	0.0152948	1.84468e-06	12003	0.00189181	22.7466
genus	Intestinimonas	Threonine to pyruvate ratio	rs4113676	20	6218922	A	C	-0.218507	0.0490152	8.27499e-06	3170	0.00623011	19.8607
genus	Intestinimonas	Threonine to pyruvate ratio	rs4784055	16	58818770	T	C	-0.175324	0.038599	5.56738e-06	3193	0.00641998	20.6185
genus	Intestinimonas	Threonine to pyruvate ratio	rs62240188	3	10611142	G	A	0.130074	0.0267179	1.12501e-06	10252	0.00230655	23.6968
genus	Intestinimonas	Threonine to pyruvate ratio	rs62427239	6	155737906	C	A	0.162658	0.0367647	9.6755e-06	6385	0.00305632	19.5683
genus	Intestinimonas	Threonine to pyruvate ratio	rs6934519	6	67200802	C	T	0.0692373	0.0151154	4.63659e-06	12089	0.00173261	20.9784
genus	Intestinimonas	Threonine to pyruvate ratio	rs716604	2	6514088	A	G	0.0818068	0.0165992	8.29275e-07	12090	0.00200496	24.2846
genus	Intestinimonas	Threonine to pyruvate ratio	rs7170984	15	93819735	T	C	-0.0658116	0.0140767	2.93664e-06	12090	0.00180464	21.8539
genus	Intestinimonas	Threonine to pyruvate ratio	rs72982915	2	140898088	C	T	0.183158	0.0402743	5.42187e-06	5591	0.00368555	20.6748
genus	Intestinimonas	Threonine to pyruvate ratio	rs9823439	3	17187502	C	T	0.0581947	0.0131455	9.55616e-06	11766	0.00166289	19.5948
genus	Intestinimonas	Threonine to pyruvate ratio	rs994794	4	114608814	G	C	-0.141905	0.0315074	6.67295e-06	9250	0.00218815	20.2804
genus	Intestinimonas	Bilirubin (Z,Z) to etiocholanolone glucuronide ratio	rs1000888	13	23343542	C	G	-0.0585038	0.013219	9.61169e-06	12090	0.00161749	19.5838
genus	Intestinimonas	Bilirubin (Z,Z) to etiocholanolone glucuronide ratio	rs10262702	7	66890843	T	C	0.0918017	0.0194885	2.4703e-06	11766	0.00188234	22.1857
genus	Intestinimonas	Bilirubin (Z,Z) to etiocholanolone glucuronide ratio	rs11258178	10	13124513	A	G	0.0660742	0.0134139	8.40123e-07	11766	0.00205793	24.2595
genus	Intestinimonas	Bilirubin (Z,Z) to etiocholanolone glucuronide ratio	rs12226153	11	94364293	A	G	-0.151142	0.0306922	8.45965e-07	9023	0.0026804	24.2449
genus	Intestinimonas	Bilirubin (Z,Z) to etiocholanolone glucuronide ratio	rs12566247	1	43767569	T	A	0.0637084	0.0135355	2.51697e-06	12076	0.00183115	22.1498
genus	Intestinimonas	Bilirubin (Z,Z) to etiocholanolone glucuronide ratio	rs12962032	18	39504031	T	C	-0.105901	0.0239516	9.80279e-06	11191	0.00174385	19.546
genus	Intestinimonas	Bilirubin (Z,Z) to etiocholanolone glucuronide ratio	rs1779512	14	41739933	A	T	0.070403	0.0158304	8.69393e-06	12013	0.00164375	19.7756
genus	Intestinimonas	Bilirubin (Z,Z) to etiocholanolone glucuronide ratio	rs1859797	7	22007303	G	A	0.060368	0.0131793	4.63801e-06	11766	0.00178004	20.9777
genus	Intestinimonas	Bilirubin (Z,Z) to etiocholanolone glucuronide ratio	rs2276760	3	150620956	A	G	-0.0685234	0.0152546	7.05606e-06	12081	0.00166744	20.1746
genus	Intestinimonas	Bilirubin (Z,Z) to etiocholanolone glucuronide ratio	rs2731794	5	17209391	C	T	0.120632	0.0257529	2.81041e-06	11079	0.00197657	21.9379
genus	Intestinimonas	Bilirubin (Z,Z) to etiocholanolone glucuronide ratio	rs2930225	16	85327902	T	G	-0.0729524	0.0152948	1.84468e-06	12003	0.00189181	22.7466
genus	Intestinimonas	Bilirubin (Z,Z) to etiocholanolone glucuronide ratio	rs4113676	20	6218922	A	C	-0.218507	0.0490152	8.27499e-06	3170	0.00623011	19.8607
genus	Intestinimonas	Bilirubin (Z,Z) to etiocholanolone glucuronide ratio	rs4784055	16	58818770	T	C	-0.175324	0.038599	5.56738e-06	3193	0.00641998	20.6185
genus	Intestinimonas	Bilirubin (Z,Z) to etiocholanolone glucuronide ratio	rs62240188	3	10611142	G	A	0.130074	0.0267179	1.12501e-06	10252	0.00230655	23.6968
genus	Intestinimonas	Bilirubin (Z,Z) to etiocholanolone glucuronide ratio	rs62427239	6	155737906	C	A	0.162658	0.0367647	9.6755e-06	6385	0.00305632	19.5683
genus	Intestinimonas	Bilirubin (Z,Z) to etiocholanolone glucuronide ratio	rs6934519	6	67200802	C	T	0.0692373	0.0151154	4.63659e-06	12089	0.00173261	20.9784
genus	Intestinimonas	Bilirubin (Z,Z) to etiocholanolone glucuronide ratio	rs716604	2	6514088	A	G	0.0818068	0.0165992	8.29275e-07	12090	0.00200496	24.2846
genus	Intestinimonas	Bilirubin (Z,Z) to etiocholanolone glucuronide ratio	rs7170984	15	93819735	T	C	-0.0658116	0.0140767	2.93664e-06	12090	0.00180464	21.8539
genus	Intestinimonas	Bilirubin (Z,Z) to etiocholanolone glucuronide ratio	rs72982915	2	140898088	C	T	0.183158	0.0402743	5.42187e-06	5591	0.00368555	20.6748
genus	Intestinimonas	Bilirubin (Z,Z) to etiocholanolone glucuronide ratio	rs9823439	3	17187502	C	T	0.0581947	0.0131455	9.55616e-06	11766	0.00166289	19.5948
genus	Intestinimonas	Bilirubin (Z,Z) to etiocholanolone glucuronide ratio	rs994794	4	114608814	G	C	-0.141905	0.0315074	6.67295e-06	9250	0.00218815	20.2804
family	Porphyromonadaceae	Benzoate levels	rs10119172	9	2233969	C	G	-0.0737324	0.014259	2.32918e-07	18022	0.00148147	26.7357
family	Porphyromonadaceae	Benzoate levels	rs17065783	3	62035586	A	G	-0.059133	0.0122235	1.31388e-06	18028	0.00129645	23.4002
family	Porphyromonadaceae	Benzoate levels	rs1980561	14	63386516	A	G	-0.0485289	0.0109284	8.96953e-06	18028	0.00109261	19.717
family	Porphyromonadaceae	Benzoate levels	rs2066088	1	164693161	C	G	0.194202	0.0439097	9.74515e-06	3986	0.0048834	19.5509
family	Porphyromonadaceae	Benzoate levels	rs3111851	3	189854046	G	C	-0.0581896	0.0121147	1.56136e-06	18024	0.00127837	23.0683
family	Porphyromonadaceae	Benzoate levels	rs35233670	17	63750903	T	C	-0.0473576	0.010602	7.93723e-06	18024	0.0011058	19.9507
family	Porphyromonadaceae	Benzoate levels	rs4236095	6	47368687	A	G	-0.0685045	0.0153785	8.40614e-06	17092	0.00115962	19.8409
family	Porphyromonadaceae	Benzoate levels	rs6953849	7	69251692	A	G	0.0718149	0.0150724	1.89178e-06	18028	0.00125768	22.6994
family	Porphyromonadaceae	Benzoate levels	rs74461528	11	87949113	C	T	-0.126193	0.0266274	2.14559e-06	8843	0.00253343	22.455
family	Porphyromonadaceae	Benzoate levels	rs864093	4	149825977	A	C	-0.0527939	0.0117499	7.01863e-06	18027	0.00111863	20.1859
family	Porphyromonadaceae	DHEAS levels	rs10119172	9	2233969	C	G	-0.0737324	0.014259	2.32918e-07	18022	0.00148147	26.7357
family	Porphyromonadaceae	DHEAS levels	rs17065783	3	62035586	A	G	-0.059133	0.0122235	1.31388e-06	18028	0.00129645	23.4002
family	Porphyromonadaceae	DHEAS levels	rs1980561	14	63386516	A	G	-0.0485289	0.0109284	8.96953e-06	18028	0.00109261	19.717
family	Porphyromonadaceae	DHEAS levels	rs2066088	1	164693161	C	G	0.194202	0.0439097	9.74515e-06	3986	0.0048834	19.5509
family	Porphyromonadaceae	DHEAS levels	rs3111851	3	189854046	G	C	-0.0581896	0.0121147	1.56136e-06	18024	0.00127837	23.0683
family	Porphyromonadaceae	DHEAS levels	rs35233670	17	63750903	T	C	-0.0473576	0.010602	7.93723e-06	18024	0.0011058	19.9507
family	Porphyromonadaceae	DHEAS levels	rs4236095	6	47368687	A	G	-0.0685045	0.0153785	8.40614e-06	17092	0.00115962	19.8409
family	Porphyromonadaceae	DHEAS levels	rs6953849	7	69251692	A	G	0.0718149	0.0150724	1.89178e-06	18028	0.00125768	22.6994
[truncated: 837 more rows]
