# Supplementary material for: Genetically predicted plasma metabolites mediate the causal relationship between gut microbiota and primary immune thrombocytopenia (ITP)
Source: Front Microbiol. 2024 Oct 28;15:1447729. doi: 10.3389/fmicb.2024.1447729 (PMC11551717; doi:10.3389/fmicb.2024.1447729)
Supplement: Supplementary file 11 [file Table_11.XLSX]

## Sheet: Sheet1
Supplementary Table S11: Heterogeneity and pleiotropy in MR analyses of gut microbiota on plasma metabolites
Exposure.Level	Exposure.Taxa	Outcome	Methods	No. of SNPs	HETEROGENEITY			HORIZONTAL PLEIOTROPY
								MR-EGGER REGRESSION			MR-PRESSO
					Q	Q DEGRE	Q P-value	EGGER INTERCEPT	SE	P-value	GLOBAL TEST P-value
genus	Alistipes	Benzoate levels	MR Egger	15	5.31442	11	0.914989	0.0156374	0.0262088	0.562822	0.926
genus	Alistipes	Benzoate levels	Inverse variance weighted	15	5.67041	12	0.931777
genus	Alistipes	DHEAS levels	MR Egger	15	14.0874	11	0.228192	-0.00921252	0.0243146	0.711982	0.297
genus	Alistipes	DHEAS levels	Inverse variance weighted	15	14.2713	12	0.28372
genus	Alistipes	Homocitrulline levels	MR Egger	15	4.08396	11	0.967396	0.0240892	0.0243168	0.343153	0.963
genus	Alistipes	Homocitrulline levels	Inverse variance weighted	15	5.06532	12	0.955761
genus	Alistipes	Threonate levels	MR Egger	15	11.0036	11	0.442962	0.0226599	0.0243347	0.371749	0.447
genus	Alistipes	Threonate levels	Inverse variance weighted	15	11.871	12	0.456098
genus	Alistipes	Homostachydrine levels	MR Egger	15	8.07396	11	0.706664	0.0297422	0.0239992	0.241024	0.674
genus	Alistipes	Homostachydrine levels	Inverse variance weighted	15	9.60983	12	0.650148
genus	Alistipes	N-acetyl-3-methylhistidine levels	MR Egger	15	1.53674	11	0.999572	0.00424311	0.0266854	0.876547	1
genus	Alistipes	N-acetyl-3-methylhistidine levels	Inverse variance weighted	15	1.56202	12	0.999838
genus	Alistipes	5-(galactosylhydroxy)-L-lysine levels	MR Egger	15	7.7991	11	0.731179	-0.00614356	0.026267	0.819367	0.797
genus	Alistipes	5-(galactosylhydroxy)-L-lysine levels	Inverse variance weighted	15	7.8538	12	0.796448
genus	Alistipes	Oleoyl-linoleoyl-glycerol (18:1/18:2) [2] levels	MR Egger	15	6.9613	11	0.802209	-0.0213727	0.0249204	0.409389	0.819
genus	Alistipes	Oleoyl-linoleoyl-glycerol (18:1/18:2) [2] levels	Inverse variance weighted	15	7.69685	12	0.80835
genus	Alistipes	N-acetylcarnosine levels	MR Egger	15	11.6616	11	0.389609	-0.0172428	0.0198685	0.404014	0.422
genus	Alistipes	N-acetylcarnosine levels	Inverse variance weighted	15	12.4601	12	0.409474
genus	Alistipes	Sphingomyelin (d18:1/17:0, d17:1/18:0, d19:1/16:0) levels	MR Egger	15	13.5403	11	0.259479	-0.0391438	0.0264397	0.166805	0.19
genus	Alistipes	Sphingomyelin (d18:1/17:0, d17:1/18:0, d19:1/16:0) levels	Inverse variance weighted	15	16.2384	12	0.180559
genus	Alistipes	Behenoylcarnitine (C22) levels	MR Egger	15	10.4579	11	0.48973	0.018145	0.0262874	0.504337	0.534
genus	Alistipes	Behenoylcarnitine (C22) levels	Inverse variance weighted	15	10.9343	12	0.534554
genus	Alistipes	Hydroxy-cmpf levels	MR Egger	15	16.3069	11	0.130113	-0.000664758	0.0297595	0.982579	0.2
genus	Alistipes	Hydroxy-cmpf levels	Inverse variance weighted	15	16.3077	12	0.177547
genus	Alistipes	3-hydroxypyridine glucuronide levels	MR Egger	15	14.2772	11	0.218033	-0.0161831	0.033249	0.636007	0.26
genus	Alistipes	3-hydroxypyridine glucuronide levels	Inverse variance weighted	15	14.5847	12	0.264939
genus	Alistipes	(2,4 or 2,5)-dimethylphenol sulfate levels	MR Egger	15	10.3541	11	0.498848	0.0480124	0.0310486	0.150287	0.418
genus	Alistipes	(2,4 or 2,5)-dimethylphenol sulfate levels	Inverse variance weighted	15	12.7453	12	0.387822
genus	Alistipes	N-succinyl-phenylalanine levels	MR Egger	15	4.57495	11	0.949995	0.00862829	0.0285017	0.767744	0.963
genus	Alistipes	N-succinyl-phenylalanine levels	Inverse variance weighted	15	4.66659	12	0.968199
genus	Alistipes	N-acetyl-L-alanine levels	MR Egger	15	14.911	11	0.186607	-0.00177824	0.0269393	0.948555	0.287
genus	Alistipes	N-acetyl-L-alanine levels	Inverse variance weighted	15	14.9169	12	0.246012
genus	Alistipes	N1-methyladenosine levels	MR Egger	15	13.1798	11	0.281734	-0.0288559	0.0257742	0.286749	0.273
genus	Alistipes	N1-methyladenosine levels	Inverse variance weighted	15	14.6816	12	0.25931
genus	Alistipes	Gamma-glutamylhistidine levels	MR Egger	15	2.31261	11	0.997061	0.0175005	0.0248856	0.496522	0.996
genus	Alistipes	Gamma-glutamylhistidine levels	Inverse variance weighted	15	2.80716	12	0.996759
genus	Alistipes	Choline levels	MR Egger	15	11.8201	11	0.377314	0.00870714	0.0243971	0.727925	0.482
genus	Alistipes	Choline levels	Inverse variance weighted	15	11.957	12	0.449139
genus	Alistipes	3-Hydroxybutyrate levels	MR Egger	15	10.9942	11	0.44375	0.00777825	0.0244178	0.756036	0.528
genus	Alistipes	3-Hydroxybutyrate levels	Inverse variance weighted	15	11.0957	12	0.520738
genus	Alistipes	Phosphate levels (UKB data field 30810)	MR Egger	15	18.0339	11	0.0807965	0.0199687	0.0308053	0.530141	0.098
genus	Alistipes	Phosphate levels (UKB data field 30810)	Inverse variance weighted	15	18.7228	12	0.0954409
genus	Alistipes	Threonine levels	MR Egger	15	10.2473	11	0.508287	-0.0171356	0.0245979	0.500492	0.571
genus	Alistipes	Threonine levels	Inverse variance weighted	15	10.7326	12	0.551962
genus	Alistipes	Nonadecanoate (19:0) levels	MR Egger	15	11.6036	11	0.394168	-0.0206544	0.0251639	0.429193	0.437
genus	Alistipes	Nonadecanoate (19:0) levels	Inverse variance weighted	15	12.3142	12	0.420785
genus	Alistipes	Plasma free asparagine levels	MR Egger	15	12.7306	11	0.311297	0.00373746	0.0264205	0.890063	0.376
genus	Alistipes	Plasma free asparagine levels	Inverse variance weighted	15	12.7538	12	0.38719
genus	Alistipes	X-12104 levels	MR Egger	15	12.7469	11	0.310187	-0.0243604	0.0283269	0.408156	0.353
genus	Alistipes	X-12104 levels	Inverse variance weighted	15	13.6039	12	0.326711
genus	Alistipes	X-12407 levels	MR Egger	15	17.5412	11	0.0928563	-0.0307698	0.0344596	0.391014	0.094
genus	Alistipes	X-12407 levels	Inverse variance weighted	15	18.8126	12	0.0931526
genus	Alistipes	X-18886 levels	MR Egger	15	8.6055	11	0.658255	-0.0023476	0.0242426	0.924597	0.726
genus	Alistipes	X-18886 levels	Inverse variance weighted	15	8.61488	12	0.735425
genus	Alistipes	X-23780 levels	MR Egger	15	12.2956	11	0.341836	-0.0436742	0.026559	0.128336	0.232
genus	Alistipes	X-23780 levels	Inverse variance weighted	15	15.3183	12	0.224491
genus	Alistipes	X-23659 levels	MR Egger	15	9.07731	11	0.614756	-0.00342166	0.0230401	0.884628	0.712
genus	Alistipes	X-23659 levels	Inverse variance weighted	15	9.09937	12	0.69442
genus	Alistipes	3-methylcytidine levels	MR Egger	15	15.3814	11	0.165695	-0.00495338	0.0274768	0.860215	0.229
genus	Alistipes	3-methylcytidine levels	Inverse variance weighted	15	15.4268	12	0.218921
genus	Alistipes	X-12798 levels	MR Egger	15	17.8528	11	0.08506	0.0379123	0.0315116	0.254184	0.064
genus	Alistipes	X-12798 levels	Inverse variance weighted	15	20.2021	12	0.0633589
genus	Alistipes	X-13431 levels	MR Egger	15	19.6187	11	0.0508523	-0.0175521	0.032512	0.600049	0.075
genus	Alistipes	X-13431 levels	Inverse variance weighted	15	20.1385	12	0.0645107
genus	Alistipes	3-phosphoglycerate to adenosine 5'-diphosphate (ADP) ratio	MR Egger	15	11.3777	11	0.412181	-0.0227257	0.033369	0.509928	0.443
genus	Alistipes	3-phosphoglycerate to adenosine 5'-diphosphate (ADP) ratio	Inverse variance weighted	15	11.8575	12	0.457192
genus	Alistipes	Adenosine 5'-monophosphate (AMP) to palmitate (16:0) ratio	MR Egger	15	13.2251	11	0.278865	-0.0326817	0.0268483	0.24897	0.265
genus	Alistipes	Adenosine 5'-monophosphate (AMP) to palmitate (16:0) ratio	Inverse variance weighted	15	15.0066	12	0.241073
genus	Alistipes	Phosphate to oleoyl-linoleoyl-glycerol (18:1 to 18:2) [2] ratio	MR Egger	15	7.59561	11	0.749005	0.0370678	0.0247992	0.163112	0.648
genus	Alistipes	Phosphate to oleoyl-linoleoyl-glycerol (18:1 to 18:2) [2] ratio	Inverse variance weighted	15	9.82979	12	0.63089
genus	Alistipes	2'-deoxyuridine to cytidine ratio	MR Egger	15	10.8998	11	0.451695	0.00495073	0.0253614	0.84879	0.542
genus	Alistipes	2'-deoxyuridine to cytidine ratio	Inverse variance weighted	15	10.9379	12	0.534247
genus	Alistipes	Alpha-ketobutyrate to 3-methyl-2-oxobutyrate ratio	MR Egger	15	15.8339	11	0.147408	0.0399436	0.0296782	0.20542	0.099
genus	Alistipes	Alpha-ketobutyrate to 3-methyl-2-oxobutyrate ratio	Inverse variance weighted	15	18.4414	12	0.10293
genus	Alistipes	Glucose-to-mannose ratio	MR Egger	15	8.57742	11	0.660834	-0.0158104	0.0246926	0.535094	0.705
genus	Alistipes	Glucose-to-mannose ratio	Inverse variance weighted	15	8.98739	12	0.704007
genus	Alistipes	Choline phosphate to choline ratio	MR Egger	15	10.5567	11	0.481111	0.00391678	0.0235282	0.870806	0.602
genus	Alistipes	Choline phosphate to choline ratio	Inverse variance weighted	15	10.5844	12	0.564827
genus	Alistipes	Threonine to pyruvate ratio	MR Egger	15	8.74462	11	0.645451	-0.0325728	0.0248185	0.216095	0.574
genus	Alistipes	Threonine to pyruvate ratio	Inverse variance weighted	15	10.4671	12	0.57505
genus	Alistipes	Bilirubin (Z,Z) to etiocholanolone glucuronide ratio	MR Egger	15	11.8426	11	0.375592	-0.0115301	0.0262277	0.668729	0.441
genus	Alistipes	Bilirubin (Z,Z) to etiocholanolone glucuronide ratio	Inverse variance weighted	15	12.0506	12	0.441621
genus	Eubacteriumoxidoreducensgroup	Benzoate levels	MR Egger	8	1.43181	5	0.920802	0.016757	0.0276606	0.571089	0.939
genus	Eubacteriumoxidoreducensgroup	Benzoate levels	Inverse variance weighted	8	1.79881	6	0.937241
genus	Eubacteriumoxidoreducensgroup	DHEAS levels	MR Egger	8	6.26896	5	0.280921	0.0237245	0.0256033	0.396649	0.352
genus	Eubacteriumoxidoreducensgroup	DHEAS levels	Inverse variance weighted	8	7.3455	6	0.290074
genus	Eubacteriumoxidoreducensgroup	Homocitrulline levels	MR Egger	8	9.78436	5	0.0815809	-0.019741	0.0361225	0.608214	0.139
genus	Eubacteriumoxidoreducensgroup	Homocitrulline levels	Inverse variance weighted	8	10.3688	6	0.109955
genus	Eubacteriumoxidoreducensgroup	Threonate levels	MR Egger	8	1.1134	5	0.95291	0.00507909	0.0259463	0.85251	0.984
genus	Eubacteriumoxidoreducensgroup	Threonate levels	Inverse variance weighted	8	1.15172	6	0.979202
genus	Eubacteriumoxidoreducensgroup	Homostachydrine levels	MR Egger	8	11.7572	5	0.03827	0.0307609	0.0391489	0.467603	0.061
genus	Eubacteriumoxidoreducensgroup	Homostachydrine levels	Inverse variance weighted	8	13.209	6	0.0398347
genus	Eubacteriumoxidoreducensgroup	N-acetyl-3-methylhistidine levels	MR Egger	8	0.656703	5	0.98526	-0.00310426	0.028322	0.916985	0.996
genus	Eubacteriumoxidoreducensgroup	N-acetyl-3-methylhistidine levels	Inverse variance weighted	8	0.668716	6	0.995141
genus	Eubacteriumoxidoreducensgroup	5-(galactosylhydroxy)-L-lysine levels	MR Egger	8	5.01419	5	0.41415	-0.0121471	0.0280555	0.683079	0.542
genus	Eubacteriumoxidoreducensgroup	5-(galactosylhydroxy)-L-lysine levels	Inverse variance weighted	8	5.20219	6	0.518155
genus	Eubacteriumoxidoreducensgroup	Oleoyl-linoleoyl-glycerol (18:1/18:2) [2] levels	MR Egger	8	9.43747	5	0.0928367	0.00372526	0.0364596	0.922589	0.177
genus	Eubacteriumoxidoreducensgroup	Oleoyl-linoleoyl-glycerol (18:1/18:2) [2] levels	Inverse variance weighted	8	9.45717	6	0.149452
genus	Eubacteriumoxidoreducensgroup	N-acetylcarnosine levels	MR Egger	8	2.624	5	0.757716	0.0320175	0.020552	0.179998	0.562
genus	Eubacteriumoxidoreducensgroup	N-acetylcarnosine levels	Inverse variance weighted	8	5.05098	6	0.537291
genus	Eubacteriumoxidoreducensgroup	Sphingomyelin (d18:1/17:0, d17:1/18:0, d19:1/16:0) levels	MR Egger	8	5.34914	5	0.374772	-0.0198966	0.026204	0.481917	0.44
genus	Eubacteriumoxidoreducensgroup	Sphingomyelin (d18:1/17:0, d17:1/18:0, d19:1/16:0) levels	Inverse variance weighted	8	5.96593	6	0.427017
genus	Eubacteriumoxidoreducensgroup	Behenoylcarnitine (C22) levels	MR Egger	8	4.05631	5	0.541337	0.00624593	0.028064	0.832684	0.708
genus	Eubacteriumoxidoreducensgroup	Behenoylcarnitine (C22) levels	Inverse variance weighted	8	4.10584	6	0.662355
genus	Eubacteriumoxidoreducensgroup	3-hydroxypyridine glucuronide levels	MR Egger	8	3.68373	5	0.595788	-0.0336839	0.0310038	0.326861	0.533
genus	Eubacteriumoxidoreducensgroup	3-hydroxypyridine glucuronide levels	Inverse variance weighted	8	4.86409	6	0.561359
genus	Eubacteriumoxidoreducensgroup	(2,4 or 2,5)-dimethylphenol sulfate levels	MR Egger	8	3.78712	5	0.580454	0.03366	0.0328154	0.352055	0.558
genus	Eubacteriumoxidoreducensgroup	(2,4 or 2,5)-dimethylphenol sulfate levels	Inverse variance weighted	8	4.83925	6	0.564589
genus	Eubacteriumoxidoreducensgroup	N-succinyl-phenylalanine levels	MR Egger	8	4.88487	5	0.430092	-0.0153405	0.0301005	0.631992	0.592
genus	Eubacteriumoxidoreducensgroup	N-succinyl-phenylalanine levels	Inverse variance weighted	8	5.14461	6	0.525404
genus	Eubacteriumoxidoreducensgroup	N1-methyladenosine levels	MR Egger	8	1.93408	5	0.858189	0.0429996	0.0250298	0.146451	0.597
genus	Eubacteriumoxidoreducensgroup	N1-methyladenosine levels	Inverse variance weighted	8	4.88539	6	0.558595
genus	Eubacteriumoxidoreducensgroup	Gamma-glutamylhistidine levels	MR Egger	8	7.23272	5	0.2039	0.0195987	0.0318308	0.565026	0.257
genus	Eubacteriumoxidoreducensgroup	Gamma-glutamylhistidine levels	Inverse variance weighted	8	7.78111	6	0.254582
genus	Eubacteriumoxidoreducensgroup	Choline levels	MR Egger	8	2.33995	5	0.800382	0.0127977	0.025043	0.631088	0.865
genus	Eubacteriumoxidoreducensgroup	Choline levels	Inverse variance weighted	8	2.6011	6	0.856985
genus	Eubacteriumoxidoreducensgroup	3-Hydroxybutyrate levels	MR Egger	8	1.05152	5	0.958304	0.0150214	0.0259811	0.588215	0.963
genus	Eubacteriumoxidoreducensgroup	3-Hydroxybutyrate levels	Inverse variance weighted	8	1.38579	6	0.966717
genus	Eubacteriumoxidoreducensgroup	Phosphate levels (UKB data field 30810)	MR Egger	8	2.91115	5	0.713682	0.00328113	0.0256105	0.90305	0.839
genus	Eubacteriumoxidoreducensgroup	Phosphate levels (UKB data field 30810)	Inverse variance weighted	8	2.92756	6	0.817882
genus	Eubacteriumoxidoreducensgroup	Threonine levels	MR Egger	8	3.56541	5	0.613514	-0.00999621	0.0261775	0.718254	0.742
genus	Eubacteriumoxidoreducensgroup	Threonine levels	Inverse variance weighted	8	3.71123	6	0.715687
genus	Eubacteriumoxidoreducensgroup	Pseudouridine levels	MR Egger	8	4.71834	5	0.451211	0.033453	0.0242588	0.226388	0.413
genus	Eubacteriumoxidoreducensgroup	Pseudouridine levels	Inverse variance weighted	8	6.62	6	0.357422
genus	Eubacteriumoxidoreducensgroup	Nonadecanoate (19:0) levels	MR Egger	8	7.91618	5	0.160916	0.00970018	0.0328041	0.779346	0.269
genus	Eubacteriumoxidoreducensgroup	Nonadecanoate (19:0) levels	Inverse variance weighted	8	8.05461	6	0.234129
genus	Eubacteriumoxidoreducensgroup	Plasma free asparagine levels	MR Egger	8	3.49769	5	0.623737	-0.0123117	0.0261726	0.65787	0.705
genus	Eubacteriumoxidoreducensgroup	Plasma free asparagine levels	Inverse variance weighted	8	3.71897	6	0.714645
genus	Eubacteriumoxidoreducensgroup	X-12104 levels	MR Egger	8	1.89626	5	0.863305	0.0500412	0.027998	0.133928	0.486
genus	Eubacteriumoxidoreducensgroup	X-12104 levels	Inverse variance weighted	8	5.09074	6	0.532229
genus	Eubacteriumoxidoreducensgroup	X-12407 levels	MR Egger	8	4.09297	5	0.53611	-0.0255874	0.0289297	0.416941	0.59
genus	Eubacteriumoxidoreducensgroup	X-12407 levels	Inverse variance weighted	8	4.87525	6	0.55991
genus	Eubacteriumoxidoreducensgroup	X-18886 levels	MR Egger	8	1.88963	5	0.864197	0.0337744	0.0257999	0.247435	0.76
genus	Eubacteriumoxidoreducensgroup	X-18886 levels	Inverse variance weighted	8	3.60335	6	0.730173
genus	Eubacteriumoxidoreducensgroup	X-23780 levels	MR Egger	8	4.31617	5	0.504849	0.0037974	0.0266842	0.892393	0.662
genus	Eubacteriumoxidoreducensgroup	X-23780 levels	Inverse variance weighted	8	4.33642	6	0.63125
genus	Eubacteriumoxidoreducensgroup	X-23659 levels	MR Egger	8	6.8066	5	0.235426	0.00495338	0.0286426	0.869483	0.395
genus	Eubacteriumoxidoreducensgroup	X-23659 levels	Inverse variance weighted	8	6.84731	6	0.335199
genus	Eubacteriumoxidoreducensgroup	3-methylcytidine levels	MR Egger	8	0.983062	5	0.96392	0.0191311	0.0247665	0.474753	0.952
genus	Eubacteriumoxidoreducensgroup	3-methylcytidine levels	Inverse variance weighted	8	1.57976	6	0.954022
genus	Eubacteriumoxidoreducensgroup	X-12798 levels	MR Egger	8	7.73624	5	0.171383	-0.0169082	0.0327352	0.62752	0.286
genus	Eubacteriumoxidoreducensgroup	X-12798 levels	Inverse variance weighted	8	8.14903	6	0.227387
genus	Eubacteriumoxidoreducensgroup	X-13431 levels	MR Egger	8	9.50977	5	0.0903789	-0.00666221	0.0356842	0.859235	0.174
genus	Eubacteriumoxidoreducensgroup	X-13431 levels	Inverse variance weighted	8	9.57606	6	0.143678
genus	Eubacteriumoxidoreducensgroup	3-phosphoglycerate to adenosine 5'-diphosphate (ADP) ratio	MR Egger	8	4.17573	5	0.524403	-0.0442309	0.0349832	0.261839	0.487
genus	Eubacteriumoxidoreducensgroup	3-phosphoglycerate to adenosine 5'-diphosphate (ADP) ratio	Inverse variance weighted	8	5.7743	6	0.448943
genus	Eubacteriumoxidoreducensgroup	Adenosine 3',5'-cyclic monophosphate (cAMP) to taurocholate ratio	MR Egger	8	6.81917	5	0.23444	0.0474144	0.0349175	0.23256	0.173
genus	Eubacteriumoxidoreducensgroup	Adenosine 3',5'-cyclic monophosphate (cAMP) to taurocholate ratio	Inverse variance weighted	8	9.33392	6	0.155651
genus	Eubacteriumoxidoreducensgroup	Adenosine 5'-monophosphate (AMP) to palmitate (16:0) ratio	MR Egger	8	8.41337	5	0.134878	-0.00103796	0.0337762	0.976673	0.256
genus	Eubacteriumoxidoreducensgroup	Adenosine 5'-monophosphate (AMP) to palmitate (16:0) ratio	Inverse variance weighted	8	8.41496	6	0.209251
genus	Eubacteriumoxidoreducensgroup	Adenosine 5'-diphosphate (ADP) to gluconate ratio	MR Egger	8	3.649	5	0.600971	0.0607408	0.0350512	0.14365	0.339
genus	Eubacteriumoxidoreducensgroup	Adenosine 5'-diphosphate (ADP) to gluconate ratio	Inverse variance weighted	8	6.65201	6	0.354231
genus	Eubacteriumoxidoreducensgroup	Phosphate to oleoyl-linoleoyl-glycerol (18:1 to 18:2) [2] ratio	MR Egger	8	11.475	5	0.042735	0.00170483	0.0400185	0.967669	0.099
genus	Eubacteriumoxidoreducensgroup	Phosphate to oleoyl-linoleoyl-glycerol (18:1 to 18:2) [2] ratio	Inverse variance weighted	8	11.4791	6	0.07465
genus	Eubacteriumoxidoreducensgroup	2'-deoxyuridine to cytidine ratio	MR Egger	8	1.30599	5	0.934314	-0.0608108	0.0269619	0.0737723	0.382
genus	Eubacteriumoxidoreducensgroup	2'-deoxyuridine to cytidine ratio	Inverse variance weighted	8	6.39299	6	0.380636
genus	Eubacteriumoxidoreducensgroup	Alpha-ketobutyrate to 3-methyl-2-oxobutyrate ratio	MR Egger	8	4.44656	5	0.487066	-0.0247318	0.0263241	0.390602	0.545
genus	Eubacteriumoxidoreducensgroup	Alpha-ketobutyrate to 3-methyl-2-oxobutyrate ratio	Inverse variance weighted	8	5.32924	6	0.502331
genus	Eubacteriumoxidoreducensgroup	Adenosine 5'-diphosphate (ADP) to glucose ratio	MR Egger	8	4.2634	5	0.512149	0.0402278	0.0348491	0.300532	0.491
genus	Eubacteriumoxidoreducensgroup	Adenosine 5'-diphosphate (ADP) to glucose ratio	Inverse variance weighted	8	5.59591	6	0.469941
genus	Eubacteriumoxidoreducensgroup	Glucose-to-mannose ratio	MR Egger	8	3.57956	5	0.611384	-0.0166531	0.0262719	0.554023	0.688
genus	Eubacteriumoxidoreducensgroup	Glucose-to-mannose ratio	Inverse variance weighted	8	3.98136	6	0.679199
genus	Eubacteriumoxidoreducensgroup	Choline phosphate to choline ratio	MR Egger	8	4.19037	5	0.522345	-0.00180625	0.0250503	0.945314	0.703
genus	Eubacteriumoxidoreducensgroup	Choline phosphate to choline ratio	Inverse variance weighted	8	4.19557	6	0.650229
genus	Eubacteriumoxidoreducensgroup	Threonine to pyruvate ratio	MR Egger	8	3.29159	5	0.655129	-0.0396938	0.0264387	0.193567	0.494
genus	Eubacteriumoxidoreducensgroup	Threonine to pyruvate ratio	Inverse variance weighted	8	5.54565	6	0.475956
genus	Eubacteriumoxidoreducensgroup	Bilirubin (Z,Z) to etiocholanolone glucuronide ratio	MR Egger	8	7.66045	5	0.175968	-0.0023175	0.0333271	0.947257	0.31
genus	Eubacteriumoxidoreducensgroup	Bilirubin (Z,Z) to etiocholanolone glucuronide ratio	Inverse variance weighted	8	7.66786	6	0.26346
genus	Intestinimonas	Benzoate levels	MR Egger	21	19.231	15	0.203456	-0.0152053	0.0158729	0.353278	0.229
genus	Intestinimonas	Benzoate levels	Inverse variance weighted	21	20.4075	16	0.202425
genus	Intestinimonas	DHEAS levels	MR Egger	21	11.3702	15	0.725938	0.0117448	0.011527	0.324407	0.705
genus	Intestinimonas	DHEAS levels	Inverse variance weighted	21	12.4083	16	0.715425
genus	Intestinimonas	Homocitrulline levels	MR Egger	21	12.5955	15	0.633511	-0.0028118	0.0130238	0.831976	0.706
genus	Intestinimonas	Homocitrulline levels	Inverse variance weighted	21	12.6421	16	0.698725
genus	Intestinimonas	Threonate levels	MR Egger	21	6.01155	15	0.979553	-0.0107155	0.0130777	0.425405	0.98
genus	Intestinimonas	Threonate levels	Inverse variance weighted	21	6.68291	16	0.9789
genus	Intestinimonas	Homostachydrine levels	MR Egger	21	21.547	15	0.120244	-0.00652363	0.015421	0.678273	0.159
genus	Intestinimonas	Homostachydrine levels	Inverse variance weighted	21	21.804	16	0.149632
genus	Intestinimonas	N-acetyl-3-methylhistidine levels	MR Egger	21	9.27137	15	0.862906	-0.0117548	0.0142652	0.422836	0.857
genus	Intestinimonas	N-acetyl-3-methylhistidine levels	Inverse variance weighted	21	9.95038	16	0.869207
genus	Intestinimonas	5-(galactosylhydroxy)-L-lysine levels	MR Egger	21	26.5256	15	0.0328475	0.00701422	0.0186601	0.712259	0.054
genus	Intestinimonas	5-(galactosylhydroxy)-L-lysine levels	Inverse variance weighted	21	26.7755	16	0.0440468
genus	Intestinimonas	Oleoyl-linoleoyl-glycerol (18:1/18:2) [2] levels	MR Egger	21	12.9763	15	0.604131	-0.00083091	0.0133465	0.95118	0.649
genus	Intestinimonas	Oleoyl-linoleoyl-glycerol (18:1/18:2) [2] levels	Inverse variance weighted	21	12.9801	16	0.674209
genus	Intestinimonas	N-acetylcarnosine levels	MR Egger	21	17.6673	15	0.280563	-0.0135933	0.0112339	0.244991	0.266
genus	Intestinimonas	N-acetylcarnosine levels	Inverse variance weighted	21	19.3918	16	0.248871
genus	Intestinimonas	Sphingomyelin (d18:1/17:0, d17:1/18:0, d19:1/16:0) levels	MR Egger	21	5.07291	15	0.991491	-0.0029452	0.0127806	0.820861	0.996
genus	Intestinimonas	Sphingomyelin (d18:1/17:0, d17:1/18:0, d19:1/16:0) levels	Inverse variance weighted	21	5.12602	16	0.995091
genus	Intestinimonas	Behenoylcarnitine (C22) levels	MR Egger	21	15.0373	15	0.448737	-0.0161526	0.0140848	0.269423	0.486
genus	Intestinimonas	Behenoylcarnitine (C22) levels	Inverse variance weighted	21	16.3557	16	0.428423
genus	Intestinimonas	Hydroxy-cmpf levels	MR Egger	21	10.7034	15	0.77332	-0.00235384	0.0131111	0.859924	0.838
genus	Intestinimonas	Hydroxy-cmpf levels	Inverse variance weighted	21	10.7357	16	0.825499
genus	Intestinimonas	3-hydroxypyridine glucuronide levels	MR Egger	21	17.927	15	0.266522	-0.00281363	0.0170901	0.871429	0.354
genus	Intestinimonas	3-hydroxypyridine glucuronide levels	Inverse variance weighted	21	17.9594	16	0.326279
genus	Intestinimonas	(2,4 or 2,5)-dimethylphenol sulfate levels	MR Egger	21	15.8317	15	0.393325	-0.0123959	0.0170975	0.479605	0.399
genus	Intestinimonas	(2,4 or 2,5)-dimethylphenol sulfate levels	Inverse variance weighted	21	16.3865	16	0.426329
genus	Intestinimonas	N-succinyl-phenylalanine levels	MR Egger	21	13.3299	15	0.576837	-0.011361	0.0151964	0.466254	0.605
genus	Intestinimonas	N-succinyl-phenylalanine levels	Inverse variance weighted	21	13.8888	16	0.607
genus	Intestinimonas	N-acetyl-L-alanine levels	MR Egger	21	21.3409	15	0.126287	-0.00239219	0.0148119	0.873851	0.172
genus	Intestinimonas	N-acetyl-L-alanine levels	Inverse variance weighted	21	21.378	16	0.164434
genus	Intestinimonas	N1-methyladenosine levels	MR Egger	21	11.3877	15	0.724658	-0.00125484	0.0126324	0.922187	0.802
genus	Intestinimonas	N1-methyladenosine levels	Inverse variance weighted	21	11.3976	16	0.784306
genus	Intestinimonas	Choline levels	MR Egger	21	17.3063	15	0.300888	0.00231318	0.0135518	0.866748	0.342
genus	Intestinimonas	Choline levels	Inverse variance weighted	21	17.3399	16	0.36394
genus	Intestinimonas	3-Hydroxybutyrate levels	MR Egger	21	12.8558	15	0.613438	-0.00811374	0.0131005	0.54498	0.688
genus	Intestinimonas	3-Hydroxybutyrate levels	Inverse variance weighted	21	13.2394	16	0.655183
genus	Intestinimonas	Phosphate levels (UKB data field 30810)	MR Egger	21	16.5077	15	0.349133	-0.00488811	0.0135377	0.723079	0.433
genus	Intestinimonas	Phosphate levels (UKB data field 30810)	Inverse variance weighted	21	16.6512	16	0.408507
genus	Intestinimonas	Threonine levels	MR Egger	21	21.0284	15	0.135924	-0.0114866	0.0156206	0.47347	0.165
genus	Intestinimonas	Threonine levels	Inverse variance weighted	21	21.7865	16	0.150221
genus	Intestinimonas	Pseudouridine levels	MR Egger	21	15.8152	15	0.394437	-0.00607433	0.0125583	0.635591	0.486
genus	Intestinimonas	Pseudouridine levels	Inverse variance weighted	21	16.0619	16	0.448649
genus	Intestinimonas	Nonadecanoate (19:0) levels	MR Egger	21	17.1622	15	0.309259	-0.00635232	0.0140604	0.657885	0.354
genus	Intestinimonas	Nonadecanoate (19:0) levels	Inverse variance weighted	21	17.3958	16	0.360445
genus	Intestinimonas	Plasma free asparagine levels	MR Egger	21	15.1142	15	0.443224	-0.0204337	0.0132269	0.143214	0.367
genus	Intestinimonas	Plasma free asparagine levels	Inverse variance weighted	21	17.5189	16	0.352809
genus	Intestinimonas	X-12104 levels	MR Egger	21	9.9035	15	0.825765	-0.0140138	0.0140333	0.333821	0.795
genus	Intestinimonas	X-12104 levels	Inverse variance weighted	21	10.9007	16	0.815571
genus	Intestinimonas	X-12407 levels	MR Egger	21	17.8878	15	0.268609	-0.00576019	0.01596	0.723196	0.292
genus	Intestinimonas	X-12407 levels	Inverse variance weighted	21	18.0432	16	0.321376
genus	Intestinimonas	X-18886 levels	MR Egger	21	22.2916	15	0.100383	0.00125114	0.0158383	0.938081	0.152
genus	Intestinimonas	X-18886 levels	Inverse variance weighted	21	22.3009	16	0.133739
genus	Intestinimonas	X-23780 levels	MR Egger	21	7.67595	15	0.936116	0.0038237	0.0134863	0.78065	0.951
genus	Intestinimonas	X-23780 levels	Inverse variance weighted	21	7.75633	16	0.955791
genus	Intestinimonas	X-23659 levels	MR Egger	21	9.4082	15	0.855225	-0.0176975	0.0123553	0.172546	0.792
genus	Intestinimonas	X-23659 levels	Inverse variance weighted	21	11.4599	16	0.780248
genus	Intestinimonas	3-methylcytidine levels	MR Egger	21	20.9728	15	0.137701	-5.25208e-05	0.0147559	0.997207	0.201
genus	Intestinimonas	3-methylcytidine levels	Inverse variance weighted	21	20.9728	16	0.179559
genus	Intestinimonas	X-12798 levels	MR Egger	21	24.1918	15	0.0619077	0.0121663	0.0168449	0.481248	0.068
genus	Intestinimonas	X-12798 levels	Inverse variance weighted	21	25.0331	16	0.0692445
genus	Intestinimonas	X-13431 levels	MR Egger	21	23.6388	15	0.0714865	-0.00430704	0.0163666	0.796007	0.107
genus	Intestinimonas	X-13431 levels	Inverse variance weighted	21	23.7479	16	0.0951559
genus	Intestinimonas	3-phosphoglycerate to adenosine 5'-diphosphate (ADP) ratio	MR Egger	21	23.7364	15	0.0697072	0.00859095	0.0222179	0.704432	0.102
genus	Intestinimonas	3-phosphoglycerate to adenosine 5'-diphosphate (ADP) ratio	Inverse variance weighted	21	23.973	16	0.0900961
genus	Intestinimonas	Adenosine 5'-monophosphate (AMP) to palmitate (16:0) ratio	MR Egger	21	12.6803	15	0.626978	-0.00974008	0.0131297	0.469644	0.656
genus	Intestinimonas	Adenosine 5'-monophosphate (AMP) to palmitate (16:0) ratio	Inverse variance weighted	21	13.2306	16	0.655828
genus	Intestinimonas	Adenosine 5'-diphosphate (ADP) to gluconate ratio	MR Egger	21	16.0319	15	0.379932	-0.00513349	0.0183006	0.782918	0.43
genus	Intestinimonas	Adenosine 5'-diphosphate (ADP) to gluconate ratio	Inverse variance weighted	21	16.116	16	0.444892
genus	Intestinimonas	Phosphate to oleoyl-linoleoyl-glycerol (18:1 to 18:2) [2] ratio	MR Egger	21	9.35965	15	0.857974	-0.00658751	0.0132884	0.627266	0.871
genus	Intestinimonas	Phosphate to oleoyl-linoleoyl-glycerol (18:1 to 18:2) [2] ratio	Inverse variance weighted	21	9.6054	16	0.886407
genus	Intestinimonas	2'-deoxyuridine to cytidine ratio	MR Egger	21	17.0448	15	0.316194	0.0206947	0.014519	0.174531	0.263
genus	Intestinimonas	2'-deoxyuridine to cytidine ratio	Inverse variance weighted	21	19.3534	16	0.250765
genus	Intestinimonas	Alpha-ketobutyrate to 3-methyl-2-oxobutyrate ratio	MR Egger	21	22.9909	15	0.0843327	0.00531805	0.0164063	0.750303	0.122
genus	Intestinimonas	Alpha-ketobutyrate to 3-methyl-2-oxobutyrate ratio	Inverse variance weighted	21	23.152	16	0.109732
genus	Intestinimonas	Adenosine 5'-diphosphate (ADP) to glucose ratio	MR Egger	21	11.129	15	0.743397	-0.0166586	0.01761	0.359152	0.754
genus	Intestinimonas	Adenosine 5'-diphosphate (ADP) to glucose ratio	Inverse variance weighted	21	12.0239	16	0.742335
genus	Intestinimonas	Glucose-to-mannose ratio	MR Egger	21	10.4729	15	0.788986	-0.0168453	0.0132396	0.222623	0.726
genus	Intestinimonas	Glucose-to-mannose ratio	Inverse variance weighted	21	12.0918	16	0.737639
genus	Intestinimonas	Choline phosphate to choline ratio	MR Egger	21	9.71382	15	0.837345	-0.024967	0.0126191	0.0665367	0.613
genus	Intestinimonas	Choline phosphate to choline ratio	Inverse variance weighted	21	13.6283	16	0.626382
genus	Intestinimonas	Threonine to pyruvate ratio	MR Egger	21	12.4592	15	0.643995	-0.0145081	0.0133063	0.29278	0.641
genus	Intestinimonas	Threonine to pyruvate ratio	Inverse variance weighted	21	13.6479	16	0.624923
genus	Intestinimonas	Bilirubin (Z,Z) to etiocholanolone glucuronide ratio	MR Egger	21	20.9655	15	0.137936	-0.00541404	0.0160401	0.740393	0.157
genus	Intestinimonas	Bilirubin (Z,Z) to etiocholanolone glucuronide ratio	Inverse variance weighted	21	21.1247	16	0.173767
family	Porphyromonadaceae	Benzoate levels	MR Egger	10	1.0795	5	0.955902	0.0110482	0.0287333	0.716413	0.978
family	Porphyromonadaceae	Benzoate levels	Inverse variance weighted	10	1.22735	6	0.975512
family	Porphyromonadaceae	DHEAS levels	MR Egger	10	7.24263	5	0.203212	-0.0404558	0.0285032	0.215022	0.127
family	Porphyromonadaceae	DHEAS levels	Inverse variance weighted	10	10.1607	6	0.118044
family	Porphyromonadaceae	Homocitrulline levels	MR Egger	10	7.70244	5	0.173415	0.0144582	0.0332129	0.681481	0.285
family	Porphyromonadaceae	Homocitrulline levels	Inverse variance weighted	10	7.99437	6	0.238516
family	Porphyromonadaceae	Threonate levels	MR Egger	10	7.99645	5	0.156431	-0.000631315	0.0340323	0.985917	0.278
family	Porphyromonadaceae	Threonate levels	Inverse variance weighted	10	7.997	6	0.238323
family	Porphyromonadaceae	Homostachydrine levels	MR Egger	10	3.60364	5	0.607767	-0.00920608	0.0264309	0.741795	0.712
family	Porphyromonadaceae	Homostachydrine levels	Inverse variance weighted	10	3.72496	6	0.713839
family	Porphyromonadaceae	N-acetyl-3-methylhistidine levels	MR Egger	10	3.63302	5	0.603362	0.0367737	0.0294247	0.266698	0.526
family	Porphyromonadaceae	N-acetyl-3-methylhistidine levels	Inverse variance weighted	10	5.19492	6	0.519068
family	Porphyromonadaceae	5-(galactosylhydroxy)-L-lysine levels	MR Egger	10	0.955038	5	0.96611	-0.00903272	0.0287381	0.765976	0.983
family	Porphyromonadaceae	5-(galactosylhydroxy)-L-lysine levels	Inverse variance weighted	10	1.05383	6	0.983489
family	Porphyromonadaceae	Oleoyl-linoleoyl-glycerol (18:1/18:2) [2] levels	MR Egger	10	4.50105	5	0.479743	-0.0092023	0.0274311	0.750889	0.621
family	Porphyromonadaceae	Oleoyl-linoleoyl-glycerol (18:1/18:2) [2] levels	Inverse variance weighted	10	4.61359	6	0.594238
family	Porphyromonadaceae	N-acetylcarnosine levels	MR Egger	10	8.24118	5	0.143435	-0.000754332	0.0272964	0.979022	0.27
family	Porphyromonadaceae	N-acetylcarnosine levels	Inverse variance weighted	10	8.24244	6	0.220874
family	Porphyromonadaceae	Sphingomyelin (d18:1/17:0, d17:1/18:0, d19:1/16:0) levels	MR Egger	10	0.635361	5	0.986327	-0.0377546	0.0262653	0.210103	0.836
family	Porphyromonadaceae	Sphingomyelin (d18:1/17:0, d17:1/18:0, d19:1/16:0) levels	Inverse variance weighted	10	2.70158	6	0.845261
family	Porphyromonadaceae	Behenoylcarnitine (C22) levels	MR Egger	10	6.36073	5	0.272683	-0.0257221	0.0323406	0.462479	0.326
family	Porphyromonadaceae	Behenoylcarnitine (C22) levels	Inverse variance weighted	10	7.16547	6	0.305816
family	Porphyromonadaceae	Hydroxy-cmpf levels	MR Egger	10	7.84706	5	0.164868	0.0204339	0.0337403	0.571202	0.224
family	Porphyromonadaceae	Hydroxy-cmpf levels	Inverse variance weighted	10	8.42269	6	0.208742
family	Porphyromonadaceae	3-hydroxypyridine glucuronide levels	MR Egger	10	6.64053	5	0.248776	-0.0206452	0.0374328	0.605014	0.361
family	Porphyromonadaceae	3-hydroxypyridine glucuronide levels	Inverse variance weighted	10	7.04451	6	0.31675
family	Porphyromonadaceae	(2,4 or 2,5)-dimethylphenol sulfate levels	MR Egger	10	7.0034	5	0.220387	-0.0277325	0.0407127	0.526023	0.305
family	Porphyromonadaceae	(2,4 or 2,5)-dimethylphenol sulfate levels	Inverse variance weighted	10	7.65332	6	0.264618
family	Porphyromonadaceae	N-succinyl-phenylalanine levels	MR Egger	10	4.22906	5	0.51693	0.0046035	0.0309371	0.887525	0.658
family	Porphyromonadaceae	N-succinyl-phenylalanine levels	Inverse variance weighted	10	4.2512	6	0.642723
family	Porphyromonadaceae	N-acetyl-L-alanine levels	MR Egger	10	8.25078	5	0.142945	0.0235501	0.0327948	0.504838	0.186
family	Porphyromonadaceae	N-acetyl-L-alanine levels	Inverse variance weighted	10	9.10172	6	0.167938
family	Porphyromonadaceae	N1-methyladenosine levels	MR Egger	10	2.50577	5	0.775625	0.00577274	0.0259368	0.832677	0.858
family	Porphyromonadaceae	N1-methyladenosine levels	Inverse variance weighted	10	2.55531	6	0.862227
family	Porphyromonadaceae	Gamma-glutamylhistidine levels	MR Egger	10	3.87557	5	0.567466	-0.0189326	0.0274337	0.520837	0.674
family	Porphyromonadaceae	Gamma-glutamylhistidine levels	Inverse variance weighted	10	4.35184	6	0.629178
family	Porphyromonadaceae	Choline levels	MR Egger	10	2.71243	5	0.744217	-0.0183544	0.0259159	0.510445	0.781
family	Porphyromonadaceae	Choline levels	Inverse variance weighted	10	3.21402	6	0.781546
family	Porphyromonadaceae	3-Hydroxybutyrate levels	MR Egger	10	2.13198	5	0.830599	-0.0116952	0.0269022	0.681881	0.89
family	Porphyromonadaceae	3-Hydroxybutyrate levels	Inverse variance weighted	10	2.32097	6	0.887942
family	Porphyromonadaceae	Phosphate levels (UKB data field 30810)	MR Egger	10	4.99658	5	0.416298	-0.0146607	0.0264968	0.603886	0.553
family	Porphyromonadaceae	Phosphate levels (UKB data field 30810)	Inverse variance weighted	10	5.30272	6	0.505613
family	Porphyromonadaceae	Threonine levels	MR Egger	10	3.39412	5	0.639466	0.00859986	0.0270904	0.76373	0.757
family	Porphyromonadaceae	Threonine levels	Inverse variance weighted	10	3.49489	6	0.744649
family	Porphyromonadaceae	Pseudouridine levels	MR Egger	10	7.58952	5	0.180356	-0.0052562	0.0309507	0.871805	0.266
family	Porphyromonadaceae	Pseudouridine levels	Inverse variance weighted	10	7.6333	6	0.266218
family	Porphyromonadaceae	Nonadecanoate (19:0) levels	MR Egger	10	4.96352	5	0.420348	-0.0491992	0.0269616	0.127621	0.237
family	Porphyromonadaceae	Nonadecanoate (19:0) levels	Inverse variance weighted	10	8.29336	6	0.217389
family	Porphyromonadaceae	Plasma free asparagine levels	MR Egger	10	3.15623	5	0.675914	-0.0328038	0.0270683	0.279694	0.605
family	Porphyromonadaceae	Plasma free asparagine levels	Inverse variance weighted	10	4.62491	6	0.592739
family	Porphyromonadaceae	X-12104 levels	MR Egger	10	1.59515	5	0.901836	0.0503609	0.0289057	0.141933	0.622
family	Porphyromonadaceae	X-12104 levels	Inverse variance weighted	10	4.63058	6	0.591988
family	Porphyromonadaceae	X-12407 levels	MR Egger	10	6.47858	5	0.262394	-0.0778275	0.0339046	0.0701667	0.058
family	Porphyromonadaceae	X-12407 levels	Inverse variance weighted	10	13.306	6	0.0384253
family	Porphyromonadaceae	X-18886 levels	MR Egger	10	3.37947	5	0.641698	-0.0144057	0.026707	0.612755	0.751
family	Porphyromonadaceae	X-18886 levels	Inverse variance weighted	10	3.67043	6	0.721174
family	Porphyromonadaceae	X-23780 levels	MR Egger	10	8.28989	5	0.140966	-0.0377342	0.0356739	0.338571	0.158
family	Porphyromonadaceae	X-23780 levels	Inverse variance weighted	10	10.1449	6	0.118681
family	Porphyromonadaceae	X-23659 levels	MR Egger	10	5.65649	5	0.341091	-0.00724599	0.0269801	0.798991	0.473
family	Porphyromonadaceae	X-23659 levels	Inverse variance weighted	10	5.73809	6	0.453159
family	Porphyromonadaceae	3-methylcytidine levels	MR Egger	10	6.17453	5	0.289605	0.041152	0.0285041	0.208417	0.227
family	Porphyromonadaceae	3-methylcytidine levels	Inverse variance weighted	10	8.74849	6	0.188224
family	Porphyromonadaceae	X-12798 levels	MR Egger	10	8.17887	5	0.146649	-0.0132765	0.0348671	0.719012	0.246
family	Porphyromonadaceae	X-12798 levels	Inverse variance weighted	10	8.41604	6	0.209179
family	Porphyromonadaceae	X-13431 levels	MR Egger	10	3.84889	5	0.571371	-0.00110129	0.0267824	0.968792	0.731
family	Porphyromonadaceae	X-13431 levels	Inverse variance weighted	10	3.85058	6	0.696889
family	Porphyromonadaceae	3-phosphoglycerate to adenosine 5'-diphosphate (ADP) ratio	MR Egger	10	2.47424	5	0.78037	-0.0543506	0.0361361	0.192897	0.599
family	Porphyromonadaceae	3-phosphoglycerate to adenosine 5'-diphosphate (ADP) ratio	Inverse variance weighted	10	4.73642	6	0.578036
family	Porphyromonadaceae	Adenosine 3',5'-cyclic monophosphate (cAMP) to taurocholate ratio	MR Egger	10	7.02349	5	0.218899	0.0238832	0.0365243	0.542053	0.284
family	Porphyromonadaceae	Adenosine 3',5'-cyclic monophosphate (cAMP) to taurocholate ratio	Inverse variance weighted	10	7.62412	6	0.266954
family	Porphyromonadaceae	Adenosine 5'-monophosphate (AMP) to palmitate (16:0) ratio	MR Egger	10	1.64298	5	0.896004	0.0211837	0.0269599	0.467598	0.883
family	Porphyromonadaceae	Adenosine 5'-monophosphate (AMP) to palmitate (16:0) ratio	Inverse variance weighted	10	2.26038	6	0.894262
family	Porphyromonadaceae	Adenosine 5'-diphosphate (ADP) to gluconate ratio	MR Egger	10	3.02154	5	0.696665	-0.0233902	0.0363514	0.548279	0.743
family	Porphyromonadaceae	Adenosine 5'-diphosphate (ADP) to gluconate ratio	Inverse variance weighted	10	3.43556	6	0.752522
family	Porphyromonadaceae	Phosphate to oleoyl-linoleoyl-glycerol (18:1 to 18:2) [2] ratio	MR Egger	10	1.4161	5	0.922544	0.017016	0.0272694	0.559991	0.945
family	Porphyromonadaceae	Phosphate to oleoyl-linoleoyl-glycerol (18:1 to 18:2) [2] ratio	Inverse variance weighted	10	1.80548	6	0.936691
family	Porphyromonadaceae	2'-deoxyuridine to cytidine ratio	MR Egger	10	1.64104	5	0.896243	-0.0207162	0.0279614	0.492068	0.908
family	Porphyromonadaceae	2'-deoxyuridine to cytidine ratio	Inverse variance weighted	10	2.18995	6	0.901426
family	Porphyromonadaceae	Alpha-ketobutyrate to 3-methyl-2-oxobutyrate ratio	MR Egger	10	1.14065	5	0.950443	-0.0210632	0.0272171	0.473977	0.938
family	Porphyromonadaceae	Alpha-ketobutyrate to 3-methyl-2-oxobutyrate ratio	Inverse variance weighted	10	1.73956	6	0.942026
family	Porphyromonadaceae	Adenosine 5'-diphosphate (ADP) to glucose ratio	MR Egger	10	3.83349	5	0.573629	-0.0275044	0.0360826	0.480296	0.638
family	Porphyromonadaceae	Adenosine 5'-diphosphate (ADP) to glucose ratio	Inverse variance weighted	10	4.41454	6	0.620765
family	Porphyromonadaceae	Glucose-to-mannose ratio	MR Egger	10	0.85849	5	0.973154	-0.0327903	0.027203	0.281981	0.88
family	Porphyromonadaceae	Glucose-to-mannose ratio	Inverse variance weighted	10	2.31146	6	0.888943
family	Porphyromonadaceae	Choline phosphate to choline ratio	MR Egger	10	2.7437	5	0.739427	-0.0152805	0.0258741	0.580489	0.784
family	Porphyromonadaceae	Choline phosphate to choline ratio	Inverse variance weighted	10	3.09247	6	0.797154
family	Porphyromonadaceae	Threonine to pyruvate ratio	MR Egger	10	1.4946	5	0.913692	0.00700453	0.0273114	0.807807	0.954
family	Porphyromonadaceae	Threonine to pyruvate ratio	Inverse variance weighted	10	1.56037	6	0.955384
family	Porphyromonadaceae	Bilirubin (Z,Z) to etiocholanolone glucuronide ratio	MR Egger	10	3.05109	5	0.692109	-0.00541365	0.0279934	0.854264	0.789
family	Porphyromonadaceae	Bilirubin (Z,Z) to etiocholanolone glucuronide ratio	Inverse variance weighted	10	3.08849	6	0.797661
genus	Senegalimassilia	Benzoate levels	MR Egger	9	4.03826	4	0.400853	0.0302155	0.0275635	0.334554	0.408
genus	Senegalimassilia	Benzoate levels	Inverse variance weighted	9	5.25143	5	0.385972
genus	Senegalimassilia	DHEAS levels	MR Egger	9	6.68546	4	0.153473	0.0219843	0.0292105	0.493548	0.218
genus	Senegalimassilia	DHEAS levels	Inverse variance weighted	9	7.63218	5	0.177706
genus	Senegalimassilia	Homocitrulline levels	MR Egger	9	2.17769	4	0.703117	-0.00215234	0.0255072	0.936807	0.821
genus	Senegalimassilia	Homocitrulline levels	Inverse variance weighted	9	2.18481	5	0.823028
genus	Senegalimassilia	Threonate levels	MR Egger	9	4.21694	4	0.377442	-0.0367177	0.0263085	0.235305	0.319
genus	Senegalimassilia	Threonate levels	Inverse variance weighted	9	6.27045	5	0.280786
genus	Senegalimassilia	Homostachydrine levels	MR Egger	9	3.52436	4	0.474184	9.63584e-05	0.0251716	0.997129	0.663
genus	Senegalimassilia	Homostachydrine levels	Inverse variance weighted	9	3.52438	5	0.619702
genus	Senegalimassilia	N-acetyl-3-methylhistidine levels	MR Egger	9	2.5829	4	0.629856	-0.0371132	0.0280666	0.256601	0.555
genus	Senegalimassilia	N-acetyl-3-methylhistidine levels	Inverse variance weighted	9	4.33144	5	0.502747
genus	Senegalimassilia	5-(galactosylhydroxy)-L-lysine levels	MR Egger	9	1.34829	4	0.85313	-0.0142664	0.0274748	0.630991	0.895
genus	Senegalimassilia	5-(galactosylhydroxy)-L-lysine levels	Inverse variance weighted	9	1.61792	5	0.899074
genus	Senegalimassilia	Oleoyl-linoleoyl-glycerol (18:1/18:2) [2] levels	MR Egger	9	1.5805	4	0.812292	0.025376	0.02612	0.386304	0.762
genus	Senegalimassilia	Oleoyl-linoleoyl-glycerol (18:1/18:2) [2] levels	Inverse variance weighted	9	2.52435	5	0.772824
genus	Senegalimassilia	N-acetylcarnosine levels	MR Egger	9	1.91163	4	0.752008	0.0575352	0.020239	0.0467352	0.086
genus	Senegalimassilia	N-acetylcarnosine levels	Inverse variance weighted	9	9.99311	5	0.0754306
genus	Senegalimassilia	Sphingomyelin (d18:1/17:0, d17:1/18:0, d19:1/16:0) levels	MR Egger	9	6.10874	4	0.191173	-0.0140446	0.0309264	0.673286	0.341
genus	Senegalimassilia	Sphingomyelin (d18:1/17:0, d17:1/18:0, d19:1/16:0) levels	Inverse variance weighted	9	6.4237	5	0.267146
genus	Senegalimassilia	Behenoylcarnitine (C22) levels	MR Egger	9	5.96715	4	0.201615	-0.018774	0.0336684	0.606839	0.297
genus	Senegalimassilia	Behenoylcarnitine (C22) levels	Inverse variance weighted	9	6.431	5	0.266509
genus	Senegalimassilia	Hydroxy-cmpf levels	MR Egger	9	11.7706	4	0.0191409	-0.0312399	0.0440518	0.517371	0.043
genus	Senegalimassilia	Hydroxy-cmpf levels	Inverse variance weighted	9	13.2505	5	0.0211407
genus	Senegalimassilia	3-hydroxypyridine glucuronide levels	MR Egger	9	9.21446	4	0.0559568	-0.0512544	0.0467066	0.334104	0.069
genus	Senegalimassilia	3-hydroxypyridine glucuronide levels	Inverse variance weighted	9	11.9885	5	0.0349454
genus	Senegalimassilia	(2,4 or 2,5)-dimethylphenol sulfate levels	MR Egger	9	7.56478	4	0.108887	-0.0175024	0.0442766	0.712798	0.209
genus	Senegalimassilia	(2,4 or 2,5)-dimethylphenol sulfate levels	Inverse variance weighted	9	7.8603	5	0.164105
genus	Senegalimassilia	N-succinyl-phenylalanine levels	MR Egger	9	6.9166	4	0.140362	-0.00731305	0.0391876	0.861044	0.249
genus	Senegalimassilia	N-succinyl-phenylalanine levels	Inverse variance weighted	9	6.97682	5	0.22237
genus	Senegalimassilia	N-acetyl-L-alanine levels	MR Egger	9	2.61536	4	0.624105	0.0530252	0.0243018	0.094539	0.194
genus	Senegalimassilia	N-acetyl-L-alanine levels	Inverse variance weighted	9	7.37624	5	0.194129
genus	Senegalimassilia	N1-methyladenosine levels	MR Egger	9	4.9735	4	0.290027	0.0501345	0.0275836	0.143285	0.12
genus	Senegalimassilia	N1-methyladenosine levels	Inverse variance weighted	9	9.08098	5	0.105878
genus	Senegalimassilia	Gamma-glutamylhistidine levels	MR Egger	9	4.37516	4	0.357608	-0.0283449	0.0273475	0.358528	0.373
genus	Senegalimassilia	Gamma-glutamylhistidine levels	Inverse variance weighted	9	5.55019	5	0.352474
genus	Senegalimassilia	Choline levels	MR Egger	9	6.03322	4	0.196681	-0.0228052	0.0303591	0.494322	0.231
genus	Senegalimassilia	Choline levels	Inverse variance weighted	9	6.88432	5	0.229387
genus	Senegalimassilia	3-Hydroxybutyrate levels	MR Egger	9	2.3598	4	0.669903	-0.0611591	0.0256415	0.0755642	0.17
genus	Senegalimassilia	3-Hydroxybutyrate levels	Inverse variance weighted	9	8.04879	5	0.153567
genus	Senegalimassilia	Phosphate levels (UKB data field 30810)	MR Egger	9	6.62809	4	0.156896	0.0102846	0.0325167	0.767602	0.317
genus	Senegalimassilia	Phosphate levels (UKB data field 30810)	Inverse variance weighted	9	6.79385	5	0.236429
genus	Senegalimassilia	Threonine levels	MR Egger	9	4.21044	4	0.378275	-0.00823528	0.0265025	0.77152	0.533
genus	Senegalimassilia	Threonine levels	Inverse variance weighted	9	4.31207	5	0.505414
genus	Senegalimassilia	Pseudouridine levels	MR Egger	9	2.53188	4	0.638937	0.0487226	0.0239578	0.111743	0.276
genus	Senegalimassilia	Pseudouridine levels	Inverse variance weighted	9	6.66775	5	0.246545
genus	Senegalimassilia	Nonadecanoate (19:0) levels	MR Egger	9	4.05269	4	0.398922	-0.0119682	0.0259491	0.668605	0.54
genus	Senegalimassilia	Nonadecanoate (19:0) levels	Inverse variance weighted	9	4.26821	5	0.511481
genus	Senegalimassilia	Plasma free asparagine levels	MR Egger	9	6.76866	4	0.14863	-0.0114778	0.0335726	0.749647	0.277
genus	Senegalimassilia	Plasma free asparagine levels	Inverse variance weighted	9	6.96645	5	0.223147
genus	Senegalimassilia	X-12104 levels	MR Egger	9	3.21996	4	0.521712	0.0325847	0.0276159	0.303409	0.497
genus	Senegalimassilia	X-12104 levels	Inverse variance weighted	9	4.61219	5	0.465015
genus	Senegalimassilia	X-12407 levels	MR Egger	9	3.26906	4	0.513849	0.0115514	0.0286517	0.707447	0.652
genus	Senegalimassilia	X-12407 levels	Inverse variance weighted	9	3.4316	5	0.633761
genus	Senegalimassilia	X-18886 levels	MR Egger	9	4.40315	4	0.354186	-0.0191157	0.0266923	0.513483	0.454
genus	Senegalimassilia	X-18886 levels	Inverse variance weighted	9	4.96772	5	0.419833
genus	Senegalimassilia	X-23780 levels	MR Egger	9	0.689284	4	0.952644	0.00955075	0.0263404	0.735258	0.978
genus	Senegalimassilia	X-23780 levels	Inverse variance weighted	9	0.820755	5	0.975691
genus	Senegalimassilia	X-23659 levels	MR Egger	9	3.92756	4	0.415899	0.0421372	0.0242376	0.157113	0.227
genus	Senegalimassilia	X-23659 levels	Inverse variance weighted	9	6.94995	5	0.224389
genus	Senegalimassilia	3-methylcytidine levels	MR Egger	9	1.43784	4	0.837593	0.0385892	0.0244175	0.18917	0.532
genus	Senegalimassilia	3-methylcytidine levels	Inverse variance weighted	9	3.93548	5	0.558742
genus	Senegalimassilia	X-12798 levels	MR Egger	9	0.977406	4	0.913202	-0.00959626	0.025919	0.729974	0.951
genus	Senegalimassilia	X-12798 levels	Inverse variance weighted	9	1.11448	5	0.952814
genus	Senegalimassilia	X-13431 levels	MR Egger	9	1.7306	4	0.785153	0.00454457	0.0255317	0.867376	0.887
genus	Senegalimassilia	X-13431 levels	Inverse variance weighted	9	1.76228	5	0.880962
genus	Senegalimassilia	3-phosphoglycerate to adenosine 5'-diphosphate (ADP) ratio	MR Egger	9	1.44319	4	0.836656	0.044609	0.0345124	0.265777	0.704
genus	Senegalimassilia	3-phosphoglycerate to adenosine 5'-diphosphate (ADP) ratio	Inverse variance weighted	9	3.11387	5	0.682436
genus	Senegalimassilia	Adenosine 3',5'-cyclic monophosphate (cAMP) to taurocholate ratio	MR Egger	9	2.12891	4	0.712063	-0.0543028	0.0293305	0.137764	0.367
genus	Senegalimassilia	Adenosine 3',5'-cyclic monophosphate (cAMP) to taurocholate ratio	Inverse variance weighted	9	5.55662	5	0.351777
genus	Senegalimassilia	Adenosine 5'-monophosphate (AMP) to palmitate (16:0) ratio	MR Egger	9	1.34345	4	0.853962	0.000475917	0.025693	0.986109	0.942
genus	Senegalimassilia	Adenosine 5'-monophosphate (AMP) to palmitate (16:0) ratio	Inverse variance weighted	9	1.34379	5	0.930362
genus	Senegalimassilia	Adenosine 5'-diphosphate (ADP) to gluconate ratio	MR Egger	9	4.44499	4	0.34912	-0.0443234	0.03657	0.292202	0.348
genus	Senegalimassilia	Adenosine 5'-diphosphate (ADP) to gluconate ratio	Inverse variance weighted	9	6.07738	5	0.298762
genus	Senegalimassilia	Phosphate to oleoyl-linoleoyl-glycerol (18:1 to 18:2) [2] ratio	MR Egger	9	2.80924	4	0.590238	-0.027383	0.026006	0.351766	0.537
genus	Senegalimassilia	Phosphate to oleoyl-linoleoyl-glycerol (18:1 to 18:2) [2] ratio	Inverse variance weighted	9	3.91794	5	0.56129
genus	Senegalimassilia	2'-deoxyuridine to cytidine ratio	MR Egger	9	0.945043	4	0.918012	0.00445537	0.0266423	0.875304	0.968
genus	Senegalimassilia	2'-deoxyuridine to cytidine ratio	Inverse variance weighted	9	0.973009	5	0.964713
genus	Senegalimassilia	Alpha-ketobutyrate to 3-methyl-2-oxobutyrate ratio	MR Egger	9	2.06041	4	0.724648	-0.0467949	0.0259237	0.145373	0.433
genus	Senegalimassilia	Alpha-ketobutyrate to 3-methyl-2-oxobutyrate ratio	Inverse variance weighted	9	5.31881	5	0.378223
genus	Senegalimassilia	Adenosine 5'-diphosphate (ADP) to glucose ratio	MR Egger	9	2.73444	4	0.603202	-0.0363589	0.0344352	0.350582	0.595
genus	Senegalimassilia	Adenosine 5'-diphosphate (ADP) to glucose ratio	Inverse variance weighted	9	3.84929	5	0.571313
genus	Senegalimassilia	Glucose-to-mannose ratio	MR Egger	9	12.076	4	0.0167948	0.0409587	0.0450455	0.414637	0.028
genus	Senegalimassilia	Glucose-to-mannose ratio	Inverse variance weighted	9	14.5721	5	0.0123561
genus	Senegalimassilia	Choline phosphate to choline ratio	MR Egger	9	9.04454	4	0.0599957	0.00909414	0.0372009	0.818902	0.154
genus	Senegalimassilia	Choline phosphate to choline ratio	Inverse variance weighted	9	9.17967	5	0.102109
genus	Senegalimassilia	Threonine to pyruvate ratio	MR Egger	9	4.54953	4	0.336715	-0.0375484	0.0277512	0.247461	0.277
genus	Senegalimassilia	Threonine to pyruvate ratio	Inverse variance weighted	9	6.63175	5	0.249499
genus	Senegalimassilia	Bilirubin (Z,Z) to etiocholanolone glucuronide ratio	MR Egger	9	0.92219	4	0.921356	-0.0121826	0.0265009	0.669603	0.949
genus	Senegalimassilia	Bilirubin (Z,Z) to etiocholanolone glucuronide ratio	Inverse variance weighted	9	1.13352	5	0.951094
