# Supplementary material for: Genetically predicted plasma metabolites mediate the causal relationship between gut microbiota and primary immune thrombocytopenia (ITP)
Source: Front Microbiol. 2024 Oct 28;15:1447729. doi: 10.3389/fmicb.2024.1447729 (PMC11551717; doi:10.3389/fmicb.2024.1447729)
Supplement: Supplementary file 12 [file Table_12.XLSX]

## Sheet: Sheet1
Supplementary Table S12: The causal effects of gut microbiota on plasma metabolites
Exposure.Level	Exposure.Taxa	Outcome	No. of SNPs	Methods	OR	95%CI	P-value
genus	Alistipes	Benzoate levels	13	MR Egger	0.726	(0.302 to 1.746)	0.49
				Weighted median	0.931	(0.730 to 1.188)	0.567
				Inverse variance weighted	0.943	(0.784 to 1.134)	0.532
				Simple mode	0.873	(0.603 to 1.264)	0.485
				Weighted mode	0.873	(0.582 to 1.309)	0.523
genus	Alistipes	DHEAS levels	13	MR Egger	1.2	(0.532 to 2.705)	0.669
				Weighted median	1.164	(0.932 to 1.455)	0.181
				Inverse variance weighted	1.029	(0.872 to 1.213)	0.736
				Simple mode	0.769	(0.491 to 1.205)	0.274
				Weighted mode	0.769	(0.490 to 1.206)	0.275
genus	Alistipes	Homocitrulline levels	13	MR Egger	0.752	(0.333 to 1.696)	0.506
				Weighted median	1.204	(0.958 to 1.513)	0.112
				Inverse variance weighted	1.124	(0.947 to 1.333)	0.181
				Simple mode	1.28	(0.877 to 1.868)	0.224
				Weighted mode	1.274	(0.884 to 1.835)	0.218
genus	Alistipes	Threonate levels	13	MR Egger	0.583	(0.259 to 1.316)	0.221
				Weighted median	0.812	(0.643 to 1.025)	0.08
				Inverse variance weighted	0.851	(0.717 to 1.010)	0.066
				Simple mode	0.806	(0.539 to 1.204)	0.313
				Weighted mode	0.803	(0.536 to 1.201)	0.305
genus	Alistipes	Homostachydrine levels	13	MR Egger	0.66	(0.296 to 1.474)	0.333
				Weighted median	1.12	(0.887 to 1.413)	0.341
				Inverse variance weighted	1.085	(0.916 to 1.284)	0.346
				Simple mode	1.158	(0.760 to 1.765)	0.507
				Weighted mode	1.146	(0.764 to 1.717)	0.523
genus	Alistipes	N-acetyl-3-methylhistidine levels	13	MR Egger	0.959	(0.393 to 2.340)	0.928
				Weighted median	1.024	(0.816 to 1.286)	0.835
				Inverse variance weighted	1.029	(0.853 to 1.242)	0.767
				Simple mode	0.984	(0.668 to 1.449)	0.936
				Weighted mode	0.99	(0.676 to 1.450)	0.961
genus	Alistipes	5-(galactosylhydroxy)-L-lysine levels	13	MR Egger	1.276	(0.530 to 3.074)	0.598
				Weighted median	1.154	(0.908 to 1.467)	0.242
				Inverse variance weighted	1.152	(0.957 to 1.385)	0.134
				Simple mode	1.336	(0.878 to 2.034)	0.201
				Weighted mode	1.314	(0.866 to 1.993)	0.223
genus	Alistipes	Oleoyl-linoleoyl-glycerol (18:1/18:2) [2] levels	13	MR Egger	1.456	(0.632 to 3.350)	0.396
				Weighted median	1.056	(0.829 to 1.344)	0.659
				Inverse variance weighted	1.019	(0.855 to 1.214)	0.834
				Simple mode	1.037	(0.688 to 1.562)	0.865
				Weighted mode	1.037	(0.701 to 1.534)	0.859
genus	Alistipes	N-acetylcarnosine levels	13	MR Egger	1.384	(0.712 to 2.690)	0.358
				Weighted median	1.13	(0.940 to 1.357)	0.194
				Inverse variance weighted	1.038	(0.904 to 1.192)	0.596
				Simple mode	1.207	(0.870 to 1.675)	0.282
				Weighted mode	1.207	(0.878 to 1.660)	0.27
genus	Alistipes	Sphingomyelin (d18:1/17:0, d17:1/18:0, d19:1/16:0) levels	13	MR Egger	1.649	(0.681 to 3.992)	0.291
				Weighted median	0.892	(0.705 to 1.129)	0.341
				Inverse variance weighted	0.858	(0.706 to 1.043)	0.125
				Simple mode	0.911	(0.617 to 1.345)	0.648
				Weighted mode	0.903	(0.629 to 1.294)	0.587
genus	Alistipes	Behenoylcarnitine (C22) levels	13	MR Egger	0.757	(0.314 to 1.824)	0.548
				Weighted median	1.109	(0.864 to 1.422)	0.416
				Inverse variance weighted	1.025	(0.852 to 1.233)	0.795
				Simple mode	1.149	(0.762 to 1.732)	0.521
				Weighted mode	1.153	(0.783 to 1.696)	0.485
genus	Alistipes	Hydroxy-cmpf levels	13	MR Egger	0.788	(0.291 to 2.133)	0.649
				Weighted median	0.762	(0.592 to 0.981)	0.035
				Inverse variance weighted	0.78	(0.638 to 0.953)	0.015
				Simple mode	0.718	(0.447 to 1.155)	0.197
				Weighted mode	0.736	(0.456 to 1.187)	0.232
genus	Alistipes	3-hydroxypyridine glucuronide levels	13	MR Egger	1.253	(0.413 to 3.803)	0.699
				Weighted median	0.84	(0.625 to 1.130)	0.25
				Inverse variance weighted	0.957	(0.762 to 1.201)	0.703
				Simple mode	0.813	(0.501 to 1.319)	0.418
				Weighted mode	0.823	(0.528 to 1.280)	0.404
genus	Alistipes	(2,4 or 2,5)-dimethylphenol sulfate levels	13	MR Egger	0.326	(0.115 to 0.918)	0.057
				Weighted median	0.752	(0.553 to 1.021)	0.068
				Inverse variance weighted	0.724	(0.578 to 0.907)	0.005
				Simple mode	0.795	(0.446 to 1.415)	0.45
				Weighted mode	0.812	(0.479 to 1.378)	0.456
genus	Alistipes	N-succinyl-phenylalanine levels	13	MR Egger	0.942	(0.363 to 2.447)	0.905
				Weighted median	1.007	(0.776 to 1.306)	0.959
				Inverse variance weighted	1.088	(0.891 to 1.330)	0.406
				Simple mode	0.979	(0.639 to 1.500)	0.923
				Weighted mode	0.976	(0.656 to 1.452)	0.908
genus	Alistipes	N-acetyl-L-alanine levels	13	MR Egger	1.381	(0.561 to 3.400)	0.497
				Weighted median	1.366	(1.093 to 1.707)	0.006
				Inverse variance weighted	1.341	(1.118 to 1.608)	0.002
				Simple mode	1.492	(1.023 to 2.177)	0.06
				Weighted mode	1.462	(1.009 to 2.118)	0.068
genus	Alistipes	N1-methyladenosine levels	13	MR Egger	1.708	(0.721 to 4.044)	0.249
				Weighted median	1.086	(0.858 to 1.375)	0.491
				Inverse variance weighted	1.055	(0.879 to 1.268)	0.564
				Simple mode	1.079	(0.730 to 1.593)	0.71
				Weighted mode	1.075	(0.740 to 1.562)	0.712
genus	Alistipes	Gamma-glutamylhistidine levels	13	MR Egger	0.72	(0.313 to 1.656)	0.456
				Weighted median	0.978	(0.787 to 1.216)	0.844
				Inverse variance weighted	0.964	(0.809 to 1.149)	0.685
				Simple mode	0.843	(0.598 to 1.191)	0.352
				Weighted mode	0.848	(0.580 to 1.241)	0.413
genus	Alistipes	Choline levels	13	MR Egger	1.017	(0.450 to 2.301)	0.968
				Weighted median	1.087	(0.862 to 1.371)	0.482
				Inverse variance weighted	1.176	(0.997 to 1.389)	0.055
				Simple mode	1.01	(0.690 to 1.479)	0.961
				Weighted mode	1.006	(0.706 to 1.434)	0.973
genus	Alistipes	3-Hydroxybutyrate levels	13	MR Egger	0.79	(0.349 to 1.789)	0.584
				Weighted median	0.944	(0.747 to 1.193)	0.631
				Inverse variance weighted	0.9	(0.758 to 1.069)	0.23
				Simple mode	0.977	(0.665 to 1.436)	0.908
				Weighted mode	0.974	(0.655 to 1.448)	0.897
genus	Alistipes	Phosphate levels (UKB data field 30810)	13	MR Egger	0.751	(0.268 to 2.106)	0.598
				Weighted median	1.062	(0.819 to 1.378)	0.651
				Inverse variance weighted	1.049	(0.849 to 1.296)	0.661
				Simple mode	1.022	(0.643 to 1.626)	0.927
				Weighted mode	1.007	(0.666 to 1.523)	0.973
genus	Alistipes	Threonine levels	13	MR Egger	1.277	(0.561 to 2.906)	0.572
				Weighted median	0.871	(0.678 to 1.119)	0.281
				Inverse variance weighted	0.959	(0.807 to 1.141)	0.638
				Simple mode	0.75	(0.491 to 1.146)	0.208
				Weighted mode	0.753	(0.485 to 1.168)	0.229
genus	Alistipes	Pseudouridine levels	13	MR Egger	0.76	(0.252 to 2.289)	0.635
				Weighted median	1.123	(0.891 to 1.416)	0.324
				Inverse variance weighted	1.138	(0.906 to 1.429)	0.267
				Simple mode	1.129	(0.808 to 1.577)	0.492
				Weighted mode	1.124	(0.828 to 1.525)	0.469
genus	Alistipes	Nonadecanoate (19:0) levels	13	MR Egger	1.261	(0.544 to 2.926)	0.599
				Weighted median	0.913	(0.715 to 1.167)	0.468
				Inverse variance weighted	0.894	(0.750 to 1.064)	0.208
				Simple mode	0.956	(0.637 to 1.436)	0.833
				Weighted mode	0.964	(0.636 to 1.462)	0.867
genus	Alistipes	Plasma free asparagine levels	13	MR Egger	0.905	(0.374 to 2.189)	0.828
				Weighted median	1.018	(0.804 to 1.289)	0.883
				Inverse variance weighted	0.963	(0.806 to 1.151)	0.678
				Simple mode	1.052	(0.698 to 1.585)	0.812
				Weighted mode	1.066	(0.703 to 1.615)	0.77
genus	Alistipes	X-12104 levels	13	MR Egger	1.533	(0.594 to 3.956)	0.396
				Weighted median	0.945	(0.734 to 1.216)	0.661
				Inverse variance weighted	1.02	(0.838 to 1.243)	0.84
				Simple mode	0.902	(0.590 to 1.379)	0.642
				Weighted mode	0.893	(0.576 to 1.387)	0.625
genus	Alistipes	X-12407 levels	13	MR Egger	1.809	(0.571 to 5.728)	0.335
				Weighted median	1	(0.743 to 1.344)	0.998
				Inverse variance weighted	1.083	(0.851 to 1.378)	0.516
				Simple mode	0.879	(0.526 to 1.470)	0.631
				Weighted mode	0.874	(0.539 to 1.417)	0.594
genus	Alistipes	X-18886 levels	13	MR Egger	1.062	(0.472 to 2.388)	0.888
				Weighted median	1.033	(0.825 to 1.294)	0.776
				Inverse variance weighted	1.021	(0.861 to 1.211)	0.812
				Simple mode	0.977	(0.661 to 1.446)	0.911
				Weighted mode	0.974	(0.670 to 1.415)	0.893
genus	Alistipes	X-23780 levels	13	MR Egger	1.849	(0.760 to 4.495)	0.202
				Weighted median	0.954	(0.738 to 1.232)	0.717
				Inverse variance weighted	0.892	(0.731 to 1.090)	0.263
				Simple mode	1.017	(0.692 to 1.494)	0.933
				Weighted mode	1.007	(0.679 to 1.495)	0.971
genus	Alistipes	X-23659 levels	13	MR Egger	1.005	(0.465 to 2.173)	0.989
				Weighted median	1.123	(0.899 to 1.402)	0.306
				Inverse variance weighted	0.95	(0.807 to 1.117)	0.533
				Simple mode	1.169	(0.774 to 1.766)	0.473
				Weighted mode	1.161	(0.788 to 1.711)	0.464
genus	Alistipes	3-methylcytidine levels	13	MR Egger	1.062	(0.424 to 2.660)	0.901
				Weighted median	1.03	(0.825 to 1.285)	0.796
				Inverse variance weighted	0.977	(0.812 to 1.177)	0.809
				Simple mode	1.044	(0.723 to 1.508)	0.822
				Weighted mode	1.052	(0.719 to 1.539)	0.8
genus	Alistipes	X-12798 levels	13	MR Egger	0.522	(0.182 to 1.496)	0.251
				Weighted median	0.923	(0.711 to 1.198)	0.547
				Inverse variance weighted	0.982	(0.783 to 1.231)	0.872
				Simple mode	0.871	(0.530 to 1.431)	0.596
				Weighted mode	0.89	(0.539 to 1.469)	0.657
genus	Alistipes	X-13431 levels	13	MR Egger	1.317	(0.444 to 3.907)	0.63
				Weighted median	0.939	(0.717 to 1.230)	0.649
				Inverse variance weighted	0.982	(0.787 to 1.227)	0.876
				Simple mode	1.15	(0.698 to 1.895)	0.593
				Weighted mode	1.075	(0.668 to 1.729)	0.772
genus	Alistipes	3-phosphoglycerate to adenosine 5'-diphosphate (ADP) ratio	13	MR Egger	1.589	(0.521 to 4.845)	0.433
				Weighted median	1.198	(0.871 to 1.647)	0.266
				Inverse variance weighted	1.088	(0.863 to 1.371)	0.474
				Simple mode	1.283	(0.750 to 2.194)	0.38
				Weighted mode	1.283	(0.724 to 2.274)	0.41
genus	Alistipes	Adenosine 3',5'-cyclic monophosphate (cAMP) to taurocholate ratio	13	MR Egger	2.062	(0.562 to 7.564)	0.299
				Weighted median	1.082	(0.799 to 1.465)	0.611
				Inverse variance weighted	1.025	(0.779 to 1.350)	0.86
				Simple mode	1.105	(0.646 to 1.891)	0.721
				Weighted mode	1.113	(0.671 to 1.846)	0.687
genus	Alistipes	Adenosine 5'-monophosphate (AMP) to palmitate (16:0) ratio	13	MR Egger	1.67	(0.680 to 4.100)	0.287
				Weighted median	0.979	(0.769 to 1.246)	0.862
				Inverse variance weighted	0.968	(0.799 to 1.174)	0.743
				Simple mode	0.96	(0.624 to 1.476)	0.855
				Weighted mode	0.96	(0.636 to 1.449)	0.849
genus	Alistipes	Adenosine 5'-diphosphate (ADP) to gluconate ratio	13	MR Egger	0.758	(0.165 to 3.485)	0.729
				Weighted median	0.731	(0.516 to 1.036)	0.078
				Inverse variance weighted	0.862	(0.633 to 1.174)	0.347
				Simple mode	0.654	(0.325 to 1.317)	0.258
				Weighted mode	0.662	(0.342 to 1.282)	0.245
genus	Alistipes	Phosphate to oleoyl-linoleoyl-glycerol (18:1 to 18:2) [2] ratio	13	MR Egger	0.524	(0.229 to 1.202)	0.155
				Weighted median	1.073	(0.846 to 1.360)	0.561
				Inverse variance weighted	0.973	(0.817 to 1.159)	0.759
				Simple mode	1.142	(0.756 to 1.724)	0.54
				Weighted mode	1.142	(0.755 to 1.728)	0.542
genus	Alistipes	2'-deoxyuridine to cytidine ratio	13	MR Egger	0.973	(0.416 to 2.272)	0.95
				Weighted median	1.06	(0.821 to 1.369)	0.655
				Inverse variance weighted	1.057	(0.884 to 1.263)	0.546
				Simple mode	0.819	(0.518 to 1.294)	0.409
				Weighted mode	0.834	(0.539 to 1.291)	0.432
genus	Alistipes	Alpha-ketobutyrate to 3-methyl-2-oxobutyrate ratio	13	MR Egger	0.533	(0.198 to 1.439)	0.24
				Weighted median	1.099	(0.845 to 1.429)	0.48
				Inverse variance weighted	1.039	(0.837 to 1.289)	0.731
				Simple mode	1.299	(0.791 to 2.132)	0.322
				Weighted mode	1.318	(0.825 to 2.105)	0.27
genus	Alistipes	Adenosine 5'-diphosphate (ADP) to glucose ratio	13	MR Egger	0.536	(0.101 to 2.852)	0.48
				Weighted median	0.814	(0.570 to 1.164)	0.26
				Inverse variance weighted	0.936	(0.663 to 1.321)	0.705
				Simple mode	0.696	(0.387 to 1.252)	0.25
				Weighted mode	0.707	(0.416 to 1.200)	0.223
genus	Alistipes	Glucose-to-mannose ratio	13	MR Egger	1.336	(0.585 to 3.052)	0.506
				Weighted median	1.07	(0.844 to 1.356)	0.577
				Inverse variance weighted	1.026	(0.863 to 1.221)	0.769
				Simple mode	1.023	(0.692 to 1.511)	0.913
				Weighted mode	1.036	(0.695 to 1.543)	0.866
genus	Alistipes	Choline phosphate to choline ratio	13	MR Egger	0.796	(0.363 to 1.750)	0.582
				Weighted median	0.781	(0.623 to 0.979)	0.032
				Inverse variance weighted	0.85	(0.720 to 1.003)	0.055
				Simple mode	0.738	(0.479 to 1.137)	0.194
				Weighted mode	0.74	(0.507 to 1.081)	0.146
genus	Alistipes	Threonine to pyruvate ratio	13	MR Egger	1.489	(0.649 to 3.416)	0.367
				Weighted median	0.893	(0.701 to 1.137)	0.358
				Inverse variance weighted	0.865	(0.726 to 1.030)	0.104
				Simple mode	0.912	(0.607 to 1.368)	0.663
				Weighted mode	0.908	(0.627 to 1.314)	0.618
genus	Alistipes	Bilirubin (Z,Z) to etiocholanolone glucuronide ratio	13	MR Egger	1.188	(0.494 to 2.856)	0.707
				Weighted median	0.935	(0.720 to 1.214)	0.613
				Inverse variance weighted	0.98	(0.820 to 1.172)	0.828
				Simple mode	0.936	(0.592 to 1.480)	0.782
				Weighted mode	0.951	(0.613 to 1.476)	0.826
genus	Eubacteriumoxidoreducensgroup	Benzoate levels	7	MR Egger	0.868	(0.536 to 1.406)	0.591
				Weighted median	0.985	(0.840 to 1.155)	0.852
				Inverse variance weighted	1.002	(0.876 to 1.145)	0.978
				Simple mode	0.933	(0.746 to 1.166)	0.563
				Weighted mode	0.936	(0.741 to 1.183)	0.601
genus	Eubacteriumoxidoreducensgroup	DHEAS levels	7	MR Egger	0.858	(0.549 to 1.343)	0.533
				Weighted median	1.028	(0.887 to 1.191)	0.713
				Inverse variance weighted	1.052	(0.931 to 1.189)	0.417
				Simple mode	1.03	(0.829 to 1.279)	0.8
				Weighted mode	1.021	(0.835 to 1.248)	0.848
genus	Eubacteriumoxidoreducensgroup	Homocitrulline levels	7	MR Egger	1.122	(0.597 to 2.108)	0.735
				Weighted median	0.952	(0.801 to 1.131)	0.575
				Inverse variance weighted	0.948	(0.804 to 1.116)	0.52
				Simple mode	0.876	(0.643 to 1.192)	0.431
				Weighted mode	1.044	(0.782 to 1.394)	0.779
genus	Eubacteriumoxidoreducensgroup	Threonate levels	7	MR Egger	0.915	(0.582 to 1.439)	0.716
				Weighted median	0.961	(0.830 to 1.113)	0.597
				Inverse variance weighted	0.955	(0.843 to 1.083)	0.476
				Simple mode	0.95	(0.762 to 1.186)	0.668
				Weighted mode	0.954	(0.779 to 1.168)	0.664
genus	Eubacteriumoxidoreducensgroup	Homostachydrine levels	7	MR Egger	0.776	(0.392 to 1.537)	0.5
				Weighted median	1.036	(0.859 to 1.250)	0.708
				Inverse variance weighted	1.01	(0.841 to 1.213)	0.916
				Simple mode	0.974	(0.705 to 1.346)	0.879
				Weighted mode	1.015	(0.771 to 1.338)	0.917
genus	Eubacteriumoxidoreducensgroup	N-acetyl-3-methylhistidine levels	7	MR Egger	0.936	(0.571 to 1.535)	0.805
				Weighted median	0.898	(0.758 to 1.064)	0.214
				Inverse variance weighted	0.912	(0.795 to 1.046)	0.187
				Simple mode	0.89	(0.703 to 1.126)	0.368
				Weighted mode	0.893	(0.710 to 1.124)	0.372
genus	Eubacteriumoxidoreducensgroup	5-(galactosylhydroxy)-L-lysine levels	7	MR Egger	1.082	(0.662 to 1.768)	0.766
				Weighted median	1.008	(0.843 to 1.205)	0.931
				Inverse variance weighted	0.975	(0.852 to 1.115)	0.71
				Simple mode	1.064	(0.833 to 1.358)	0.639
				Weighted mode	1.038	(0.799 to 1.347)	0.791
genus	Eubacteriumoxidoreducensgroup	Oleoyl-linoleoyl-glycerol (18:1/18:2) [2] levels	7	MR Egger	0.955	(0.505 to 1.806)	0.894
				Weighted median	1.026	(0.852 to 1.235)	0.789
				Inverse variance weighted	0.986	(0.840 to 1.159)	0.867
				Simple mode	1.093	(0.836 to 1.429)	0.539
				Weighted mode	1.055	(0.807 to 1.380)	0.708
genus	Eubacteriumoxidoreducensgroup	N-acetylcarnosine levels	7	MR Egger	0.775	(0.541 to 1.110)	0.223
				Weighted median	1.007	(0.884 to 1.147)	0.915
				Inverse variance weighted	1.019	(0.923 to 1.126)	0.704
				Simple mode	1.074	(0.874 to 1.318)	0.523
				Weighted mode	1.034	(0.863 to 1.239)	0.731
genus	Eubacteriumoxidoreducensgroup	Sphingomyelin (d18:1/17:0, d17:1/18:0, d19:1/16:0) levels	7	MR Egger	1.266	(0.801 to 2.000)	0.359
				Weighted median	1.135	(0.969 to 1.331)	0.117
				Inverse variance weighted	1.067	(0.944 to 1.206)	0.297
				Simple mode	1.168	(0.946 to 1.443)	0.199
				Weighted mode	1.168	(0.931 to 1.466)	0.228
genus	Eubacteriumoxidoreducensgroup	Behenoylcarnitine (C22) levels	7	MR Egger	0.912	(0.558 to 1.490)	0.728
				Weighted median	0.969	(0.812 to 1.155)	0.724
				Inverse variance weighted	0.962	(0.841 to 1.102)	0.577
				Simple mode	0.971	(0.758 to 1.245)	0.825
				Weighted mode	0.97	(0.771 to 1.219)	0.8
genus	Eubacteriumoxidoreducensgroup	Hydroxy-cmpf levels	7	MR Egger	2.014	(0.940 to 4.315)	0.132
				Weighted median	1.22	(1.000 to 1.488)	0.05
				Inverse variance weighted	1.071	(0.842 to 1.363)	0.577
				Simple mode	1.275	(0.954 to 1.703)	0.151
				Weighted mode	1.266	(0.967 to 1.657)	0.137
genus	Eubacteriumoxidoreducensgroup	3-hydroxypyridine glucuronide levels	7	MR Egger	1.377	(0.801 to 2.368)	0.299
				Weighted median	1.099	(0.896 to 1.349)	0.365
				Inverse variance weighted	1.032	(0.888 to 1.199)	0.682
				Simple mode	1.15	(0.829 to 1.595)	0.434
				Weighted mode	1.165	(0.847 to 1.603)	0.384
genus	Eubacteriumoxidoreducensgroup	(2,4 or 2,5)-dimethylphenol sulfate levels	7	MR Egger	0.743	(0.419 to 1.318)	0.357
				Weighted median	0.966	(0.789 to 1.181)	0.735
				Inverse variance weighted	0.991	(0.845 to 1.163)	0.916
				Simple mode	0.863	(0.607 to 1.227)	0.443
				Weighted mode	0.849	(0.610 to 1.182)	0.37
genus	Eubacteriumoxidoreducensgroup	N-succinyl-phenylalanine levels	7	MR Egger	1.1	(0.651 to 1.860)	0.736
				Weighted median	1.003	(0.829 to 1.213)	0.976
				Inverse variance weighted	0.965	(0.834 to 1.116)	0.63
				Simple mode	1.01	(0.765 to 1.334)	0.946
				Weighted mode	1.014	(0.795 to 1.294)	0.915
genus	Eubacteriumoxidoreducensgroup	N-acetyl-L-alanine levels	7	MR Egger	1.063	(0.507 to 2.226)	0.878
				Weighted median	1.014	(0.861 to 1.194)	0.869
				Inverse variance weighted	1.024	(0.849 to 1.234)	0.807
				Simple mode	1.04	(0.781 to 1.385)	0.798
				Weighted mode	1.068	(0.849 to 1.344)	0.593
genus	Eubacteriumoxidoreducensgroup	N1-methyladenosine levels	7	MR Egger	0.7	(0.452 to 1.083)	0.17
				Weighted median	1.07	(0.910 to 1.260)	0.412
				Inverse variance weighted	1.011	(0.896 to 1.141)	0.862
				Simple mode	1.12	(0.877 to 1.430)	0.398
				Weighted mode	1.12	(0.870 to 1.443)	0.413
genus	Eubacteriumoxidoreducensgroup	Gamma-glutamylhistidine levels	7	MR Egger	0.849	(0.487 to 1.481)	0.59
				Weighted median	1.014	(0.855 to 1.202)	0.877
				Inverse variance weighted	1.005	(0.868 to 1.162)	0.951
				Simple mode	1.048	(0.791 to 1.388)	0.757
				Weighted mode	1.054	(0.804 to 1.381)	0.718
genus	Eubacteriumoxidoreducensgroup	Choline levels	7	MR Egger	0.826	(0.534 to 1.279)	0.431
				Weighted median	0.947	(0.810 to 1.107)	0.494
				Inverse variance weighted	0.922	(0.817 to 1.040)	0.187
				Simple mode	0.98	(0.792 to 1.213)	0.858
				Weighted mode	0.975	(0.788 to 1.206)	0.822
genus	Eubacteriumoxidoreducensgroup	3-Hydroxybutyrate levels	7	MR Egger	0.934	(0.593 to 1.469)	0.778
				Weighted median	1.026	(0.881 to 1.195)	0.743
				Inverse variance weighted	1.062	(0.936 to 1.204)	0.35
				Simple mode	1.032	(0.826 to 1.289)	0.792
				Weighted mode	1.028	(0.831 to 1.272)	0.806
genus	Eubacteriumoxidoreducensgroup	Phosphate levels (UKB data field 30810)	7	MR Egger	1.005	(0.642 to 1.571)	0.985
				Weighted median	0.998	(0.858 to 1.160)	0.976
				Inverse variance weighted	1.033	(0.913 to 1.169)	0.604
				Simple mode	0.983	(0.776 to 1.246)	0.895
				Weighted mode	0.989	(0.807 to 1.212)	0.918
genus	Eubacteriumoxidoreducensgroup	Threonine levels	7	MR Egger	1.156	(0.732 to 1.826)	0.561
				Weighted median	1.063	(0.909 to 1.243)	0.444
				Inverse variance weighted	1.061	(0.935 to 1.204)	0.356
				Simple mode	1.056	(0.829 to 1.345)	0.674
				Weighted mode	1.08	(0.861 to 1.354)	0.533
genus	Eubacteriumoxidoreducensgroup	Pseudouridine levels	7	MR Egger	0.714	(0.467 to 1.090)	0.179
				Weighted median	0.956	(0.821 to 1.112)	0.557
				Inverse variance weighted	0.95	(0.840 to 1.075)	0.418
				Simple mode	1.006	(0.806 to 1.256)	0.959
				Weighted mode	0.964	(0.763 to 1.218)	0.77
genus	Eubacteriumoxidoreducensgroup	Nonadecanoate (19:0) levels	7	MR Egger	0.962	(0.542 to 1.706)	0.899
				Weighted median	1.075	(0.899 to 1.286)	0.429
				Inverse variance weighted	1.045	(0.903 to 1.209)	0.553
				Simple mode	1.15	(0.862 to 1.534)	0.378
				Weighted mode	1.112	(0.863 to 1.433)	0.443
genus	Eubacteriumoxidoreducensgroup	Plasma free asparagine levels	7	MR Egger	1.114	(0.706 to 1.760)	0.662
				Weighted median	0.955	(0.812 to 1.124)	0.581
				Inverse variance weighted	1.003	(0.884 to 1.138)	0.964
				Simple mode	0.91	(0.702 to 1.180)	0.503
				Weighted mode	0.913	(0.701 to 1.190)	0.528
genus	Eubacteriumoxidoreducensgroup	X-12104 levels	7	MR Egger	0.64	(0.393 to 1.045)	0.134
				Weighted median	1.066	(0.889 to 1.279)	0.491
				Inverse variance weighted	0.984	(0.859 to 1.126)	0.81
				Simple mode	1.07	(0.836 to 1.370)	0.608
				Weighted mode	1.075	(0.821 to 1.406)	0.618
genus	Eubacteriumoxidoreducensgroup	X-12407 levels	7	MR Egger	1.235	(0.746 to 2.046)	0.45
				Weighted median	0.992	(0.820 to 1.199)	0.932
				Inverse variance weighted	0.992	(0.862 to 1.142)	0.915
				Simple mode	0.934	(0.693 to 1.260)	0.672
				Weighted mode	0.986	(0.757 to 1.286)	0.922
genus	Eubacteriumoxidoreducensgroup	X-18886 levels	7	MR Egger	0.816	(0.520 to 1.280)	0.417
				Weighted median	1.132	(0.964 to 1.329)	0.129
				Inverse variance weighted	1.089	(0.962 to 1.234)	0.178
				Simple mode	1.196	(0.947 to 1.510)	0.184
				Weighted mode	1.194	(0.937 to 1.520)	0.201
genus	Eubacteriumoxidoreducensgroup	X-23780 levels	7	MR Egger	0.885	(0.556 to 1.411)	0.63
				Weighted median	0.934	(0.787 to 1.109)	0.438
				Inverse variance weighted	0.915	(0.804 to 1.041)	0.175
				Simple mode	0.807	(0.610 to 1.067)	0.183
				Weighted mode	0.971	(0.756 to 1.247)	0.824
genus	Eubacteriumoxidoreducensgroup	X-23659 levels	7	MR Egger	0.91	(0.552 to 1.501)	0.727
				Weighted median	0.948	(0.807 to 1.114)	0.515
				Inverse variance weighted	0.949	(0.836 to 1.078)	0.421
				Simple mode	0.932	(0.729 to 1.192)	0.597
				Weighted mode	0.943	(0.746 to 1.192)	0.642
genus	Eubacteriumoxidoreducensgroup	3-methylcytidine levels	7	MR Egger	0.823	(0.534 to 1.269)	0.418
				Weighted median	0.987	(0.852 to 1.144)	0.866
				Inverse variance weighted	0.97	(0.860 to 1.093)	0.615
				Simple mode	1.013	(0.828 to 1.239)	0.906
				Weighted mode	1.017	(0.813 to 1.273)	0.885
genus	Eubacteriumoxidoreducensgroup	X-12798 levels	7	MR Egger	1.181	(0.667 to 2.091)	0.593
				Weighted median	1.01	(0.850 to 1.200)	0.911
				Inverse variance weighted	1.022	(0.881 to 1.185)	0.775
				Simple mode	0.897	(0.676 to 1.190)	0.479
				Weighted mode	0.966	(0.737 to 1.266)	0.81
genus	Eubacteriumoxidoreducensgroup	X-13431 levels	7	MR Egger	1.106	(0.593 to 2.063)	0.764
				Weighted median	1.049	(0.883 to 1.248)	0.585
				Inverse variance weighted	1.045	(0.892 to 1.223)	0.588
				Simple mode	1.039	(0.794 to 1.358)	0.792
				Weighted mode	1.054	(0.842 to 1.320)	0.662
genus	Eubacteriumoxidoreducensgroup	3-phosphoglycerate to adenosine 5'-diphosphate (ADP) ratio	7	MR Egger	1.548	(0.840 to 2.853)	0.22
				Weighted median	1.072	(0.853 to 1.349)	0.55
				Inverse variance weighted	1.059	(0.895 to 1.254)	0.503
				Simple mode	1.213	(0.849 to 1.734)	0.33
				Weighted mode	1.23	(0.859 to 1.761)	0.302
genus	Eubacteriumoxidoreducensgroup	Adenosine 3',5'-cyclic monophosphate (cAMP) to taurocholate ratio	7	MR Egger	0.74	(0.402 to 1.361)	0.377
				Weighted median	1.062	(0.880 to 1.283)	0.529
				Inverse variance weighted	1.11	(0.927 to 1.329)	0.256
				Simple mode	1.069	(0.819 to 1.396)	0.64
				Weighted mode	1.049	(0.828 to 1.329)	0.705
genus	Eubacteriumoxidoreducensgroup	Adenosine 5'-monophosphate (AMP) to palmitate (16:0) ratio	7	MR Egger	1.008	(0.559 to 1.818)	0.981
				Weighted median	1.045	(0.872 to 1.253)	0.634
				Inverse variance weighted	0.999	(0.861 to 1.159)	0.988
				Simple mode	1.115	(0.847 to 1.466)	0.468
				Weighted mode	1.064	(0.821 to 1.377)	0.657
genus	Eubacteriumoxidoreducensgroup	Adenosine 5'-diphosphate (ADP) to gluconate ratio	7	MR Egger	0.519	(0.281 to 0.958)	0.09
				Weighted median	0.801	(0.632 to 1.014)	0.065
				Inverse variance weighted	0.874	(0.731 to 1.044)	0.137
				Simple mode	0.746	(0.481 to 1.157)	0.238
				Weighted mode	0.738	(0.491 to 1.108)	0.193
genus	Eubacteriumoxidoreducensgroup	Phosphate to oleoyl-linoleoyl-glycerol (18:1 to 18:2) [2] ratio	7	MR Egger	1.002	(0.498 to 2.016)	0.995
				Weighted median	1.06	(0.880 to 1.278)	0.538
				Inverse variance weighted	1.017	(0.852 to 1.213)	0.852
				Simple mode	1.015	(0.745 to 1.382)	0.927
				Weighted mode	1.048	(0.808 to 1.359)	0.736
genus	Eubacteriumoxidoreducensgroup	2'-deoxyuridine to cytidine ratio	7	MR Egger	1.706	(1.066 to 2.732)	0.077
				Weighted median	0.962	(0.798 to 1.158)	0.68
				Inverse variance weighted	1.014	(0.886 to 1.160)	0.842
				Simple mode	0.952	(0.720 to 1.260)	0.745
				Weighted mode	0.952	(0.709 to 1.279)	0.757
genus	Eubacteriumoxidoreducensgroup	Alpha-ketobutyrate to 3-methyl-2-oxobutyrate ratio	7	MR Egger	1.15	(0.726 to 1.822)	0.577
				Weighted median	0.988	(0.840 to 1.163)	0.885
				Inverse variance weighted	0.931	(0.820 to 1.057)	0.269
				Simple mode	0.973	(0.750 to 1.262)	0.843
				Weighted mode	0.986	(0.779 to 1.248)	0.91
genus	Eubacteriumoxidoreducensgroup	Adenosine 5'-diphosphate (ADP) to glucose ratio	7	MR Egger	0.652	(0.355 to 1.199)	0.227
				Weighted median	0.821	(0.660 to 1.022)	0.078
				Inverse variance weighted	0.92	(0.778 to 1.089)	0.333
				Simple mode	0.803	(0.554 to 1.165)	0.292
				Weighted mode	0.808	(0.575 to 1.134)	0.263
genus	Eubacteriumoxidoreducensgroup	Glucose-to-mannose ratio	7	MR Egger	1.094	(0.691 to 1.730)	0.718
				Weighted median	0.966	(0.825 to 1.132)	0.667
				Inverse variance weighted	0.948	(0.835 to 1.077)	0.413
				Simple mode	0.846	(0.649 to 1.104)	0.264
				Weighted mode	1.065	(0.825 to 1.373)	0.647
genus	Eubacteriumoxidoreducensgroup	Choline phosphate to choline ratio	7	MR Egger	1.083	(0.699 to 1.678)	0.735
				Weighted median	1.073	(0.916 to 1.256)	0.383
				Inverse variance weighted	1.067	(0.945 to 1.204)	0.296
				Simple mode	1.067	(0.857 to 1.327)	0.584
				Weighted mode	1.05	(0.834 to 1.321)	0.694
genus	Eubacteriumoxidoreducensgroup	Threonine to pyruvate ratio	7	MR Egger	1.724	(1.086 to 2.735)	0.069
				Weighted median	1.235	(1.027 to 1.485)	0.025
				Inverse variance weighted	1.227	(1.080 to 1.394)	0.002
				Simple mode	1.278	(0.958 to 1.705)	0.147
				Weighted mode	1.29	(0.964 to 1.728)	0.138
genus	Eubacteriumoxidoreducensgroup	Bilirubin (Z,Z) to etiocholanolone glucuronide ratio	7	MR Egger	0.985	(0.550 to 1.762)	0.96
				Weighted median	0.922	(0.780 to 1.091)	0.345
				Inverse variance weighted	0.965	(0.833 to 1.118)	0.636
				Simple mode	0.893	(0.716 to 1.113)	0.352
				Weighted mode	0.907	(0.741 to 1.111)	0.384
genus	Intestinimonas	Benzoate levels	17	MR Egger	1.292	(0.921 to 1.811)	0.158
				Weighted median	1.03	(0.874 to 1.215)	0.722
				Inverse variance weighted	1.11	(0.972 to 1.267)	0.124
				Simple mode	0.998	(0.757 to 1.314)	0.987
				Weighted mode	1.01	(0.802 to 1.273)	0.931
genus	Intestinimonas	DHEAS levels	17	MR Egger	0.874	(0.684 to 1.117)	0.298
				Weighted median	0.975	(0.844 to 1.127)	0.736
				Inverse variance weighted	0.982	(0.892 to 1.082)	0.718
				Simple mode	1.077	(0.836 to 1.386)	0.575
				Weighted mode	0.967	(0.762 to 1.229)	0.789
genus	Intestinimonas	Homocitrulline levels	17	MR Egger	1.017	(0.771 to 1.342)	0.906
				Weighted median	0.95	(0.821 to 1.099)	0.487
				Inverse variance weighted	0.989	(0.887 to 1.103)	0.841
				Simple mode	0.953	(0.756 to 1.201)	0.688
				Weighted mode	0.953	(0.764 to 1.188)	0.673
genus	Intestinimonas	Threonate levels	17	MR Egger	1.066	(0.807 to 1.409)	0.657
				Weighted median	0.939	(0.811 to 1.087)	0.401
				Inverse variance weighted	0.958	(0.859 to 1.069)	0.446
				Simple mode	0.916	(0.713 to 1.176)	0.501
				Weighted mode	0.916	(0.712 to 1.178)	0.504
genus	Intestinimonas	Homostachydrine levels	17	MR Egger	1.07	(0.770 to 1.485)	0.693
				Weighted median	0.956	(0.819 to 1.117)	0.572
				Inverse variance weighted	1.002	(0.884 to 1.137)	0.973
				Simple mode	0.933	(0.693 to 1.257)	0.655
				Weighted mode	0.936	(0.707 to 1.241)	0.652
genus	Intestinimonas	N-acetyl-3-methylhistidine levels	17	MR Egger	1.113	(0.822 to 1.507)	0.5
				Weighted median	0.972	(0.830 to 1.138)	0.723
				Inverse variance weighted	0.99	(0.878 to 1.116)	0.866
				Simple mode	0.95	(0.715 to 1.263)	0.729
				Weighted mode	0.957	(0.719 to 1.274)	0.769
genus	Intestinimonas	5-(galactosylhydroxy)-L-lysine levels	17	MR Egger	1.028	(0.691 to 1.530)	0.894
				Weighted median	1.108	(0.931 to 1.318)	0.249
				Inverse variance weighted	1.102	(0.946 to 1.284)	0.21
				Simple mode	1.186	(0.859 to 1.637)	0.315
				Weighted mode	1.13	(0.845 to 1.511)	0.42
genus	Intestinimonas	Oleoyl-linoleoyl-glycerol (18:1/18:2) [2] levels	17	MR Egger	0.995	(0.749 to 1.321)	0.971
				Weighted median	0.969	(0.827 to 1.136)	0.701
				Inverse variance weighted	0.986	(0.882 to 1.103)	0.81
				Simple mode	0.927	(0.700 to 1.228)	0.604
				Weighted mode	0.937	(0.709 to 1.238)	0.652
genus	Intestinimonas	N-acetylcarnosine levels	17	MR Egger	1.168	(0.919 to 1.483)	0.223
				Weighted median	1.011	(0.891 to 1.147)	0.868
				Inverse variance weighted	1.02	(0.927 to 1.122)	0.692
				Simple mode	0.994	(0.823 to 1.201)	0.95
				Weighted mode	1.002	(0.833 to 1.204)	0.987
genus	Intestinimonas	Sphingomyelin (d18:1/17:0, d17:1/18:0, d19:1/16:0) levels	17	MR Egger	1.156	(0.880 to 1.517)	0.313
				Weighted median	1.109	(0.964 to 1.277)	0.149
				Inverse variance weighted	1.122	(1.008 to 1.249)	0.035
				Simple mode	1.24	(0.978 to 1.573)	0.095
				Weighted mode	1.016	(0.791 to 1.305)	0.904
genus	Intestinimonas	Behenoylcarnitine (C22) levels	17	MR Egger	1.265	(0.937 to 1.707)	0.146
				Weighted median	1.026	(0.873 to 1.206)	0.752
				Inverse variance weighted	1.076	(0.955 to 1.213)	0.228
				Simple mode	0.983	(0.748 to 1.293)	0.906
				Weighted mode	0.992	(0.769 to 1.279)	0.951
genus	Intestinimonas	Hydroxy-cmpf levels	17	MR Egger	1.114	(0.843 to 1.473)	0.46
				Weighted median	1.084	(0.935 to 1.256)	0.285
				Inverse variance weighted	1.088	(0.975 to 1.215)	0.132
				Simple mode	1.049	(0.816 to 1.350)	0.713
				Weighted mode	1.057	(0.830 to 1.346)	0.658
genus	Intestinimonas	3-hydroxypyridine glucuronide levels	17	MR Egger	1.068	(0.742 to 1.535)	0.729
				Weighted median	1.022	(0.853 to 1.225)	0.814
				Inverse variance weighted	1.038	(0.903 to 1.193)	0.598
				Simple mode	0.905	(0.681 to 1.202)	0.499
				Weighted mode	0.918	(0.697 to 1.210)	0.553
genus	Intestinimonas	(2,4 or 2,5)-dimethylphenol sulfate levels	17	MR Egger	1.205	(0.838 to 1.732)	0.329
				Weighted median	0.968	(0.794 to 1.180)	0.746
				Inverse variance weighted	1.065	(0.925 to 1.227)	0.379
				Simple mode	0.856	(0.580 to 1.264)	0.447
				Weighted mode	0.856	(0.582 to 1.260)	0.443
genus	Intestinimonas	N-succinyl-phenylalanine levels	17	MR Egger	1.054	(0.763 to 1.457)	0.753
				Weighted median	0.892	(0.747 to 1.066)	0.208
				Inverse variance weighted	0.941	(0.829 to 1.069)	0.354
				Simple mode	0.86	(0.624 to 1.184)	0.368
				Weighted mode	0.865	(0.634 to 1.180)	0.373
genus	Intestinimonas	N-acetyl-L-alanine levels	17	MR Egger	1.026	(0.748 to 1.406)	0.876
				Weighted median	0.979	(0.839 to 1.143)	0.789
				Inverse variance weighted	1.002	(0.888 to 1.130)	0.979
				Simple mode	0.975	(0.725 to 1.313)	0.872
				Weighted mode	0.945	(0.720 to 1.241)	0.69
genus	Intestinimonas	N1-methyladenosine levels	17	MR Egger	1.053	(0.804 to 1.378)	0.714
				Weighted median	1.005	(0.875 to 1.153)	0.949
				Inverse variance weighted	1.04	(0.935 to 1.156)	0.473
				Simple mode	1.003	(0.795 to 1.265)	0.981
				Weighted mode	1.007	(0.810 to 1.252)	0.949
genus	Intestinimonas	Gamma-glutamylhistidine levels	17	MR Egger	1.191	(0.802 to 1.770)	0.4
				Weighted median	0.948	(0.804 to 1.118)	0.527
				Inverse variance weighted	0.965	(0.824 to 1.130)	0.657
				Simple mode	0.901	(0.668 to 1.217)	0.506
				Weighted mode	0.986	(0.755 to 1.287)	0.917
genus	Intestinimonas	Choline levels	17	MR Egger	0.972	(0.729 to 1.298)	0.852
				Weighted median	0.917	(0.785 to 1.072)	0.277
				Inverse variance weighted	0.995	(0.891 to 1.111)	0.932
				Simple mode	0.9	(0.709 to 1.143)	0.399
				Weighted mode	0.9	(0.718 to 1.127)	0.373
genus	Intestinimonas	3-Hydroxybutyrate levels	17	MR Egger	1.19	(0.900 to 1.573)	0.241
				Weighted median	1.169	(1.004 to 1.360)	0.044
				Inverse variance weighted	1.097	(0.983 to 1.225)	0.098
				Simple mode	1.227	(0.916 to 1.644)	0.189
				Weighted mode	1.206	(0.942 to 1.544)	0.156
genus	Intestinimonas	Phosphate levels (UKB data field 30810)	17	MR Egger	1.057	(0.792 to 1.410)	0.714
				Weighted median	1.003	(0.863 to 1.167)	0.965
				Inverse variance weighted	1.006	(0.901 to 1.124)	0.913
				Simple mode	1.018	(0.797 to 1.299)	0.889
				Weighted mode	1.008	(0.796 to 1.275)	0.95
genus	Intestinimonas	Threonine levels	17	MR Egger	1.136	(0.814 to 1.584)	0.465
				Weighted median	1.061	(0.904 to 1.245)	0.471
				Inverse variance weighted	1.013	(0.890 to 1.152)	0.849
				Simple mode	1.109	(0.827 to 1.488)	0.499
				Weighted mode	1.099	(0.849 to 1.422)	0.482
genus	Intestinimonas	Pseudouridine levels	17	MR Egger	1.129	(0.864 to 1.475)	0.387
				Weighted median	1.058	(0.922 to 1.214)	0.423
				Inverse variance weighted	1.063	(0.959 to 1.178)	0.247
				Simple mode	1.019	(0.829 to 1.252)	0.861
				Weighted mode	1.041	(0.840 to 1.291)	0.717
genus	Intestinimonas	Nonadecanoate (19:0) levels	17	MR Egger	1.081	(0.802 to 1.459)	0.616
				Weighted median	0.986	(0.839 to 1.159)	0.864
				Inverse variance weighted	1.015	(0.905 to 1.139)	0.801
				Simple mode	0.892	(0.655 to 1.214)	0.477
				Weighted mode	0.892	(0.684 to 1.164)	0.412
genus	Intestinimonas	Plasma free asparagine levels	17	MR Egger	1.097	(0.828 to 1.454)	0.528
				Weighted median	0.936	(0.796 to 1.100)	0.423
				Inverse variance weighted	0.895	(0.797 to 1.005)	0.06
				Simple mode	0.965	(0.732 to 1.271)	0.802
				Weighted mode	0.953	(0.731 to 1.241)	0.724
genus	Intestinimonas	X-12104 levels	17	MR Egger	1.222	(0.907 to 1.648)	0.208
				Weighted median	1.001	(0.854 to 1.174)	0.986
				Inverse variance weighted	1.063	(0.944 to 1.196)	0.313
				Simple mode	0.948	(0.710 to 1.265)	0.722
				Weighted mode	0.955	(0.720 to 1.269)	0.757
genus	Intestinimonas	X-12407 levels	17	MR Egger	0.981	(0.698 to 1.376)	0.911
				Weighted median	0.964	(0.802 to 1.159)	0.698
				Inverse variance weighted	0.926	(0.813 to 1.055)	0.246
				Simple mode	1.115	(0.757 to 1.641)	0.59
				Weighted mode	1.139	(0.775 to 1.676)	0.517
genus	Intestinimonas	X-18886 levels	17	MR Egger	1.081	(0.772 to 1.514)	0.657
				Weighted median	1.039	(0.891 to 1.212)	0.624
				Inverse variance weighted	1.095	(0.962 to 1.245)	0.169
				Simple mode	1.024	(0.770 to 1.364)	0.871
				Weighted mode	1.024	(0.788 to 1.332)	0.859
genus	Intestinimonas	X-23780 levels	17	MR Egger	1.011	(0.759 to 1.348)	0.941
				Weighted median	1.038	(0.890 to 1.211)	0.634
				Inverse variance weighted	1.051	(0.938 to 1.176)	0.393
				Simple mode	0.921	(0.703 to 1.208)	0.562
				Weighted mode	0.925	(0.712 to 1.203)	0.571
genus	Intestinimonas	X-23659 levels	17	MR Egger	1.172	(0.901 to 1.525)	0.255
				Weighted median	1.037	(0.900 to 1.195)	0.616
				Inverse variance weighted	0.982	(0.886 to 1.090)	0.736
				Simple mode	1.093	(0.837 to 1.429)	0.522
				Weighted mode	1.108	(0.859 to 1.430)	0.441
genus	Intestinimonas	3-methylcytidine levels	17	MR Egger	0.978	(0.714 to 1.339)	0.893
				Weighted median	0.926	(0.800 to 1.072)	0.305
				Inverse variance weighted	0.978	(0.867 to 1.102)	0.713
				Simple mode	0.919	(0.720 to 1.175)	0.511
				Weighted mode	0.924	(0.731 to 1.168)	0.518
genus	Intestinimonas	X-12798 levels	17	MR Egger	0.926	(0.647 to 1.325)	0.68
				Weighted median	1.052	(0.897 to 1.235)	0.534
				Inverse variance weighted	1.045	(0.910 to 1.202)	0.532
				Simple mode	1.07	(0.796 to 1.438)	0.66
				Weighted mode	1.018	(0.781 to 1.326)	0.898
genus	Intestinimonas	X-13431 levels	17	MR Egger	1.064	(0.751 to 1.508)	0.73
				Weighted median	0.995	(0.848 to 1.166)	0.947
				Inverse variance weighted	1.02	(0.892 to 1.165)	0.775
				Simple mode	0.967	(0.740 to 1.264)	0.808
				Weighted mode	0.959	(0.747 to 1.231)	0.747
genus	Intestinimonas	3-phosphoglycerate to adenosine 5'-diphosphate (ADP) ratio	17	MR Egger	0.931	(0.580 to 1.494)	0.77
				Weighted median	1.057	(0.854 to 1.308)	0.61
				Inverse variance weighted	1.014	(0.846 to 1.216)	0.88
				Simple mode	1.111	(0.765 to 1.615)	0.588
				Weighted mode	1.091	(0.771 to 1.544)	0.63
genus	Intestinimonas	Adenosine 3',5'-cyclic monophosphate (cAMP) to taurocholate ratio	17	MR Egger	0.803	(0.520 to 1.239)	0.337
				Weighted median	1.008	(0.834 to 1.218)	0.932
				Inverse variance weighted	0.893	(0.756 to 1.056)	0.185
				Simple mode	0.961	(0.678 to 1.363)	0.828
				Weighted mode	0.985	(0.729 to 1.330)	0.921
genus	Intestinimonas	Adenosine 5'-monophosphate (AMP) to palmitate (16:0) ratio	17	MR Egger	1.056	(0.799 to 1.397)	0.706
				Weighted median	1.016	(0.878 to 1.176)	0.829
				Inverse variance weighted	0.958	(0.858 to 1.070)	0.45
				Simple mode	1.031	(0.788 to 1.348)	0.826
				Weighted mode	1.042	(0.779 to 1.393)	0.787
genus	Intestinimonas	Adenosine 5'-diphosphate (ADP) to gluconate ratio	17	MR Egger	1.028	(0.696 to 1.518)	0.892
				Weighted median	0.989	(0.802 to 1.220)	0.917
				Inverse variance weighted	0.977	(0.841 to 1.133)	0.755
				Simple mode	0.934	(0.621 to 1.405)	0.748
				Weighted mode	0.992	(0.662 to 1.486)	0.969
genus	Intestinimonas	Phosphate to oleoyl-linoleoyl-glycerol (18:1 to 18:2) [2] ratio	17	MR Egger	1.09	(0.822 to 1.447)	0.557
				Weighted median	0.971	(0.836 to 1.129)	0.705
				Inverse variance weighted	1.021	(0.913 to 1.142)	0.714
				Simple mode	0.915	(0.691 to 1.213)	0.547
				Weighted mode	0.951	(0.728 to 1.242)	0.718
genus	Intestinimonas	2'-deoxyuridine to cytidine ratio	17	MR Egger	0.707	(0.519 to 0.964)	0.045
				Weighted median	0.89	(0.752 to 1.054)	0.177
				Inverse variance weighted	0.87	(0.767 to 0.987)	0.03
				Simple mode	0.944	(0.696 to 1.280)	0.715
				Weighted mode	0.95	(0.711 to 1.270)	0.734
genus	Intestinimonas	Alpha-ketobutyrate to 3-methyl-2-oxobutyrate ratio	17	MR Egger	1.049	(0.740 to 1.488)	0.79
				Weighted median	1.046	(0.895 to 1.223)	0.568
				Inverse variance weighted	1.107	(0.968 to 1.265)	0.138
				Simple mode	0.983	(0.714 to 1.354)	0.918
				Weighted mode	0.987	(0.739 to 1.317)	0.928
genus	Intestinimonas	Adenosine 5'-diphosphate (ADP) to glucose ratio	17	MR Egger	1.113	(0.765 to 1.620)	0.584
				Weighted median	0.932	(0.763 to 1.137)	0.486
				Inverse variance weighted	0.942	(0.813 to 1.092)	0.431
				Simple mode	0.903	(0.627 to 1.299)	0.59
				Weighted mode	0.906	(0.626 to 1.311)	0.608
genus	Intestinimonas	Glucose-to-mannose ratio	17	MR Egger	1.044	(0.787 to 1.383)	0.771
				Weighted median	0.913	(0.783 to 1.065)	0.249
				Inverse variance weighted	0.882	(0.789 to 0.986)	0.027
				Simple mode	0.932	(0.723 to 1.202)	0.596
				Weighted mode	0.935	(0.736 to 1.187)	0.588
genus	Intestinimonas	Choline phosphate to choline ratio	17	MR Egger	1.184	(0.905 to 1.549)	0.237
				Weighted median	0.955	(0.821 to 1.112)	0.556
				Inverse variance weighted	0.923	(0.830 to 1.026)	0.136
				Simple mode	1.008	(0.761 to 1.335)	0.956
				Weighted mode	1.035	(0.793 to 1.350)	0.805
genus	Intestinimonas	Threonine to pyruvate ratio	17	MR Egger	1.154	(0.869 to 1.532)	0.337
				Weighted median	1.059	(0.909 to 1.235)	0.459
				Inverse variance weighted	0.998	(0.893 to 1.116)	0.979
				Simple mode	1.068	(0.818 to 1.395)	0.636
				Weighted mode	1.078	(0.835 to 1.391)	0.573
genus	Intestinimonas	Bilirubin (Z,Z) to etiocholanolone glucuronide ratio	17	MR Egger	1.019	(0.724 to 1.434)	0.915
				Weighted median	1.039	(0.877 to 1.230)	0.66
				Inverse variance weighted	0.965	(0.847 to 1.100)	0.599
				Simple mode	1.121	(0.833 to 1.510)	0.462
				Weighted mode	1.107	(0.852 to 1.439)	0.458
family	Porphyromonadaceae	Benzoate levels	7	MR Egger	0.82	(0.323 to 2.081)	0.694
				Weighted median	0.974	(0.706 to 1.342)	0.871
				Inverse variance weighted	0.978	(0.764 to 1.252)	0.861
				Simple mode	0.978	(0.639 to 1.497)	0.923
				Weighted mode	0.984	(0.652 to 1.486)	0.942
family	Porphyromonadaceae	DHEAS levels	7	MR Egger	1.814	(0.719 to 4.572)	0.263
				Weighted median	1.039	(0.781 to 1.381)	0.795
				Inverse variance weighted	0.951	(0.729 to 1.240)	0.71
				Simple mode	1.136	(0.728 to 1.772)	0.595
				Weighted mode	1.146	(0.756 to 1.738)	0.544
family	Porphyromonadaceae	Homocitrulline levels	7	MR Egger	0.727	(0.248 to 2.134)	0.587
				Weighted median	0.888	(0.639 to 1.234)	0.479
				Inverse variance weighted	0.916	(0.702 to 1.194)	0.515
				Simple mode	0.901	(0.565 to 1.436)	0.676
				Weighted mode	0.882	(0.566 to 1.373)	0.598
family	Porphyromonadaceae	Threonate levels	7	MR Egger	1.011	(0.335 to 3.051)	0.985
				Weighted median	1.147	(0.828 to 1.589)	0.41
				Inverse variance weighted	1.001	(0.766 to 1.308)	0.993
				Simple mode	1.169	(0.754 to 1.810)	0.511
				Weighted mode	1.169	(0.745 to 1.833)	0.523
family	Porphyromonadaceae	Homostachydrine levels	7	MR Egger	1.349	(0.572 to 3.178)	0.525
				Weighted median	1.303	(0.974 to 1.743)	0.074
				Inverse variance weighted	1.164	(0.927 to 1.462)	0.19
				Simple mode	1.306	(0.833 to 2.049)	0.289
				Weighted mode	1.308	(0.852 to 2.009)	0.265
family	Porphyromonadaceae	N-acetyl-3-methylhistidine levels	7	MR Egger	0.542	(0.209 to 1.406)	0.264
				Weighted median	0.913	(0.648 to 1.285)	0.6
				Inverse variance weighted	0.974	(0.756 to 1.255)	0.838
				Simple mode	0.906	(0.552 to 1.486)	0.709
				Weighted mode	0.912	(0.561 to 1.483)	0.724
family	Porphyromonadaceae	5-(galactosylhydroxy)-L-lysine levels	7	MR Egger	1.047	(0.413 to 2.655)	0.927
				Weighted median	0.955	(0.706 to 1.292)	0.765
				Inverse variance weighted	0.906	(0.708 to 1.161)	0.436
				Simple mode	0.956	(0.621 to 1.470)	0.844
				Weighted mode	0.955	(0.627 to 1.454)	0.836
family	Porphyromonadaceae	Oleoyl-linoleoyl-glycerol (18:1/18:2) [2] levels	7	MR Egger	1.228	(0.504 to 2.988)	0.67
				Weighted median	1.044	(0.757 to 1.440)	0.795
				Inverse variance weighted	1.06	(0.837 to 1.343)	0.628
				Simple mode	1.016	(0.618 to 1.669)	0.954
				Weighted mode	1.026	(0.613 to 1.717)	0.924
family	Porphyromonadaceae	N-acetylcarnosine levels	7	MR Egger	1.039	(0.429 to 2.518)	0.936
				Weighted median	0.998	(0.773 to 1.289)	0.987
				Inverse variance weighted	1.027	(0.828 to 1.272)	0.81
				Simple mode	0.961	(0.653 to 1.414)	0.845
				Weighted mode	0.971	(0.667 to 1.413)	0.881
family	Porphyromonadaceae	Sphingomyelin (d18:1/17:0, d17:1/18:0, d19:1/16:0) levels	7	MR Egger	2.31	(0.985 to 5.414)	0.112
				Weighted median	1.234	(0.909 to 1.675)	0.178
				Inverse variance weighted	1.265	(1.009 to 1.585)	0.042
				Simple mode	1.195	(0.777 to 1.838)	0.448
				Weighted mode	1.204	(0.773 to 1.875)	0.442
family	Porphyromonadaceae	Behenoylcarnitine (C22) levels	7	MR Egger	1.668	(0.586 to 4.750)	0.382
				Weighted median	1.012	(0.708 to 1.447)	0.946
				Inverse variance weighted	1.108	(0.845 to 1.453)	0.459
				Simple mode	0.885	(0.494 to 1.585)	0.696
				Weighted mode	0.917	(0.518 to 1.624)	0.777
family	Porphyromonadaceae	Hydroxy-cmpf levels	7	MR Egger	0.843	(0.282 to 2.518)	0.772
				Weighted median	1.345	(0.988 to 1.832)	0.06
				Inverse variance weighted	1.168	(0.888 to 1.537)	0.267
				Simple mode	1.406	(0.896 to 2.206)	0.189
				Weighted mode	1.376	(0.867 to 2.184)	0.224
family	Porphyromonadaceae	3-hydroxypyridine glucuronide levels	7	MR Egger	1.503	(0.445 to 5.077)	0.541
				Weighted median	1.115	(0.759 to 1.636)	0.579
				Inverse variance weighted	1.08	(0.799 to 1.459)	0.616
				Simple mode	1.254	(0.698 to 2.253)	0.477
				Weighted mode	1.164	(0.664 to 2.041)	0.614
family	Porphyromonadaceae	(2,4 or 2,5)-dimethylphenol sulfate levels	7	MR Egger	2.012	(0.537 to 7.528)	0.347
				Weighted median	1.161	(0.761 to 1.769)	0.489
				Inverse variance weighted	1.293	(0.926 to 1.805)	0.132
				Simple mode	1.107	(0.623 to 1.967)	0.741
				Weighted mode	1.107	(0.628 to 1.950)	0.737
family	Porphyromonadaceae	N-succinyl-phenylalanine levels	7	MR Egger	0.977	(0.359 to 2.658)	0.965
				Weighted median	1.11	(0.786 to 1.569)	0.553
				Inverse variance weighted	1.051	(0.804 to 1.374)	0.717
				Simple mode	1.205	(0.717 to 2.024)	0.508
				Weighted mode	1.192	(0.692 to 2.055)	0.55
family	Porphyromonadaceae	N-acetyl-L-alanine levels	7	MR Egger	0.677	(0.234 to 1.961)	0.504
				Weighted median	0.915	(0.657 to 1.274)	0.599
				Inverse variance weighted	0.986	(0.752 to 1.292)	0.917
				Simple mode	0.906	(0.520 to 1.579)	0.739
				Weighted mode	0.902	(0.519 to 1.566)	0.726
family	Porphyromonadaceae	N1-methyladenosine levels	7	MR Egger	0.914	(0.394 to 2.120)	0.842
				Weighted median	0.992	(0.746 to 1.319)	0.957
				Inverse variance weighted	1.002	(0.802 to 1.253)	0.984
				Simple mode	0.946	(0.613 to 1.461)	0.812
				Weighted mode	0.955	(0.628 to 1.454)	0.838
family	Porphyromonadaceae	Gamma-glutamylhistidine levels	7	MR Egger	1.371	(0.563 to 3.338)	0.518
				Weighted median	1.147	(0.830 to 1.585)	0.406
				Inverse variance weighted	1.013	(0.800 to 1.283)	0.912
				Simple mode	1.228	(0.764 to 1.975)	0.428
				Weighted mode	1.224	(0.750 to 1.998)	0.449
family	Porphyromonadaceae	Choline levels	7	MR Egger	1.255	(0.542 to 2.909)	0.619
				Weighted median	0.956	(0.723 to 1.263)	0.75
				Inverse variance weighted	0.937	(0.749 to 1.171)	0.566
				Simple mode	1.013	(0.650 to 1.580)	0.956
				Weighted mode	1.016	(0.676 to 1.526)	0.943
family	Porphyromonadaceae	3-Hydroxybutyrate levels	7	MR Egger	1.456	(0.609 to 3.485)	0.437
				Weighted median	1.224	(0.905 to 1.656)	0.189
				Inverse variance weighted	1.208	(0.959 to 1.523)	0.109
				Simple mode	1.373	(0.933 to 2.020)	0.159
				Weighted mode	1.373	(0.868 to 2.172)	0.225
family	Porphyromonadaceae	Phosphate levels (UKB data field 30810)	7	MR Egger	0.976	(0.413 to 2.304)	0.958
				Weighted median	0.824	(0.598 to 1.135)	0.236
				Inverse variance weighted	0.772	(0.615 to 0.970)	0.026
				Simple mode	0.892	(0.574 to 1.385)	0.628
				Weighted mode	0.908	(0.582 to 1.415)	0.684
family	Porphyromonadaceae	Threonine levels	7	MR Egger	0.777	(0.323 to 1.871)	0.598
				Weighted median	0.954	(0.709 to 1.284)	0.757
				Inverse variance weighted	0.891	(0.706 to 1.125)	0.334
				Simple mode	0.964	(0.631 to 1.475)	0.873
				Weighted mode	0.962	(0.632 to 1.466)	0.864
family	Porphyromonadaceae	Pseudouridine levels	7	MR Egger	1.159	(0.425 to 3.161)	0.785
				Weighted median	1.044	(0.769 to 1.418)	0.781
				Inverse variance weighted	1.065	(0.835 to 1.360)	0.61
				Simple mode	0.881	(0.547 to 1.419)	0.621
				Weighted mode	0.915	(0.583 to 1.436)	0.712
family	Porphyromonadaceae	Nonadecanoate (19:0) levels	7	MR Egger	2.612	(1.090 to 6.260)	0.084
				Weighted median	1.109	(0.793 to 1.552)	0.544
				Inverse variance weighted	1.192	(0.907 to 1.566)	0.207
				Simple mode	0.964	(0.574 to 1.619)	0.894
				Weighted mode	0.972	(0.590 to 1.603)	0.916
family	Porphyromonadaceae	Plasma free asparagine levels	7	MR Egger	1.405	(0.584 to 3.381)	0.482
				Weighted median	0.805	(0.588 to 1.102)	0.176
				Inverse variance weighted	0.833	(0.660 to 1.051)	0.123
				Simple mode	0.762	(0.473 to 1.228)	0.307
				Weighted mode	0.773	(0.479 to 1.246)	0.331
family	Porphyromonadaceae	X-12104 levels	7	MR Egger	0.466	(0.182 to 1.189)	0.171
				Weighted median	1.176	(0.833 to 1.662)	0.357
				Inverse variance weighted	1.04	(0.811 to 1.334)	0.758
				Simple mode	1.207	(0.729 to 1.996)	0.492
				Weighted mode	1.204	(0.729 to 1.990)	0.496
family	Porphyromonadaceae	X-12407 levels	7	MR Egger	3.951	(1.319 to 11.840)	0.058
				Weighted median	0.845	(0.570 to 1.251)	0.4
				Inverse variance weighted	1.146	(0.780 to 1.683)	0.489
				Simple mode	0.828	(0.476 to 1.438)	0.527
				Weighted mode	0.837	(0.506 to 1.384)	0.513
family	Porphyromonadaceae	X-18886 levels	7	MR Egger	1.504	(0.632 to 3.575)	0.398
				Weighted median	1.136	(0.844 to 1.529)	0.4
				Inverse variance weighted	1.195	(0.950 to 1.504)	0.129
				Simple mode	1.165	(0.744 to 1.823)	0.53
				Weighted mode	1.165	(0.765 to 1.773)	0.504
family	Porphyromonadaceae	X-23780 levels	7	MR Egger	1.731	(0.544 to 5.505)	0.395
				Weighted median	1.045	(0.760 to 1.439)	0.786
				Inverse variance weighted	0.948	(0.695 to 1.292)	0.735
				Simple mode	1.078	(0.677 to 1.716)	0.762
				Weighted mode	1.083	(0.708 to 1.657)	0.726
family	Porphyromonadaceae	X-23659 levels	7	MR Egger	0.892	(0.372 to 2.140)	0.809
				Weighted median	0.924	(0.679 to 1.258)	0.616
				Inverse variance weighted	0.795	(0.639 to 0.989)	0.039
				Simple mode	0.98	(0.635 to 1.512)	0.929
				Weighted mode	0.982	(0.627 to 1.538)	0.941
family	Porphyromonadaceae	3-methylcytidine levels	7	MR Egger	0.658	(0.261 to 1.658)	0.415
				Weighted median	1.472	(1.085 to 1.998)	0.013
				Inverse variance weighted	1.268	(0.972 to 1.655)	0.08
				Simple mode	1.625	(1.011 to 2.612)	0.092
				Weighted mode	1.614	(1.006 to 2.589)	0.094
family	Porphyromonadaceae	X-12798 levels	7	MR Egger	1.355	(0.437 to 4.200)	0.621
				Weighted median	1.141	(0.806 to 1.617)	0.457
				Inverse variance weighted	1.097	(0.831 to 1.448)	0.515
				Simple mode	1.472	(0.775 to 2.795)	0.282
				Weighted mode	1.466	(0.788 to 2.726)	0.272
family	Porphyromonadaceae	X-13431 levels	7	MR Egger	1.285	(0.539 to 3.063)	0.596
				Weighted median	1.277	(0.943 to 1.728)	0.114
				Inverse variance weighted	1.263	(1.003 to 1.590)	0.047
				Simple mode	1.382	(0.865 to 2.208)	0.225
				Weighted mode	1.296	(0.826 to 2.033)	0.302
family	Porphyromonadaceae	3-phosphoglycerate to adenosine 5'-diphosphate (ADP) ratio	7	MR Egger	2.794	(0.866 to 9.011)	0.146
				Weighted median	1.328	(0.881 to 2.001)	0.175
				Inverse variance weighted	1.175	(0.860 to 1.606)	0.311
				Simple mode	1.435	(0.759 to 2.711)	0.309
				Weighted mode	1.455	(0.768 to 2.756)	0.294
family	Porphyromonadaceae	Adenosine 3',5'-cyclic monophosphate (cAMP) to taurocholate ratio	7	MR Egger	0.77	(0.235 to 2.515)	0.683
				Weighted median	1.299	(0.878 to 1.923)	0.191
				Inverse variance weighted	1.126	(0.835 to 1.520)	0.437
				Simple mode	1.356	(0.749 to 2.457)	0.354
				Weighted mode	1.346	(0.734 to 2.469)	0.374
family	Porphyromonadaceae	Adenosine 5'-monophosphate (AMP) to palmitate (16:0) ratio	7	MR Egger	0.714	(0.298 to 1.712)	0.484
				Weighted median	0.972	(0.714 to 1.323)	0.856
				Inverse variance weighted	1.001	(0.794 to 1.263)	0.992
				Simple mode	0.948	(0.607 to 1.483)	0.824
				Weighted mode	0.952	(0.624 to 1.451)	0.826
family	Porphyromonadaceae	Adenosine 5'-diphosphate (ADP) to gluconate ratio	7	MR Egger	1.369	(0.421 to 4.448)	0.624
				Weighted median	0.888	(0.591 to 1.334)	0.567
				Inverse variance weighted	0.943	(0.689 to 1.290)	0.712
				Simple mode	0.767	(0.407 to 1.445)	0.443
				Weighted mode	0.78	(0.406 to 1.497)	0.483
family	Porphyromonadaceae	Phosphate to oleoyl-linoleoyl-glycerol (18:1 to 18:2) [2] ratio	7	MR Egger	0.725	(0.300 to 1.755)	0.508
				Weighted median	0.966	(0.719 to 1.297)	0.816
				Inverse variance weighted	0.951	(0.752 to 1.203)	0.675
				Simple mode	0.825	(0.547 to 1.244)	0.394
				Weighted mode	0.825	(0.554 to 1.227)	0.379
family	Porphyromonadaceae	2'-deoxyuridine to cytidine ratio	7	MR Egger	1.672	(0.675 to 4.143)	0.317
				Weighted median	1.109	(0.826 to 1.489)	0.491
				Inverse variance weighted	1.202	(0.945 to 1.528)	0.134
				Simple mode	1.148	(0.746 to 1.766)	0.554
				Weighted mode	1.139	(0.730 to 1.778)	0.588
family	Porphyromonadaceae	Alpha-ketobutyrate to 3-methyl-2-oxobutyrate ratio	7	MR Egger	1.495	(0.618 to 3.612)	0.413
				Weighted median	1.014	(0.749 to 1.374)	0.927
				Inverse variance weighted	1.068	(0.845 to 1.350)	0.581
				Simple mode	0.998	(0.660 to 1.509)	0.993
				Weighted mode	0.998	(0.645 to 1.545)	0.993
family	Porphyromonadaceae	Adenosine 5'-diphosphate (ADP) to glucose ratio	7	MR Egger	1.597	(0.496 to 5.141)	0.468
				Weighted median	0.938	(0.618 to 1.426)	0.766
				Inverse variance weighted	1.03	(0.755 to 1.407)	0.851
				Simple mode	0.893	(0.472 to 1.690)	0.74
				Weighted mode	0.905	(0.468 to 1.750)	0.778
family	Porphyromonadaceae	Glucose-to-mannose ratio	7	MR Egger	1.812	(0.750 to 4.379)	0.244
				Weighted median	1.034	(0.771 to 1.387)	0.823
				Inverse variance weighted	1.074	(0.850 to 1.358)	0.549
				Simple mode	1.029	(0.696 to 1.522)	0.889
				Weighted mode	1.028	(0.663 to 1.593)	0.907
family	Porphyromonadaceae	Choline phosphate to choline ratio	7	MR Egger	1.332	(0.576 to 3.080)	0.533
				Weighted median	1.022	(0.760 to 1.374)	0.884
				Inverse variance weighted	1.044	(0.835 to 1.304)	0.707
				Simple mode	1	(0.673 to 1.486)	0.999
				Weighted mode	1.002	(0.672 to 1.495)	0.992
family	Porphyromonadaceae	Threonine to pyruvate ratio	7	MR Egger	0.956	(0.394 to 2.317)	0.924
				Weighted median	0.966	(0.717 to 1.302)	0.821
				Inverse variance weighted	1.069	(0.845 to 1.352)	0.581
				Simple mode	0.944	(0.611 to 1.458)	0.803
				Weighted mode	0.945	(0.628 to 1.422)	0.796
family	Porphyromonadaceae	Bilirubin (Z,Z) to etiocholanolone glucuronide ratio	7	MR Egger	1.243	(0.501 to 3.084)	0.658
				Weighted median	1.136	(0.825 to 1.565)	0.434
				Inverse variance weighted	1.14	(0.897 to 1.450)	0.285
				Simple mode	1.283	(0.797 to 2.066)	0.345
				Weighted mode	1.264	(0.785 to 2.035)	0.372
genus	Senegalimassilia	Benzoate levels	6	MR Egger	0.77	(0.428 to 1.385)	0.433
				Weighted median	0.96	(0.780 to 1.182)	0.699
				Inverse variance weighted	1.056	(0.893 to 1.248)	0.526
				Simple mode	0.93	(0.710 to 1.217)	0.619
				Weighted mode	0.928	(0.711 to 1.212)	0.608
genus	Senegalimassilia	DHEAS levels	6	MR Egger	0.849	(0.456 to 1.583)	0.634
				Weighted median	1.028	(0.859 to 1.229)	0.766
				Inverse variance weighted	1.069	(0.905 to 1.261)	0.434
				Simple mode	1.02	(0.781 to 1.333)	0.89
				Weighted mode	1.006	(0.798 to 1.268)	0.96
genus	Senegalimassilia	Homocitrulline levels	6	MR Egger	1.169	(0.679 to 2.012)	0.604
				Weighted median	1.119	(0.924 to 1.354)	0.249
				Inverse variance weighted	1.143	(0.982 to 1.330)	0.084
				Simple mode	1.075	(0.824 to 1.402)	0.618
				Weighted mode	1.086	(0.819 to 1.441)	0.591
genus	Senegalimassilia	Threonate levels	6	MR Egger	1.356	(0.774 to 2.374)	0.347
				Weighted median	0.982	(0.786 to 1.227)	0.872
				Inverse variance weighted	0.924	(0.779 to 1.096)	0.364
				Simple mode	0.767	(0.536 to 1.098)	0.207
				Weighted mode	1.08	(0.769 to 1.516)	0.675
genus	Senegalimassilia	Homostachydrine levels	6	MR Egger	0.882	(0.516 to 1.508)	0.671
				Weighted median	0.897	(0.743 to 1.084)	0.261
				Inverse variance weighted	0.883	(0.760 to 1.026)	0.104
				Simple mode	0.925	(0.696 to 1.228)	0.613
				Weighted mode	0.919	(0.705 to 1.198)	0.56
genus	Senegalimassilia	N-acetyl-3-methylhistidine levels	6	MR Egger	1.279	(0.703 to 2.324)	0.465
				Weighted median	0.872	(0.701 to 1.086)	0.221
				Inverse variance weighted	0.868	(0.735 to 1.026)	0.097
				Simple mode	0.821	(0.589 to 1.146)	0.299
				Weighted mode	0.871	(0.642 to 1.182)	0.417
genus	Senegalimassilia	5-(galactosylhydroxy)-L-lysine levels	6	MR Egger	1.205	(0.671 to 2.162)	0.566
				Weighted median	1.091	(0.886 to 1.343)	0.412
				Inverse variance weighted	1.038	(0.882 to 1.223)	0.652
				Simple mode	1.108	(0.831 to 1.477)	0.516
				Weighted mode	1.114	(0.847 to 1.467)	0.475
genus	Senegalimassilia	Oleoyl-linoleoyl-glycerol (18:1/18:2) [2] levels	6	MR Egger	0.785	(0.450 to 1.369)	0.442
				Weighted median	1.032	(0.853 to 1.250)	0.743
				Inverse variance weighted	1.023	(0.876 to 1.195)	0.772
				Simple mode	1.06	(0.799 to 1.408)	0.702
				Weighted mode	1.051	(0.783 to 1.411)	0.752
genus	Senegalimassilia	N-acetylcarnosine levels	6	MR Egger	0.554	(0.360 to 0.853)	0.055
				Weighted median	1.107	(0.941 to 1.301)	0.221
				Inverse variance weighted	1.01	(0.852 to 1.198)	0.909
				Simple mode	1.133	(0.912 to 1.408)	0.31
				Weighted mode	1.137	(0.909 to 1.423)	0.313
genus	Senegalimassilia	Sphingomyelin (d18:1/17:0, d17:1/18:0, d19:1/16:0) levels	6	MR Egger	1.131	(0.585 to 2.186)	0.732
				Weighted median	1.03	(0.848 to 1.251)	0.768
				Inverse variance weighted	0.977	(0.825 to 1.157)	0.787
				Simple mode	1.152	(0.817 to 1.626)	0.456
				Weighted mode	1.15	(0.833 to 1.586)	0.435
genus	Senegalimassilia	Behenoylcarnitine (C22) levels	6	MR Egger	1.067	(0.521 to 2.185)	0.868
				Weighted median	0.832	(0.659 to 1.052)	0.124
				Inverse variance weighted	0.877	(0.728 to 1.057)	0.168
				Simple mode	0.754	(0.524 to 1.085)	0.189
				Weighted mode	0.768	(0.543 to 1.086)	0.196
genus	Senegalimassilia	Hydroxy-cmpf levels	6	MR Egger	1.315	(0.515 to 3.361)	0.598
				Weighted median	1.088	(0.884 to 1.340)	0.426
				Inverse variance weighted	0.949	(0.740 to 1.217)	0.681
				Simple mode	1.097	(0.861 to 1.399)	0.487
				Weighted mode	1.102	(0.871 to 1.395)	0.455
genus	Senegalimassilia	3-hydroxypyridine glucuronide levels	6	MR Egger	1.459	(0.539 to 3.951)	0.498
				Weighted median	0.993	(0.764 to 1.290)	0.955
				Inverse variance weighted	0.854	(0.644 to 1.134)	0.276
				Simple mode	1.012	(0.695 to 1.473)	0.954
				Weighted mode	1.042	(0.735 to 1.477)	0.826
genus	Senegalimassilia	(2,4 or 2,5)-dimethylphenol sulfate levels	6	MR Egger	1.17	(0.457 to 2.997)	0.76
				Weighted median	1.179	(0.915 to 1.519)	0.203
				Inverse variance weighted	0.975	(0.766 to 1.242)	0.84
				Simple mode	1.192	(0.807 to 1.762)	0.418
				Weighted mode	1.199	(0.860 to 1.671)	0.334
genus	Senegalimassilia	N-succinyl-phenylalanine levels	6	MR Egger	1.203	(0.522 to 2.773)	0.686
				Weighted median	1.233	(0.984 to 1.545)	0.068
				Inverse variance weighted	1.115	(0.905 to 1.374)	0.307
				Simple mode	1.283	(0.949 to 1.736)	0.167
				Weighted mode	1.283	(0.946 to 1.741)	0.17
genus	Senegalimassilia	N-acetyl-L-alanine levels	6	MR Egger	0.604	(0.360 to 1.014)	0.129
				Weighted median	1.102	(0.902 to 1.348)	0.341
				Inverse variance weighted	1.051	(0.882 to 1.253)	0.58
				Simple mode	1.107	(0.810 to 1.515)	0.551
				Weighted mode	1.105	(0.790 to 1.546)	0.585
genus	Senegalimassilia	N1-methyladenosine levels	6	MR Egger	0.62	(0.345 to 1.116)	0.186
				Weighted median	1.037	(0.841 to 1.279)	0.734
				Inverse variance weighted	1.046	(0.858 to 1.276)	0.654
				Simple mode	1.134	(0.815 to 1.579)	0.488
				Weighted mode	1.096	(0.756 to 1.589)	0.648
genus	Senegalimassilia	Gamma-glutamylhistidine levels	6	MR Egger	1.363	(0.761 to 2.441)	0.356
				Weighted median	1.029	(0.835 to 1.268)	0.786
				Inverse variance weighted	1.014	(0.861 to 1.194)	0.868
				Simple mode	0.842	(0.581 to 1.220)	0.405
				Weighted mode	1.186	(0.842 to 1.672)	0.374
genus	Senegalimassilia	Choline levels	6	MR Egger	1.378	(0.722 to 2.631)	0.386
				Weighted median	1.122	(0.918 to 1.371)	0.261
				Inverse variance weighted	1.086	(0.914 to 1.291)	0.346
				Simple mode	1.164	(0.856 to 1.583)	0.378
				Weighted mode	1.191	(0.903 to 1.571)	0.272
genus	Senegalimassilia	3-Hydroxybutyrate levels	6	MR Egger	1.817	(1.052 to 3.137)	0.099
				Weighted median	0.965	(0.783 to 1.189)	0.736
				Inverse variance weighted	0.96	(0.791 to 1.164)	0.676
				Simple mode	0.891	(0.606 to 1.309)	0.581
				Weighted mode	1.109	(0.791 to 1.556)	0.574
genus	Senegalimassilia	Phosphate levels (UKB data field 30810)	6	MR Egger	1.02	(0.510 to 2.039)	0.958
				Weighted median	1.078	(0.883 to 1.316)	0.462
				Inverse variance weighted	1.136	(0.953 to 1.353)	0.155
				Simple mode	0.967	(0.690 to 1.355)	0.854
				Weighted mode	0.996	(0.721 to 1.377)	0.983
genus	Senegalimassilia	Threonine levels	6	MR Egger	1.184	(0.673 to 2.082)	0.589
				Weighted median	1.112	(0.907 to 1.364)	0.306
				Inverse variance weighted	1.087	(0.932 to 1.267)	0.29
				Simple mode	0.943	(0.705 to 1.262)	0.711
				Weighted mode	0.963	(0.714 to 1.298)	0.812
genus	Senegalimassilia	Pseudouridine levels	6	MR Egger	0.701	(0.421 to 1.168)	0.244
				Weighted median	1.06	(0.866 to 1.297)	0.574
				Inverse variance weighted	1.165	(0.989 to 1.374)	0.068
				Simple mode	1.394	(0.985 to 1.972)	0.12
				Weighted mode	0.997	(0.709 to 1.403)	0.988
genus	Senegalimassilia	Nonadecanoate (19:0) levels	6	MR Egger	1.068	(0.614 to 1.857)	0.826
				Weighted median	0.942	(0.772 to 1.148)	0.551
				Inverse variance weighted	0.943	(0.809 to 1.099)	0.451
				Simple mode	0.944	(0.716 to 1.244)	0.698
				Weighted mode	0.94	(0.703 to 1.255)	0.691
genus	Senegalimassilia	Plasma free asparagine levels	6	MR Egger	1.151	(0.563 to 2.354)	0.719
				Weighted median	1.06	(0.867 to 1.295)	0.569
				Inverse variance weighted	1.021	(0.852 to 1.224)	0.819
				Simple mode	1.101	(0.823 to 1.473)	0.544
				Weighted mode	1.098	(0.840 to 1.436)	0.524
genus	Senegalimassilia	X-12104 levels	6	MR Egger	0.732	(0.406 to 1.318)	0.357
				Weighted median	0.983	(0.802 to 1.205)	0.87
				Inverse variance weighted	1.029	(0.873 to 1.212)	0.736
				Simple mode	0.892	(0.637 to 1.250)	0.537
				Weighted mode	0.897	(0.642 to 1.252)	0.55
genus	Senegalimassilia	X-12407 levels	6	MR Egger	0.967	(0.525 to 1.780)	0.918
				Weighted median	1.04	(0.835 to 1.295)	0.725
				Inverse variance weighted	1.09	(0.920 to 1.293)	0.319
				Simple mode	0.978	(0.708 to 1.352)	0.9
				Weighted mode	0.987	(0.721 to 1.350)	0.937
genus	Senegalimassilia	X-18886 levels	6	MR Egger	1.257	(0.712 to 2.220)	0.474
				Weighted median	1.032	(0.847 to 1.258)	0.752
				Inverse variance weighted	1.03	(0.885 to 1.198)	0.701
				Simple mode	1.03	(0.745 to 1.424)	0.865
				Weighted mode	1.038	(0.771 to 1.396)	0.817
genus	Senegalimassilia	X-23780 levels	6	MR Egger	0.969	(0.553 to 1.698)	0.918
				Weighted median	1.03	(0.851 to 1.246)	0.76
				Inverse variance weighted	1.071	(0.915 to 1.252)	0.394
				Simple mode	1.007	(0.775 to 1.307)	0.962
				Weighted mode	1.005	(0.784 to 1.288)	0.972
genus	Senegalimassilia	X-23659 levels	6	MR Egger	0.689	(0.411 to 1.155)	0.23
				Weighted median	1.046	(0.855 to 1.281)	0.66
				Inverse variance weighted	1.07	(0.903 to 1.268)	0.436
				Simple mode	1.218	(0.870 to 1.704)	0.303
				Weighted mode	1.215	(0.863 to 1.709)	0.315
genus	Senegalimassilia	3-methylcytidine levels	6	MR Egger	0.673	(0.400 to 1.133)	0.21
				Weighted median	1.043	(0.859 to 1.265)	0.673
				Inverse variance weighted	1.007	(0.871 to 1.165)	0.922
				Simple mode	1.084	(0.819 to 1.435)	0.596
				Weighted mode	1.084	(0.793 to 1.482)	0.633
genus	Senegalimassilia	X-12798 levels	6	MR Egger	1.109	(0.639 to 1.925)	0.732
				Weighted median	0.986	(0.814 to 1.195)	0.886
				Inverse variance weighted	1.003	(0.860 to 1.171)	0.965
				Simple mode	0.951	(0.726 to 1.247)	0.733
				Weighted mode	0.964	(0.760 to 1.223)	0.775
genus	Senegalimassilia	X-13431 levels	6	MR Egger	1.036	(0.601 to 1.784)	0.906
				Weighted median	1.122	(0.937 to 1.343)	0.21
				Inverse variance weighted	1.086	(0.933 to 1.264)	0.288
				Simple mode	1.155	(0.883 to 1.511)	0.342
				Weighted mode	1.145	(0.890 to 1.472)	0.34
genus	Senegalimassilia	3-phosphoglycerate to adenosine 5'-diphosphate (ADP) ratio	6	MR Egger	0.635	(0.305 to 1.324)	0.293
				Weighted median	0.949	(0.728 to 1.237)	0.698
				Inverse variance weighted	1.011	(0.823 to 1.242)	0.914
				Simple mode	0.916	(0.613 to 1.368)	0.685
				Weighted mode	0.906	(0.619 to 1.326)	0.633
genus	Senegalimassilia	Adenosine 3',5'-cyclic monophosphate (cAMP) to taurocholate ratio	6	MR Egger	1.967	(1.054 to 3.671)	0.101
				Weighted median	1.124	(0.889 to 1.420)	0.328
				Inverse variance weighted	1.117	(0.929 to 1.343)	0.24
				Simple mode	1.188	(0.813 to 1.736)	0.414
				Weighted mode	1.07	(0.724 to 1.583)	0.748
genus	Senegalimassilia	Adenosine 5'-monophosphate (AMP) to palmitate (16:0) ratio	6	MR Egger	1.011	(0.585 to 1.748)	0.97
				Weighted median	1.033	(0.854 to 1.250)	0.738
				Inverse variance weighted	1.016	(0.872 to 1.184)	0.837
				Simple mode	1.027	(0.786 to 1.342)	0.853
				Weighted mode	1.036	(0.804 to 1.334)	0.797
genus	Senegalimassilia	Adenosine 5'-diphosphate (ADP) to gluconate ratio	6	MR Egger	1.527	(0.700 to 3.328)	0.347
				Weighted median	0.907	(0.689 to 1.194)	0.486
				Inverse variance weighted	0.961	(0.766 to 1.206)	0.733
				Simple mode	0.779	(0.499 to 1.216)	0.322
				Weighted mode	0.793	(0.524 to 1.200)	0.322
genus	Senegalimassilia	Phosphate to oleoyl-linoleoyl-glycerol (18:1 to 18:2) [2] ratio	6	MR Egger	1.289	(0.741 to 2.242)	0.42
				Weighted median	0.935	(0.767 to 1.140)	0.507
				Inverse variance weighted	0.969	(0.830 to 1.131)	0.688
				Simple mode	0.88	(0.651 to 1.189)	0.443
				Weighted mode	0.885	(0.650 to 1.205)	0.474
genus	Senegalimassilia	2'-deoxyuridine to cytidine ratio	6	MR Egger	0.906	(0.514 to 1.599)	0.751
				Weighted median	0.953	(0.788 to 1.152)	0.618
				Inverse variance weighted	0.949	(0.810 to 1.112)	0.521
				Simple mode	0.955	(0.730 to 1.249)	0.749
				Weighted mode	0.952	(0.738 to 1.227)	0.717
genus	Senegalimassilia	Alpha-ketobutyrate to 3-methyl-2-oxobutyrate ratio	6	MR Egger	1.491	(0.859 to 2.590)	0.229
				Weighted median	0.933	(0.758 to 1.149)	0.515
				Inverse variance weighted	0.915	(0.781 to 1.073)	0.277
				Simple mode	0.784	(0.549 to 1.120)	0.239
				Weighted mode	1.054	(0.767 to 1.448)	0.759
genus	Senegalimassilia	Adenosine 5'-diphosphate (ADP) to glucose ratio	6	MR Egger	1.399	(0.672 to 2.912)	0.421
				Weighted median	1.01	(0.769 to 1.327)	0.943
				Inverse variance weighted	0.957	(0.780 to 1.175)	0.675
				Simple mode	0.994	(0.669 to 1.476)	0.977
				Weighted mode	1.002	(0.697 to 1.440)	0.993
genus	Senegalimassilia	Glucose-to-mannose ratio	6	MR Egger	0.59	(0.226 to 1.540)	0.342
				Weighted median	0.99	(0.788 to 1.244)	0.929
				Inverse variance weighted	0.904	(0.695 to 1.177)	0.454
				Simple mode	1.162	(0.720 to 1.875)	0.565
				Weighted mode	1.134	(0.754 to 1.707)	0.572
genus	Senegalimassilia	Choline phosphate to choline ratio	6	MR Egger	0.854	(0.386 to 1.886)	0.716
				Weighted median	0.869	(0.716 to 1.056)	0.158
				Inverse variance weighted	0.939	(0.769 to 1.146)	0.535
				Simple mode	0.862	(0.657 to 1.133)	0.336
				Weighted mode	0.862	(0.659 to 1.128)	0.33
genus	Senegalimassilia	Threonine to pyruvate ratio	6	MR Egger	1.576	(0.873 to 2.846)	0.206
				Weighted median	1.124	(0.910 to 1.389)	0.278
				Inverse variance weighted	1.065	(0.891 to 1.274)	0.486
				Simple mode	1.135	(0.785 to 1.640)	0.531
				Weighted mode	1.169	(0.838 to 1.633)	0.4
genus	Senegalimassilia	Bilirubin (Z,Z) to etiocholanolone glucuronide ratio	6	MR Egger	0.92	(0.523 to 1.616)	0.785
				Weighted median	0.812	(0.670 to 0.985)	0.035
				Inverse variance weighted	0.81	(0.692 to 0.949)	0.009
				Simple mode	0.807	(0.615 to 1.060)	0.184
				Weighted mode	0.812	(0.627 to 1.052)	0.176
